# Supplementary material for: The influence of adolescent nicotine exposure on ethanol intake and brain gene expression
Source: PLoS One. 2018 Jun 18;13(6):e0198935. doi: 10.1371/journal.pone.0198935 (PMC6005571; doi:10.1371/journal.pone.0198935)
Supplement: S1 Table — (XLSX) [file pone.0198935.s001.xlsx]

## Sheet: Sheet1
S1 Table. List of Differentially Expressed Genes (DEG) between Nicotine-Water and Water-Water group.
test_id	gene_id	gene	locus	sample_1	sample_2	status	value_1	value_2	log2(fold_change)	test_stat	p_value	q_value	significant
2900056M20Rik	2900056M20Rik	2900056M20Rik	chrX:152294823-152327493	H2O-H2O	NIC-H2O	OK	12.149	7.80693	-0.638008	-3.67765	5e-05	0.0121202	yes
AI504432	AI504432	AI504432	chr3:107039503-107054322	H2O-H2O	NIC-H2O	OK	13.1856	10.0734	-0.38842	-2.32669	5e-05	0.0121202	yes
Acta1	Acta1	Acta1	chr8:123891757-123894775	H2O-H2O	NIC-H2O	OK	2.96187	5.1976	0.81134	2.90812	5e-05	0.0121202	yes
Arc	Arc	Arc	chr15:74669080-74672570	H2O-H2O	NIC-H2O	OK	65.2595	48.0783	-0.4408	-2.5666	5e-05	0.0121202	yes
Arxes2	Arxes2	Arxes2	chrX:135993819-135995359	H2O-H2O	NIC-H2O	OK	37.4169	29.4198	-0.3469	-2.03168	5e-05	0.0121202	yes
Avp	Avp	Avp	chr2:130580676-130582541	H2O-H2O	NIC-H2O	OK	14.4289	20.7022	0.52082	1.97914	5e-05	0.0121202	yes
B630005N14Rik	B630005N14Rik	B630005N14Rik	chr6:13625674-13677966	H2O-H2O	NIC-H2O	OK	13.6424	10.4217	-0.388514	-2.28051	5e-05	0.0121202	yes
Bpifb3	Bpifb3	Bpifb3	chr2:153918229-153932996	H2O-H2O	NIC-H2O	OK	1.40519	0.0673567	-4.3828	-4.79573	5e-05	0.0121202	yes
C030023E24Rik	C030023E24Rik	C030023E24Rik	chrX:61191292-61194164	H2O-H2O	NIC-H2O	OK	4.01527	2.51698	-0.673805	-2.93949	5e-05	0.0121202	yes
Cav2	Cav2	Cav2	chr6:17281184-17289130	H2O-H2O	NIC-H2O	OK	19.7742	14.5922	-0.438417	-2.53998	5e-05	0.0121202	yes
Cbfb	Cbfb	Cbfb	chr8:105170673-105217988	H2O-H2O	NIC-H2O	OK	11.9092	9.17006	-0.377067	-2.10199	5e-05	0.0121202	yes
Cdr1	Cdr1	Cdr1	chrX:61183245-61185558	H2O-H2O	NIC-H2O	OK	17.875	25.0247	0.485411	2.82045	5e-05	0.0121202	yes
Chic1	Chic1	Chic1	chrX:103356475-103396118	H2O-H2O	NIC-H2O	OK	9.85432	7.75432	-0.345756	-2.07612	5e-05	0.0121202	yes
Cnot6l	Cnot6l	Cnot6l	chr5:96070332-96161990	H2O-H2O	NIC-H2O	OK	10.049	7.74643	-0.375454	-2.27551	5e-05	0.0121202	yes
Col1a1	Col1a1	Col1a1	chr11:94936269-94951856	H2O-H2O	NIC-H2O	OK	8.20391	5.0672	-0.695122	-3.70499	5e-05	0.0121202	yes
Cyp2a5	Cyp2a5	Cyp2a5	chr7:26835338-26843264	H2O-H2O	NIC-H2O	OK	1.16219	0.295158	-1.97729	-3.25864	5e-05	0.0121202	yes
Cyp2g1	Cyp2g1	Cyp2g1	chr7:26808926-26821197	H2O-H2O	NIC-H2O	OK	0.718611	0.149393	-2.2661	-3.06378	5e-05	0.0121202	yes
D7Ertd715e	D7Ertd715e	D7Ertd715e	chr7:59969576-59974431	H2O-H2O	NIC-H2O	OK	13.0399	9.84337	-0.405707	-2.19912	5e-05	0.0121202	yes
Dr1	Dr1	Dr1	chr5:108268896-108280521	H2O-H2O	NIC-H2O	OK	20.3455	16.0352	-0.343465	-2.03504	5e-05	0.0121202	yes
Egr2	Egr2	Egr2	chr10:67537868-67542188	H2O-H2O	NIC-H2O	OK	3.66126	2.44408	-0.58305	-2.52216	5e-05	0.0121202	yes
Fabp7	Fabp7	Fabp7	chr10:57784922-57788450	H2O-H2O	NIC-H2O	OK	68.1337	51.6602	-0.399313	-2.27229	5e-05	0.0121202	yes
Fam103a1	Fam103a1	Fam103a1	chr7:81762952-81769490	H2O-H2O	NIC-H2O	OK	69.9823	56.2541	-0.315033	-1.91307	5e-05	0.0121202	yes
Fam126b	Fam126b	Fam126b	chr1:58522805-58586333	H2O-H2O	NIC-H2O	OK	28.8926	23.0802	-0.324046	-2.00077	5e-05	0.0121202	yes
Fut9	Fut9	Fut9	chr4:25609332-25800003	H2O-H2O	NIC-H2O	OK	28.1064	22.0305	-0.351397	-2.15273	5e-05	0.0121202	yes
Gfy	Gfy	Gfy	chr7:45176348-45179597	H2O-H2O	NIC-H2O	OK	0.661194	0.235831	-1.48732	-2.34129	5e-05	0.0121202	yes
Gm20594	Gm20594	Gm20594	chr6:79818030-79818364	H2O-H2O	NIC-H2O	OK	77.6832	119.736	0.624181	3.01658	5e-05	0.0121202	yes
Gucy1a2	Gucy1a2	Gucy1a2	chr9:3532348-3905787	H2O-H2O	NIC-H2O	OK	15.3839	11.893	-0.371313	-2.29547	5e-05	0.0121202	yes
Igip	Igip	Igip	chr18:36300100-36301478	H2O-H2O	NIC-H2O	OK	59.2067	46.2966	-0.354854	-2.12713	5e-05	0.0121202	yes
Lars2	Lars2	Lars2	chr9:123366939-123462664	H2O-H2O	NIC-H2O	OK	563.639	1181.71	1.06803	3.23312	5e-05	0.0121202	yes
Lypla1	Lypla1	Lypla1	chr1:4807892-4846735	H2O-H2O	NIC-H2O	OK	19.7704	15.345	-0.36557	-2.11464	5e-05	0.0121202	yes
Mblac2	Mblac2	Mblac2	chr13:81711416-81753275	H2O-H2O	NIC-H2O	OK	9.74342	7.57542	-0.363101	-2.0544	5e-05	0.0121202	yes
Mier1	Mier1	Mier1	chr4:103114389-103165754	H2O-H2O	NIC-H2O	OK	12.1487	9.77568	-0.313538	-1.85404	5e-05	0.0121202	yes
Mir6236	Mir6236	Mir6236	chr9:110281286-110281409	H2O-H2O	NIC-H2O	OK	3278.25	8080.58	1.30153	6.84376	5e-05	0.0121202	yes
Mzt1	Mzt1	Mzt1	chr14:99034543-99046136	H2O-H2O	NIC-H2O	OK	48.5438	36.9664	-0.393071	-2.39677	5e-05	0.0121202	yes
Ndn	Ndn	Ndn	chr7:62348276-62349927	H2O-H2O	NIC-H2O	OK	138.709	103.639	-0.420501	-2.57869	5e-05	0.0121202	yes
Nr4a1	Nr4a1	Nr4a1	chr15:101266845-101274794	H2O-H2O	NIC-H2O	OK	34.3483	26.9872	-0.347963	-2.02969	5e-05	0.0121202	yes
Olfm3	Olfm3	Olfm3	chr3:114863252-115125764	H2O-H2O	NIC-H2O	OK	26.087	20.6311	-0.33851	-2.04849	5e-05	0.0121202	yes
Pisd-ps3	Pisd-ps3	Pisd-ps3	chrUn_JH584304:52673-59689	H2O-H2O	NIC-H2O	OK	33.6196	48.1416	0.517984	3.03166	5e-05	0.0121202	yes
Prrg1	Prrg1	Prrg1	chrX:78449609-78583897	H2O-H2O	NIC-H2O	OK	3.40734	2.42274	-0.492008	-2.28373	5e-05	0.0121202	yes
Qk	Qk	Qk	chr17:10206470-10319361	H2O-H2O	NIC-H2O	OK	116.036	91.0564	-0.349746	-2.04327	5e-05	0.0121202	yes
Rap2c	Rap2c	Rap2c	chrX:51003913-51018018	H2O-H2O	NIC-H2O	OK	15.1763	12.0678	-0.330664	-1.93974	5e-05	0.0121202	yes
Rmrp	Rmrp	Rmrp	chr4:43492784-43493059	H2O-H2O	NIC-H2O	OK	10.17	45.1077	2.14906	4.90669	5e-05	0.0121202	yes
Rpph1	Rpph1	Rpph1	chr14:50807446-50807771	H2O-H2O	NIC-H2O	OK	6.86935	29.8763	2.12075	4.91835	5e-05	0.0121202	yes
Scai	Scai	Scai	chr2:39066214-39190730	H2O-H2O	NIC-H2O	OK	11.8585	9.33491	-0.345213	-2.12471	5e-05	0.0121202	yes
Sh3bgrl	Sh3bgrl	Sh3bgrl	chrX:109095406-109162467	H2O-H2O	NIC-H2O	OK	45.2818	34.9239	-0.374716	-2.30409	5e-05	0.0121202	yes
Shisa3	Shisa3	Shisa3	chr5:67607882-67613987	H2O-H2O	NIC-H2O	OK	1.94796	1.34426	-0.535146	-2.09758	5e-05	0.0121202	yes
Snord89	Snord89	Snord89	chr1:39548746-39548840	H2O-H2O	NIC-H2O	OK	0	18.2031	inf	#NAME?	5e-05	0.0121202	yes
Sp4	Sp4	Sp4	chr12:118231685-118301440	H2O-H2O	NIC-H2O	OK	6.52838	5.20582	-0.3266	-1.93186	5e-05	0.0121202	yes
Sp8	Sp8	Sp8	chr12:118846328-118852578	H2O-H2O	NIC-H2O	OK	2.72369	1.89843	-0.520755	-2.3724	5e-05	0.0121202	yes
Spock3	Spock3	Spock3	chr8:62951231-63357096	H2O-H2O	NIC-H2O	OK	56.8216	43.8971	-0.372314	-2.29491	5e-05	0.0121202	yes
Sptssa	Sptssa	Sptssa	chr12:54645373-54656572	H2O-H2O	NIC-H2O	OK	27.8396	21.7793	-0.354182	-1.98547	5e-05	0.0121202	yes
Tmed5	Tmed5	Tmed5	chr5:108121646-108132591	H2O-H2O	NIC-H2O	OK	13.8554	9.84945	-0.492335	-2.86185	5e-05	0.0121202	yes
Tmem47	Tmem47	Tmem47	chrX:81070643-81097875	H2O-H2O	NIC-H2O	OK	53.4554	42.0154	-0.347417	-2.15252	5e-05	0.0121202	yes
Tob1	Tob1	Tob1	chr11:94211453-94215492	H2O-H2O	NIC-H2O	OK	21.4967	16.6571	-0.367976	-2.13213	5e-05	0.0121202	yes
Trove2	Trove2	Trove2	chr1:143750790-143777051	H2O-H2O	NIC-H2O	OK	16.4563	12.9194	-0.349102	-2.15118	5e-05	0.0121202	yes
Trp53inp1	Trp53inp1	Trp53inp1	chr4:11156440-11174377	H2O-H2O	NIC-H2O	OK	5.05427	3.99947	-0.337694	-1.82543	5e-05	0.0121202	yes
Vamp7	Vamp7	Vamp7	chrX_GL456233_random:10737-39148	H2O-H2O	NIC-H2O	OK	22.5305	16.8241	-0.421351	-2.46449	5e-05	0.0121202	yes
Vma21	Vma21	Vma21	chrX:71816079-71824706	H2O-H2O	NIC-H2O	OK	27.0534	20.127	-0.426679	-2.61259	5e-05	0.0121202	yes
Ythdf3	Ythdf3	Ythdf3	chr3:16183182-16217037	H2O-H2O	NIC-H2O	OK	22.878	17.4298	-0.392407	-2.39691	5e-05	0.0121202	yes
Zbtb41	Zbtb41	Zbtb41	chr1:139422382-139453007	H2O-H2O	NIC-H2O	OK	6.78686	5.22806	-0.376471	-2.22085	5e-05	0.0121202	yes
Zxda	Zxda	Zxda	chrX:94791284-94798289	H2O-H2O	NIC-H2O	OK	0.99588	0.643982	-0.628952	-2.41661	5e-05	0.0121202	yes
Zxdb	Zxdb	Zxdb	chrX:94724568-94730191	H2O-H2O	NIC-H2O	OK	3.44093	2.50736	-0.45663	-2.33038	5e-05	0.0121202	yes
Ap3s1	Ap3s1	Ap3s1	chr18:46741916-46790826	H2O-H2O	NIC-H2O	OK	44.0834	35.9922	-0.292551	-1.73048	0.0001	0.0200387	yes
Bicd1	Bicd1	Bicd1	chr6:149408983-149563326	H2O-H2O	NIC-H2O	OK	9.30354	7.48164	-0.314425	-1.90725	0.0001	0.0200387	yes
Col1a2	Col1a2	Col1a2	chr6:4505696-4541543	H2O-H2O	NIC-H2O	OK	11.3198	9.01811	-0.327948	-1.91003	0.0001	0.0200387	yes
Cpsf6	Cpsf6	Cpsf6	chr10:117344667-117376973	H2O-H2O	NIC-H2O	OK	24.9253	19.8952	-0.325188	-2.01356	0.0001	0.0200387	yes
Dusp1	Dusp1	Dusp1	chr17:26505590-26508472	H2O-H2O	NIC-H2O	OK	19.8263	15.4604	-0.358841	-1.97991	0.0001	0.0200387	yes
Fmr1	Fmr1	Fmr1	chrX:68678540-68717961	H2O-H2O	NIC-H2O	OK	25.3124	20.2126	-0.32459	-1.98533	0.0001	0.0200387	yes
Gh	Gh	Gh	chr11:106300260-106301896	H2O-H2O	NIC-H2O	OK	0.138015	2.06861	3.90577	4.4641	0.0001	0.0200387	yes
Idi1	Idi1	Idi1	chr13:8885605-8892396	H2O-H2O	NIC-H2O	OK	33.637	27.1667	-0.30821	-1.87897	0.0001	0.0200387	yes
Myl1	Myl1	Myl1	chr1:66924295-66945056	H2O-H2O	NIC-H2O	OK	0.208977	1.57542	2.91432	3.04671	0.0001	0.0200387	yes
Mylpf	Mylpf	Mylpf	chr7:127211607-127214287	H2O-H2O	NIC-H2O	OK	0.562602	1.63482	1.53895	2.30847	0.0001	0.0200387	yes
Pomc	Pomc	Pomc	chr12:3954944-3960643	H2O-H2O	NIC-H2O	OK	1.15922	2.10977	0.863929	1.88835	0.0001	0.0200387	yes
Ptbp3	Ptbp3	Ptbp3	chr4:59471867-59549364	H2O-H2O	NIC-H2O	OK	6.93791	5.62797	-0.301886	-1.75276	0.0001	0.0200387	yes
Tmed7	Tmed7	Tmed7	chr18:46585927-46597535	H2O-H2O	NIC-H2O	OK	47.5068	38.4835	-0.303896	-1.88181	0.0001	0.0200387	yes
Bmpr2	Bmpr2	Bmpr2	chr1:59764278-59878081	H2O-H2O	NIC-H2O	OK	32.945	26.7892	-0.298405	-1.82955	0.00015	0.0256176	yes
C1d	C1d	C1d	chr11:17257617-17269176	H2O-H2O	NIC-H2O	OK	14.0606	11.2214	-0.325408	-1.86218	0.00015	0.0256176	yes
Calcrl	Calcrl	Calcrl	chr2:84330626-84425266	H2O-H2O	NIC-H2O	OK	2.54707	1.93847	-0.39392	-1.82452	0.00015	0.0256176	yes
H3f3a	H3f3a	H3f3a	chr1:180802567-180813603	H2O-H2O	NIC-H2O	OK	173.235	141.153	-0.295471	-1.83234	0.00015	0.0256176	yes
Ibsp	Ibsp	Ibsp	chr5:104299286-104311472	H2O-H2O	NIC-H2O	OK	0.395052	0.101224	-1.96449	-2.33291	0.00015	0.0256176	yes
Lcorl	Lcorl	Lcorl	chr5:45669924-45857540	H2O-H2O	NIC-H2O	OK	6.61642	5.18382	-0.352037	-1.84222	0.00015	0.0256176	yes
Lin7c	Lin7c	Lin7c	chr2:109890877-109900936	H2O-H2O	NIC-H2O	OK	33.3281	26.8979	-0.309245	-1.90843	0.00015	0.0256176	yes
Mbnl1	Mbnl1	Mbnl1	chr3:60472829-60629748	H2O-H2O	NIC-H2O	OK	27.4624	22.0358	-0.31761	-1.93998	0.00015	0.0256176	yes
Nudt11	Nudt11	Nudt11	chrX:6047506-6054751	H2O-H2O	NIC-H2O	OK	16.1963	12.9178	-0.326296	-1.86899	0.00015	0.0256176	yes
Pank3	Pank3	Pank3	chr11:35769494-35791285	H2O-H2O	NIC-H2O	OK	18.2667	14.655	-0.317823	-1.96292	0.00015	0.0256176	yes
Rnf138	Rnf138	Rnf138	chr18:21001340-21028223	H2O-H2O	NIC-H2O	OK	6.33775	4.90312	-0.370271	-1.88952	0.00015	0.0256176	yes
Thoc2	Thoc2	Thoc2	chrX:41794993-41911901	H2O-H2O	NIC-H2O	OK	10.144	8.12024	-0.321027	-1.93796	0.00015	0.0256176	yes
Yaf2	Yaf2	Yaf2	chr15:93283832-93336935	H2O-H2O	NIC-H2O	OK	43.7112	35.728	-0.290946	-1.76853	0.00015	0.0256176	yes
Fos	Fos	Fos	chr12:85473900-85477270	H2O-H2O	NIC-H2O	OK	16.6216	13.0585	-0.348075	-1.90522	0.0002	0.0309876	yes
Gca	Gca	Gca	chr2:62664326-62694109	H2O-H2O	NIC-H2O	OK	7.72058	6.13828	-0.330874	-1.78212	0.0002	0.0309876	yes
Lrif1	Lrif1	Lrif1	chr3:106684986-106736576	H2O-H2O	NIC-H2O	OK	11.9785	9.13377	-0.391169	-1.85654	0.0002	0.0309876	yes
Lysmd3	Lysmd3	Lysmd3	chr13:81657805-81671890	H2O-H2O	NIC-H2O	OK	4.62592	3.51083	-0.397928	-1.91192	0.0002	0.0309876	yes
Mirlet7bhg	Mirlet7bhg	Mirlet7bhg	chr15:85703772-85707524	H2O-H2O	NIC-H2O	OK	2.20947	3.32504	0.589669	1.92122	0.0002	0.0309876	yes
Pcmtd2	Pcmtd2	Pcmtd2	chr2:181837853-181857460	H2O-H2O	NIC-H2O	OK	34.9287	28.3956	-0.298747	-1.84907	0.0002	0.0309876	yes
St8sia4	St8sia4	St8sia4	chr1:95587681-95667594	H2O-H2O	NIC-H2O	OK	5.8843	4.59175	-0.357827	-1.93379	0.0002	0.0309876	yes
Tceb1	Tceb1	Tceb1	chr1:16642764-16656865	H2O-H2O	NIC-H2O	OK	91.3958	73.8294	-0.307932	-1.84688	0.0002	0.0309876	yes
Tmem55a	Tmem55a	Tmem55a	chr4:14864218-14915260	H2O-H2O	NIC-H2O	OK	31.7698	25.8193	-0.299205	-1.78959	0.0002	0.0309876	yes
Tsc22d2	Tsc22d2	Tsc22d2	chr3:58415688-58466787	H2O-H2O	NIC-H2O	OK	7.57019	6.15494	-0.298583	-1.78473	0.00025	0.037952	yes
Zdhhc21	Zdhhc21	Zdhhc21	chr4:82798737-82859661	H2O-H2O	NIC-H2O	OK	11.7029	9.58969	-0.287304	-1.75975	0.00025	0.037952	yes
