# Supplementary material for: The influence of adolescent nicotine exposure on ethanol intake and brain gene expression
Source: PLoS One. 2018 Jun 18;13(6):e0198935. doi: 10.1371/journal.pone.0198935 (PMC6005571; doi:10.1371/journal.pone.0198935)
Supplement: S2 Table — (XLSX) [file pone.0198935.s002.xlsx]

## Sheet: Sheet1
S2 Table. List of Differentially Expressed Genes (DEG) between Water-Water and Water-Ethanol group.
test_id	gene_id	gene	locus	sample_1	sample_2	status	value_1	value_2	log2(fold_change)	test_stat	p_value	q_value	significant
2810403A07Rik	2810403A07Rik	2810403A07Rik	chr3:88685793-88712933	H2O-EtOH	H2O-H2O	OK	23.3043	19.2383	-0.276613	-1.82955	5e-05	0.00441294	yes
6430411K18Rik	6430411K18Rik	6430411K18Rik	chr12:109590168-109595403	H2O-EtOH	H2O-H2O	OK	3.52361	1.70307	-1.04891	-2.40221	5e-05	0.00441294	yes
A130077B15Rik	A130077B15Rik	A130077B15Rik	chr10:122565022-122569891	H2O-EtOH	H2O-H2O	OK	5.30397	3.99736	-0.408024	-2.08427	5e-05	0.00441294	yes
A330023F24Rik	A330023F24Rik	A330023F24Rik	chr1:195017398-195037908	H2O-EtOH	H2O-H2O	OK	17.525	12.2973	-0.511073	-3.3414	5e-05	0.00441294	yes
A3galt2	A3galt2	A3galt2	chr4:128759257-128769298	H2O-EtOH	H2O-H2O	OK	0.479718	0.163788	-1.55036	-3.05402	5e-05	0.00441294	yes
A930011O12Rik	A930011O12Rik	A930011O12Rik	chr14:64588114-64593961	H2O-EtOH	H2O-H2O	OK	54.0564	37.3311	-0.534089	-3.61224	5e-05	0.00441294	yes
AI118078	AI118078	AI118078	chr9:55326948-55438344	H2O-EtOH	H2O-H2O	OK	7.82965	6.06302	-0.368912	-2.03805	5e-05	0.00441294	yes
AI414108	AI414108	AI414108	chr9:27352684-27357543	H2O-EtOH	H2O-H2O	OK	15.1333	11.6873	-0.372789	-2.45492	5e-05	0.00441294	yes
Abcc8	Abcc8	Abcc8	chr7:46104522-46180033	H2O-EtOH	H2O-H2O	OK	7.4496	5.79968	-0.361189	-2.2444	5e-05	0.00441294	yes
Acrbp	Acrbp	Acrbp	chr6:125049926-125063265	H2O-EtOH	H2O-H2O	OK	4.94926	3.30812	-0.581202	-2.23675	5e-05	0.00441294	yes
Adam8	Adam8	Adam8	chr7:139978937-139992509	H2O-EtOH	H2O-H2O	OK	1.43495	0.781799	-0.876127	-2.91918	5e-05	0.00441294	yes
Adamts10	Adamts10	Adamts10	chr17:33524195-33553782	H2O-EtOH	H2O-H2O	OK	10.2838	7.57404	-0.441242	-2.73894	5e-05	0.00441294	yes
Aifm3	Aifm3	Aifm3	chr16:17489676-17507485	H2O-EtOH	H2O-H2O	OK	31.3428	24.0645	-0.381229	-2.51425	5e-05	0.00441294	yes
Akap8l	Akap8l	Akap8l	chr17:32321423-32350577	H2O-EtOH	H2O-H2O	OK	47.925	35.9414	-0.415131	-2.76662	5e-05	0.00441294	yes
Amy1	Amy1	Amy1	chr3:113555951-113577750	H2O-EtOH	H2O-H2O	OK	11.4915	8.83711	-0.378923	-2.06076	5e-05	0.00441294	yes
Ankrd10	Ankrd10	Ankrd10	chr8:11611580-11635757	H2O-EtOH	H2O-H2O	OK	17.2811	13.115	-0.397973	-2.478	5e-05	0.00441294	yes
Apbb1ip	Apbb1ip	Apbb1ip	chr2:22774326-22875653	H2O-EtOH	H2O-H2O	OK	1.62958	2.33333	0.517893	2.04855	5e-05	0.00441294	yes
Apln	Apln	Apln	chrX:48025145-48034852	H2O-EtOH	H2O-H2O	OK	9.07112	12.2615	0.434786	2.69397	5e-05	0.00441294	yes
Appl2	Appl2	Appl2	chr10:83600033-83648664	H2O-EtOH	H2O-H2O	OK	43.1723	34.2565	-0.333727	-2.2699	5e-05	0.00441294	yes
Arhgef1	Arhgef1	Arhgef1	chr7:24902985-24926591	H2O-EtOH	H2O-H2O	OK	14.5699	11.5381	-0.336588	-2.14879	5e-05	0.00441294	yes
Barhl2	Barhl2	Barhl2	chr5:106452522-106458166	H2O-EtOH	H2O-H2O	OK	3.69123	2.53765	-0.540608	-2.37232	5e-05	0.00441294	yes
Bmp1	Bmp1	Bmp1	chr14:70474554-70520260	H2O-EtOH	H2O-H2O	OK	21.0596	15.3052	-0.460456	-3.0245	5e-05	0.00441294	yes
Bpifb3	Bpifb3	Bpifb3	chr2:153918229-153932996	H2O-EtOH	H2O-H2O	OK	0.0576079	1.41299	4.61634	4.41511	5e-05	0.00441294	yes
Cadm2	Cadm2	Cadm2	chr16:66655420-67620908	H2O-EtOH	H2O-H2O	OK	38.1419	46.5751	0.288183	1.96575	5e-05	0.00441294	yes
Ccnl2	Ccnl2	Ccnl2	chr4:155812488-155824543	H2O-EtOH	H2O-H2O	OK	30.769	22.3954	-0.458274	-3.01257	5e-05	0.00441294	yes
Cd180	Cd180	Cd180	chr13:102693557-102706631	H2O-EtOH	H2O-H2O	OK	0.394615	0.925911	1.23043	2.86135	5e-05	0.00441294	yes
Cdc42bpg	Cdc42bpg	Cdc42bpg	chr19:6306456-6325652	H2O-EtOH	H2O-H2O	OK	3.36653	2.47317	-0.444898	-2.48675	5e-05	0.00441294	yes
Cdc7	Cdc7	Cdc7	chr5:106964321-106984439	H2O-EtOH	H2O-H2O	OK	6.86204	5.39598	-0.346754	-1.93802	5e-05	0.00441294	yes
Cdhr1	Cdhr1	Cdhr1	chr14:37077848-37098311	H2O-EtOH	H2O-H2O	OK	7.28173	9.44899	0.375879	2.32326	5e-05	0.00441294	yes
Celsr3	Celsr3	Celsr3	chr9:108826319-108852969	H2O-EtOH	H2O-H2O	OK	11.0179	8.93963	-0.301566	-2.04641	5e-05	0.00441294	yes
Cfp	Cfp	Cfp	chrX:20925534-20931524	H2O-EtOH	H2O-H2O	OK	7.11173	3.67286	-0.953299	-4.22205	5e-05	0.00441294	yes
Chka	Chka	Chka	chr19:3851772-3894369	H2O-EtOH	H2O-H2O	OK	28.7486	22.247	-0.36988	-2.44239	5e-05	0.00441294	yes
Cnpy1	Cnpy1	Cnpy1	chr5:28205462-28237873	H2O-EtOH	H2O-H2O	OK	3.00947	1.91666	-0.650919	-2.5988	5e-05	0.00441294	yes
Col18a1	Col18a1	Col18a1	chr10:77052178-77166530	H2O-EtOH	H2O-H2O	OK	5.09223	4.04962	-0.33051	-1.95494	5e-05	0.00441294	yes
Col1a1	Col1a1	Col1a1	chr11:94936269-94951856	H2O-EtOH	H2O-H2O	OK	4.42178	8.25169	0.900062	5.2205	5e-05	0.00441294	yes
Col1a2	Col1a2	Col1a2	chr6:4505696-4541543	H2O-EtOH	H2O-H2O	OK	8.64233	11.3854	0.397688	2.54862	5e-05	0.00441294	yes
Col27a1	Col27a1	Col27a1	chr4:63215411-63334990	H2O-EtOH	H2O-H2O	OK	1.71794	1.33311	-0.365888	-1.87768	5e-05	0.00441294	yes
Col5a1	Col5a1	Col5a1	chr2:27886424-28039510	H2O-EtOH	H2O-H2O	OK	2.71073	2.01103	-0.430743	-2.45932	5e-05	0.00441294	yes
Col6a1	Col6a1	Col6a1	chr10:76708791-76726044	H2O-EtOH	H2O-H2O	OK	14.13	11.1336	-0.343835	-2.20249	5e-05	0.00441294	yes
Col6a4	Col6a4	Col6a4	chr9:105990317-106096691	H2O-EtOH	H2O-H2O	OK	0.423838	0.248325	-0.771286	-2.28951	5e-05	0.00441294	yes
Col7a1	Col7a1	Col7a1	chr9:108953744-108984875	H2O-EtOH	H2O-H2O	OK	0.814437	0.520582	-0.645678	-2.75185	5e-05	0.00441294	yes
Coro6	Coro6	Coro6	chr11:77463912-77469501	H2O-EtOH	H2O-H2O	OK	16.5772	12.1842	-0.444188	-2.44394	5e-05	0.00441294	yes
Cpeb1	Cpeb1	Cpeb1	chr7:81347025-81454758	H2O-EtOH	H2O-H2O	OK	17.8648	14.4141	-0.309637	-2.0143	5e-05	0.00441294	yes
Crtam	Crtam	Crtam	chr9:40972797-41004628	H2O-EtOH	H2O-H2O	OK	6.67984	4.13047	-0.693506	-3.33587	5e-05	0.00441294	yes
Cyp2a5	Cyp2a5	Cyp2a5	chr7:26835338-26843264	H2O-EtOH	H2O-H2O	OK	0.193408	1.16864	2.59512	4.0046	5e-05	0.00441294	yes
Cyp2g1	Cyp2g1	Cyp2g1	chr7:26808926-26821197	H2O-EtOH	H2O-H2O	OK	0.133537	0.722579	2.43592	3.36511	5e-05	0.00441294	yes
Ddx26b	Ddx26b	Ddx26b	chrX:56454838-56507843	H2O-EtOH	H2O-H2O	OK	12.9733	10.0063	-0.374641	-2.38944	5e-05	0.00441294	yes
Dlx6os1	Dlx6os1	Dlx6os1	chr6:6820545-6869533	H2O-EtOH	H2O-H2O	OK	6.14577	8.08864	0.396302	2.28323	5e-05	0.00441294	yes
Dmpk	Dmpk	Dmpk	chr7:19083848-19093820	H2O-EtOH	H2O-H2O	OK	5.97276	4.23414	-0.496329	-2.63148	5e-05	0.00441294	yes
Dok3	Dok3	Dok3	chr13:55523234-55528538	H2O-EtOH	H2O-H2O	OK	5.31083	3.68206	-0.528425	-2.24765	5e-05	0.00441294	yes
Dusp11	Dusp11	Dusp11	chr6:85942268-85961667	H2O-EtOH	H2O-H2O	OK	15.3748	11.8711	-0.373107	-2.50804	5e-05	0.00441294	yes
E130102H24Rik	E130102H24Rik	E130102H24Rik	chr4:101346523-101399185	H2O-EtOH	H2O-H2O	OK	7.96912	5.41849	-0.55653	-1.9739	5e-05	0.00441294	yes
Epb4.1	Epb4.1	Epb4.1	chr4:131923426-132075313	H2O-EtOH	H2O-H2O	OK	16.8755	12.9096	-0.386482	-2.55901	5e-05	0.00441294	yes
Erdr1	Erdr1	Erdr1	chrY:90785441-90816465	H2O-EtOH	H2O-H2O	OK	131.736	69.173	-0.929364	-5.74066	5e-05	0.00441294	yes
Fabp7	Fabp7	Fabp7	chr10:57784922-57788450	H2O-EtOH	H2O-H2O	OK	51.3151	68.5147	0.41703	2.58427	5e-05	0.00441294	yes
Fam107b	Fam107b	Fam107b	chr2:3713457-3782134	H2O-EtOH	H2O-H2O	OK	18.0794	14.1135	-0.357269	-2.29309	5e-05	0.00441294	yes
Fam193b	Fam193b	Fam193b	chr13:55539315-55571120	H2O-EtOH	H2O-H2O	OK	16.7099	12.4777	-0.421354	-2.76026	5e-05	0.00441294	yes
Fcrls	Fcrls	Fcrls	chr3:87250964-87263524	H2O-EtOH	H2O-H2O	OK	8.54291	10.9763	0.361593	2.05244	5e-05	0.00441294	yes
Firre	Firre	Firre	chrX:50555743-50635258	H2O-EtOH	H2O-H2O	OK	11.7426	9.30575	-0.335555	-2.16803	5e-05	0.00441294	yes
Flnb	Flnb	Flnb	chr14:7817956-7951587	H2O-EtOH	H2O-H2O	OK	9.1651	7.22419	-0.343315	-2.29475	5e-05	0.00441294	yes
Fnbp4	Fnbp4	Fnbp4	chr2:90745369-90781020	H2O-EtOH	H2O-H2O	OK	11.2959	9.07149	-0.31639	-2.04559	5e-05	0.00441294	yes
Gbp7	Gbp7	Gbp7	chr3:142530335-142550151	H2O-EtOH	H2O-H2O	OK	1.08685	1.49585	0.460814	2.08321	5e-05	0.00441294	yes
Gcnt1	Gcnt1	Gcnt1	chr19:17326140-17372844	H2O-EtOH	H2O-H2O	OK	1.69133	2.32237	0.457435	2.19523	5e-05	0.00441294	yes
Gfy	Gfy	Gfy	chr7:45176348-45179597	H2O-EtOH	H2O-H2O	OK	0.250242	0.664903	1.40982	2.41838	5e-05	0.00441294	yes
Gigyf1	Gigyf1	Gigyf1	chr5:137518879-137527935	H2O-EtOH	H2O-H2O	OK	13.3852	10.8966	-0.296759	-1.96477	5e-05	0.00441294	yes
Gm10845	Gm10845	Gm10845	chr14:79860520-79869176	H2O-EtOH	H2O-H2O	OK	5.00991	3.65928	-0.453224	-2.44816	5e-05	0.00441294	yes
Gm14827	Gm14827	Gm14827	chrX:94442731-94447727	H2O-EtOH	H2O-H2O	OK	2.5869	1.7352	-0.576127	-2.48709	5e-05	0.00441294	yes
Gm17821	Gm17821	Gm17821	chr12:67656741-67669271	H2O-EtOH	H2O-H2O	OK	0.907608	0.687213	-0.401313	-1.99963	5e-05	0.00441294	yes
Gm7120	Gm7120	Gm7120	chr13:119487256-119610459	H2O-EtOH	H2O-H2O	OK	23.0748	15.9298	-0.534593	-2.77896	5e-05	0.00441294	yes
Gpx6	Gpx6	Gpx6	chr13:21312202-21319624	H2O-EtOH	H2O-H2O	OK	0.295148	0.90997	1.62438	2.57033	5e-05	0.00441294	yes
Grin2b	Grin2b	Grin2b	chr6:135729804-136173511	H2O-EtOH	H2O-H2O	OK	12.2878	16.3402	0.4112	2.79991	5e-05	0.00441294	yes
Grm3	Grm3	Grm3	chr5:9485235-9725352	H2O-EtOH	H2O-H2O	OK	16.7831	20.932	0.318704	2.11788	5e-05	0.00441294	yes
Hbb-b1	Hbb-b1,Hbb-bs	Hbb-b1,Hbb-bs	chr7:103826522-103827929	H2O-EtOH	H2O-H2O	OK	111.375	88.3113	-0.334752	-2.06085	5e-05	0.00441294	yes
Heyl	Heyl	Heyl	chr4:123233555-123249870	H2O-EtOH	H2O-H2O	OK	2.01168	2.66511	0.405796	2.0403	5e-05	0.00441294	yes
Hist1h1c	Hist1h1c	Hist1h1c	chr13:23738806-23739531	H2O-EtOH	H2O-H2O	OK	6.27213	10.177	0.698287	2.65407	5e-05	0.00441294	yes
Hoxb4	Hoxb4	Hoxb4	chr11:96318266-96321638	H2O-EtOH	H2O-H2O	OK	0.415493	0.151247	-1.45792	-2.41366	5e-05	0.00441294	yes
Hoxb5	Hoxb5	Hoxb5	chr11:96303511-96306121	H2O-EtOH	H2O-H2O	OK	1.58781	0.771206	-1.04185	-2.79236	5e-05	0.00441294	yes
Hps4	Hps4	Hps4	chr5:112343094-112378424	H2O-EtOH	H2O-H2O	OK	6.37088	4.95473	-0.362685	-1.99422	5e-05	0.00441294	yes
Hspa1a	Hspa1a	Hspa1a	chr17:34969358-34972156	H2O-EtOH	H2O-H2O	OK	3.5754	2.66054	-0.426386	-2.00404	5e-05	0.00441294	yes
Hspa1b	Hspa1b	Hspa1b	chr17:34956428-34959238	H2O-EtOH	H2O-H2O	OK	5.57424	3.82975	-0.541526	-2.81912	5e-05	0.00441294	yes
Igflr1	Igflr1	Igflr1	chr7:30565426-30567962	H2O-EtOH	H2O-H2O	OK	5.69416	3.71342	-0.616736	-2.4005	5e-05	0.00441294	yes
Il20rb	Il20rb	Il20rb	chr9:100457718-100486473	H2O-EtOH	H2O-H2O	OK	3.76851	2.0276	-0.894219	-3.84349	5e-05	0.00441294	yes
Inadl	Inadl	Inadl	chr4:98395825-98719603	H2O-EtOH	H2O-H2O	OK	18.2823	14.8031	-0.30455	-1.97364	5e-05	0.00441294	yes
Inha	Inha	Inha	chr1:75507076-75510354	H2O-EtOH	H2O-H2O	OK	10.762	7.82528	-0.459736	-2.37681	5e-05	0.00441294	yes
Itga10	Itga10	Itga10	chr3:96645583-96664519	H2O-EtOH	H2O-H2O	OK	1.66049	1.05955	-0.64816	-2.8565	5e-05	0.00441294	yes
Itga3	Itga3	Itga3	chr11:95044481-95076714	H2O-EtOH	H2O-H2O	OK	8.12292	6.58267	-0.303326	-1.90457	5e-05	0.00441294	yes
Itga7	Itga7	Itga7	chr10:128933812-128960988	H2O-EtOH	H2O-H2O	OK	6.30587	4.9157	-0.359298	-2.11146	5e-05	0.00441294	yes
Kcnv1	Kcnv1	Kcnv1	chr15:45106283-45114934	H2O-EtOH	H2O-H2O	OK	16.3393	21.7839	0.41492	2.79629	5e-05	0.00441294	yes
Klf10	Klf10	Klf10	chr15:38291463-38300711	H2O-EtOH	H2O-H2O	OK	9.00213	11.377	0.337781	2.08024	5e-05	0.00441294	yes
Klf4	Klf4	Klf4	chr4:55527136-55532475	H2O-EtOH	H2O-H2O	OK	4.35422	3.15417	-0.465154	-2.36376	5e-05	0.00441294	yes
Leng8	Leng8	Leng8	chr7:4137055-4148173	H2O-EtOH	H2O-H2O	OK	46.6072	34.239	-0.444912	-3.00549	5e-05	0.00441294	yes
Leprel2	Leprel2	Leprel2	chr6:124841094-124857687	H2O-EtOH	H2O-H2O	OK	7.06284	5.52126	-0.35525	-1.98713	5e-05	0.00441294	yes
Lhx1	Lhx1	Lhx1	chr11:84519378-84525534	H2O-EtOH	H2O-H2O	OK	3.41894	2.52726	-0.435975	-2.00455	5e-05	0.00441294	yes
Lime1	Lime1	Lime1	chr2:181381234-181383628	H2O-EtOH	H2O-H2O	OK	20.9467	14.3198	-0.548714	-3.38068	5e-05	0.00441294	yes
Lmbr1l	Lmbr1l	Lmbr1l	chr15:98903920-98918098	H2O-EtOH	H2O-H2O	OK	4.69259	3.40476	-0.462832	-2.17622	5e-05	0.00441294	yes
Lrrc45	Lrrc45	Lrrc45	chr11:120713952-120721127	H2O-EtOH	H2O-H2O	OK	16.2868	11.6838	-0.479198	-2.96392	5e-05	0.00441294	yes
Luc7l3	Luc7l3	Luc7l3	chr11:94291138-94321911	H2O-EtOH	H2O-H2O	OK	53.7873	43.8898	-0.29338	-2.01291	5e-05	0.00441294	yes
Mapk1ip1	Mapk1ip1	Mapk1ip1	chr7:138835817-138846267	H2O-EtOH	H2O-H2O	OK	18.721	14.4448	-0.374108	-2.20177	5e-05	0.00441294	yes
Marcksl1	Marcksl1	Marcksl1	chr4:129513580-129515981	H2O-EtOH	H2O-H2O	OK	48.0304	58.4803	0.284003	1.90262	5e-05	0.00441294	yes
Mef2c	Mef2c	Mef2c	chr13:83504033-83667079	H2O-EtOH	H2O-H2O	OK	67.5386	83.1593	0.300164	2.03616	5e-05	0.00441294	yes
Meg3	Meg3	Meg3	chr12:109540995-109571729	H2O-EtOH	H2O-H2O	OK	314.233	220.128	-0.513493	-1.95665	5e-05	0.00441294	yes
Miat	Miat	Miat	chr5:112213227-112228948	H2O-EtOH	H2O-H2O	OK	39.2089	26.4307	-0.568967	-3.75218	5e-05	0.00441294	yes
Mir6236	Mir6236	Mir6236	chr9:110281286-110281409	H2O-EtOH	H2O-H2O	OK	4213.99	3296.24	-0.354365	-2.04955	5e-05	0.00441294	yes
Mirg	Mirg	Mirg	chr12:109734980-109749457	H2O-EtOH	H2O-H2O	OK	10.1737	7.62156	-0.416685	-2.05923	5e-05	0.00441294	yes
Mog	Mog	Mog	chr17:37010739-37023398	H2O-EtOH	H2O-H2O	OK	53.2784	65.2984	0.293497	1.98332	5e-05	0.00441294	yes
Mpz	Mpz	Mpz	chr1:171150712-171161123	H2O-EtOH	H2O-H2O	OK	1.89183	0.589919	-1.68119	-4.13539	5e-05	0.00441294	yes
Myo9b	Myo9b	Myo9b	chr8:71272713-71360712	H2O-EtOH	H2O-H2O	OK	8.17877	6.5222	-0.326526	-2.12246	5e-05	0.00441294	yes
Ndn	Ndn	Ndn	chr7:62348276-62349927	H2O-EtOH	H2O-H2O	OK	100.761	139.47	0.469008	3.19546	5e-05	0.00441294	yes
Ndnf	Ndnf	Ndnf	chr6:65671610-65706930	H2O-EtOH	H2O-H2O	OK	3.74617	4.94942	0.401841	2.32203	5e-05	0.00441294	yes
Nes	Nes	Nes	chr3:87971092-87980451	H2O-EtOH	H2O-H2O	OK	4.4545	3.24563	-0.456763	-2.70301	5e-05	0.00441294	yes
Npff	Npff	Npff	chr15:102523838-102524942	H2O-EtOH	H2O-H2O	OK	1.88043	0.687449	-1.45174	-1.96429	5e-05	0.00441294	yes
Onecut2	Onecut2	Onecut2	chr18:64340363-64398488	H2O-EtOH	H2O-H2O	OK	0.820339	0.622526	-0.398085	-1.96333	5e-05	0.00441294	yes
Opalin	Opalin	Opalin	chr19:41063419-41077113	H2O-EtOH	H2O-H2O	OK	18.343	25.2013	0.458265	2.51931	5e-05	0.00441294	yes
Ovgp1	Ovgp1	Ovgp1	chr3:105973801-105987423	H2O-EtOH	H2O-H2O	OK	2.81818	1.75339	-0.68462	-2.7978	5e-05	0.00441294	yes
Pabpn1	Pabpn1	Pabpn1	chr14:54894142-54898927	H2O-EtOH	H2O-H2O	OK	83.7016	67.3282	-0.314044	-2.13071	5e-05	0.00441294	yes
Pagr1a	Pagr1a	Pagr1a	chr7:127015050-127017352	H2O-EtOH	H2O-H2O	OK	43.7111	32.4747	-0.428683	-2.77399	5e-05	0.00441294	yes
Pcgf2	Pcgf2	Pcgf2	chr11:97688822-97700497	H2O-EtOH	H2O-H2O	OK	7.88629	5.9462	-0.407378	-2.22923	5e-05	0.00441294	yes
Pcgf6	Pcgf6	Pcgf6	chr19:47033618-47050845	H2O-EtOH	H2O-H2O	OK	7.91705	5.61618	-0.495374	-2.62568	5e-05	0.00441294	yes
Pisd-ps3	Pisd-ps3	Pisd-ps3	chrUn_JH584304:52673-59689	H2O-EtOH	H2O-H2O	OK	69.2489	33.8224	-1.03381	-6.65557	5e-05	0.00441294	yes
Plch2	Plch2	Plch2	chr4:154983114-155010984	H2O-EtOH	H2O-H2O	OK	21.7279	17.7402	-0.292521	-1.98457	5e-05	0.00441294	yes
Plekhd1	Plekhd1	Plekhd1	chr12:80692600-80724216	H2O-EtOH	H2O-H2O	OK	6.32346	4.74295	-0.414928	-2.35044	5e-05	0.00441294	yes
Plekhg4	Plekhg4	Plekhg4	chr8:105375380-105413487	H2O-EtOH	H2O-H2O	OK	1.4889	0.845682	-0.816055	-3.15751	5e-05	0.00441294	yes
Pnisr	Pnisr	Pnisr	chr4:21846326-21876475	H2O-EtOH	H2O-H2O	OK	43.6997	34.1241	-0.356833	-2.43198	5e-05	0.00441294	yes
Pnpla3	Pnpla3	Pnpla3	chr15:84167815-84189521	H2O-EtOH	H2O-H2O	OK	3.68782	2.4926	-0.565115	-3.02391	5e-05	0.00441294	yes
Prg2	Prg2	Prg2	chr2:84980460-84983632	H2O-EtOH	H2O-H2O	OK	0	0.411309	inf	#NAME?	5e-05	0.00441294	yes
Ptpn22	Ptpn22	Ptpn22	chr3:103859794-103912252	H2O-EtOH	H2O-H2O	OK	3.92717	1.67983	-1.22517	-5.2416	5e-05	0.00441294	yes
Pxn	Pxn	Pxn	chr5:115506675-115555987	H2O-EtOH	H2O-H2O	OK	11.174	8.79475	-0.345433	-2.18009	5e-05	0.00441294	yes
Rbm33	Rbm33	Rbm33	chr5:28317188-28419242	H2O-EtOH	H2O-H2O	OK	11.9301	8.95028	-0.414602	-2.801	5e-05	0.00441294	yes
Rgl2	Rgl2	Rgl2	chr17:33929893-33937687	H2O-EtOH	H2O-H2O	OK	14.3439	10.8953	-0.396732	-2.48696	5e-05	0.00441294	yes
Rgl3	Rgl3	Rgl3	chr9:21971526-21989453	H2O-EtOH	H2O-H2O	OK	4.86977	3.06572	-0.66763	-3.23842	5e-05	0.00441294	yes
Rgs11	Rgs11	Rgs11	chr17:26202961-26211324	H2O-EtOH	H2O-H2O	OK	6.60181	4.9987	-0.40131	-2.01843	5e-05	0.00441294	yes
Rgs4	Rgs4	Rgs4	chr1:169741476-169747642	H2O-EtOH	H2O-H2O	OK	137.129	172.775	0.333359	2.26533	5e-05	0.00441294	yes
Rnf112	Rnf112	Rnf112	chr11:61448416-61453992	H2O-EtOH	H2O-H2O	OK	98.3205	75.5473	-0.380112	-2.61425	5e-05	0.00441294	yes
Rreb1	Rreb1	Rreb1	chr13:37826037-37952005	H2O-EtOH	H2O-H2O	OK	6.53229	4.38024	-0.576579	-3.57728	5e-05	0.00441294	yes
Rsrp1	Rsrp1	Rsrp1	chr4:134923624-134927370	H2O-EtOH	H2O-H2O	OK	136.517	107.853	-0.340015	-2.32675	5e-05	0.00441294	yes
Ryr1	Ryr1	Ryr1	chr7:29003339-29125151	H2O-EtOH	H2O-H2O	OK	1.70886	1.34952	-0.340587	-2.01998	5e-05	0.00441294	yes
Serinc2	Serinc2	Serinc2	chr4:130253496-130275586	H2O-EtOH	H2O-H2O	OK	5.41278	3.18425	-0.765416	-3.46084	5e-05	0.00441294	yes
Sfswap	Sfswap	Sfswap	chr5:129501230-129571384	H2O-EtOH	H2O-H2O	OK	15.8917	12.3236	-0.366846	-2.36051	5e-05	0.00441294	yes
Sfxn2	Sfxn2	Sfxn2	chr19:46573364-46596900	H2O-EtOH	H2O-H2O	OK	2.16969	1.45303	-0.578426	-2.39743	5e-05	0.00441294	yes
Sgk1	Sgk1	Sgk1	chr10:21882183-21999902	H2O-EtOH	H2O-H2O	OK	35.2708	26.052	-0.437079	-2.88336	5e-05	0.00441294	yes
Shisa3	Shisa3	Shisa3	chr5:67607882-67613987	H2O-EtOH	H2O-H2O	OK	1.41366	1.95905	0.470715	2.01404	5e-05	0.00441294	yes
Sirt4	Sirt4	Sirt4	chr5:115478009-115484484	H2O-EtOH	H2O-H2O	OK	8.45843	6.03672	-0.486624	-2.41998	5e-05	0.00441294	yes
Slc16a11	Slc16a11	Slc16a11	chr11:70213909-70216414	H2O-EtOH	H2O-H2O	OK	7.7287	5.38863	-0.520307	-2.60025	5e-05	0.00441294	yes
Slc22a4	Slc22a4	Slc22a4	chr11:53983125-54028090	H2O-EtOH	H2O-H2O	OK	7.89841	6.21118	-0.346695	-1.89489	5e-05	0.00441294	yes
Slc2a4rg-ps	Slc2a4rg-ps	Slc2a4rg-ps	chr2:181384249-181387596	H2O-EtOH	H2O-H2O	OK	3.24176	2.37202	-0.45066	-2.09739	5e-05	0.00441294	yes
Slc38a2	Slc38a2	Slc38a2	chr15:96687391-96699698	H2O-EtOH	H2O-H2O	OK	91.8251	65.1857	-0.494333	-3.36936	5e-05	0.00441294	yes
Slc39a2	Slc39a2	Slc39a2	chr14:51893609-51896745	H2O-EtOH	H2O-H2O	OK	2.61348	1.65005	-0.66346	-2.56431	5e-05	0.00441294	yes
Slc5a3	Slc5a3	Slc5a3	chr16:92058321-92112227	H2O-EtOH	H2O-H2O	OK	10.9279	8.33927	-0.390017	-2.40402	5e-05	0.00441294	yes
Smpd4	Smpd4	Smpd4	chr16:17619353-17644830	H2O-EtOH	H2O-H2O	OK	11.5998	8.75995	-0.405105	-2.60175	5e-05	0.00441294	yes
Snhg11	Snhg11	Snhg11	chr2:158375637-158386145	H2O-EtOH	H2O-H2O	OK	270.802	189.551	-0.514654	-3.05499	5e-05	0.00441294	yes
Sp8	Sp8	Sp8	chr12:118846328-118852578	H2O-EtOH	H2O-H2O	OK	1.95383	2.73924	0.487471	2.42779	5e-05	0.00441294	yes
Sptbn4	Sptbn4	Sptbn4	chr7:27356382-27446589	H2O-EtOH	H2O-H2O	OK	44.2333	36.3435	-0.283436	-1.89876	5e-05	0.00441294	yes
Ssh3	Ssh3	Ssh3	chr19:4261668-4269172	H2O-EtOH	H2O-H2O	OK	12.3337	8.75646	-0.494189	-2.98205	5e-05	0.00441294	yes
Stap2	Stap2	Stap2	chr17:55997075-56005606	H2O-EtOH	H2O-H2O	OK	4.40587	2.61374	-0.753313	-2.96825	5e-05	0.00441294	yes
Stat2	Stat2	Stat2	chr10:128270575-128292849	H2O-EtOH	H2O-H2O	OK	9.70847	7.68047	-0.338049	-2.14111	5e-05	0.00441294	yes
Tbc1d4	Tbc1d4	Tbc1d4	chr14:101442359-101609191	H2O-EtOH	H2O-H2O	OK	5.63258	4.42312	-0.348731	-2.17101	5e-05	0.00441294	yes
Tgfb3	Tgfb3	Tgfb3	chr12:86056742-86079041	H2O-EtOH	H2O-H2O	OK	6.79402	5.06111	-0.424813	-2.44785	5e-05	0.00441294	yes
Tinagl1	Tinagl1	Tinagl1	chr4:130165599-130175122	H2O-EtOH	H2O-H2O	OK	7.11415	5.10075	-0.479983	-2.44316	5e-05	0.00441294	yes
Tle2	Tle2	Tle2	chr10:81575286-81590845	H2O-EtOH	H2O-H2O	OK	9.44852	6.66633	-0.503195	-2.91272	5e-05	0.00441294	yes
Tmem125	Tmem125	Tmem125	chr4:118540940-118543726	H2O-EtOH	H2O-H2O	OK	4.42074	5.86314	0.407387	1.95466	5e-05	0.00441294	yes
Tmem181b-ps	Tmem181b-ps	Tmem181b-ps	chr17:6439001-6450994	H2O-EtOH	H2O-H2O	OK	19.0543	15.2598	-0.320383	-2.12055	5e-05	0.00441294	yes
Tmem181c-ps	Tmem181c-ps	Tmem181c-ps	chr17:6610102-6620925	H2O-EtOH	H2O-H2O	OK	3.21429	2.34053	-0.457666	-2.31653	5e-05	0.00441294	yes
Tnfrsf25	Tnfrsf25	Tnfrsf25	chr4:152115933-152120119	H2O-EtOH	H2O-H2O	OK	2.47576	1.62107	-0.610928	-2.01273	5e-05	0.00441294	yes
Traip	Traip	Traip	chr9:107950962-107972268	H2O-EtOH	H2O-H2O	OK	3.7515	2.62179	-0.516915	-2.39331	5e-05	0.00441294	yes
Trank1	Trank1	Trank1	chr9:111311738-111395775	H2O-EtOH	H2O-H2O	OK	31.2686	23.8626	-0.389963	-2.62397	5e-05	0.00441294	yes
Ubap1l	Ubap1l	Ubap1l	chr9:65361059-65380377	H2O-EtOH	H2O-H2O	OK	2.96031	1.8427	-0.683928	-2.22243	5e-05	0.00441294	yes
Ugt8a	Ugt8a	Ugt8a	chr3:125865342-125938550	H2O-EtOH	H2O-H2O	OK	40.1621	50.2267	0.32262	2.21793	5e-05	0.00441294	yes
Zbtb40	Zbtb40	Zbtb40	chr4:136979731-137048695	H2O-EtOH	H2O-H2O	OK	3.97448	2.94222	-0.433863	-2.59963	5e-05	0.00441294	yes
Zfp692	Zfp692	Zfp692	chr11:58307068-58314613	H2O-EtOH	H2O-H2O	OK	10.9018	7.93047	-0.459084	-2.53769	5e-05	0.00441294	yes
Zic4	Zic4	Zic4	chr9:91368971-91389348	H2O-EtOH	H2O-H2O	OK	3.83802	2.85348	-0.427644	-2.27701	5e-05	0.00441294	yes
Bzrap1	Bzrap1	Bzrap1	chr11:87760540-87785928	H2O-EtOH	H2O-H2O	OK	34.5514	28.6149	-0.271981	-1.86452	0.0001	0.0078555	yes
Cdan1	Cdan1	Cdan1	chr2:120716153-120731517	H2O-EtOH	H2O-H2O	OK	4.58219	3.65736	-0.325235	-1.96758	0.0001	0.0078555	yes
Cdr1	Cdr1	Cdr1	chrX:61183245-61185558	H2O-EtOH	H2O-H2O	OK	21.8373	17.9773	-0.280624	-1.79724	0.0001	0.0078555	yes
Col16a1	Col16a1	Col16a1	chr4:130047839-130099277	H2O-EtOH	H2O-H2O	OK	4.08746	3.20042	-0.352945	-2.0074	0.0001	0.0078555	yes
Dnase1l2	Dnase1l2	Dnase1l2	chr17:24440767-24443101	H2O-EtOH	H2O-H2O	OK	3.77244	2.50053	-0.593263	-2.04001	0.0001	0.0078555	yes
E4f1	E4f1	E4f1	chr17:24443778-24455311	H2O-EtOH	H2O-H2O	OK	8.75996	6.87345	-0.349891	-2.00975	0.0001	0.0078555	yes
Gas5	Gas5	Gas5	chr1:161035165-161038537	H2O-EtOH	H2O-H2O	OK	11.0873	8.81545	-0.330797	-1.96617	0.0001	0.0078555	yes
Grin2a	Grin2a	Grin2a	chr16:9577709-9992533	H2O-EtOH	H2O-H2O	OK	12.7512	15.4723	0.279054	1.84798	0.0001	0.0078555	yes
Hif3a	Hif3a	Hif3a	chr7:17030992-17062427	H2O-EtOH	H2O-H2O	OK	1.04055	0.74926	-0.473809	-2.03388	0.0001	0.0078555	yes
Kank2	Kank2	Kank2	chr9:21766772-21798546	H2O-EtOH	H2O-H2O	OK	8.1309	6.65011	-0.290036	-1.8115	0.0001	0.0078555	yes
Kcnh5	Kcnh5	Kcnh5	chr12:74897216-75177332	H2O-EtOH	H2O-H2O	OK	6.29994	7.88955	0.324606	1.98503	0.0001	0.0078555	yes
Kcnt1	Kcnt1	Kcnt1	chr2:25863853-25918273	H2O-EtOH	H2O-H2O	OK	26.7428	21.7636	-0.297232	-1.97471	0.0001	0.0078555	yes
Lrrc16b	Lrrc16b	Lrrc16b	chr14:55491092-55508264	H2O-EtOH	H2O-H2O	OK	11.0008	8.86754	-0.310996	-2.00114	0.0001	0.0078555	yes
Mex3a	Mex3a	Mex3a	chr3:88532394-88541394	H2O-EtOH	H2O-H2O	OK	1.32357	0.958336	-0.465829	-2.04984	0.0001	0.0078555	yes
Mybpc1	Mybpc1	Mybpc1	chr10:88518278-88605152	H2O-EtOH	H2O-H2O	OK	4.81377	3.75368	-0.358862	-1.97539	0.0001	0.0078555	yes
Ncapd2	Ncapd2	Ncapd2	chr6:125168006-125191586	H2O-EtOH	H2O-H2O	OK	6.91961	5.61171	-0.302251	-1.84534	0.0001	0.0078555	yes
Ppp1r17	Ppp1r17	Ppp1r17	chr6:56017514-56032688	H2O-EtOH	H2O-H2O	OK	23.7392	18.9576	-0.324499	-1.97252	0.0001	0.0078555	yes
Rec8	Rec8	Rec8	chr14:55618165-55625395	H2O-EtOH	H2O-H2O	OK	4.78531	3.57565	-0.420407	-1.95193	0.0001	0.0078555	yes
Smarcd2	Smarcd2	Smarcd2	chr11:106263170-106272972	H2O-EtOH	H2O-H2O	OK	9.37612	7.50805	-0.320552	-1.84035	0.0001	0.0078555	yes
Srrm3	Srrm3	Srrm3	chr5:135818105-135874772	H2O-EtOH	H2O-H2O	OK	17.0068	13.782	-0.303323	-2.00309	0.0001	0.0078555	yes
Ttll4	Ttll4	Ttll4	chr1:74661753-74697973	H2O-EtOH	H2O-H2O	OK	3.97139	3.03119	-0.38976	-2.12297	0.0001	0.0078555	yes
Cav2	Cav2	Cav2	chr6:17281184-17289130	H2O-EtOH	H2O-H2O	OK	15.9733	19.8861	0.316101	2.0421	0.00015	0.011197	yes
Ftx	Ftx	Ftx	chrX:103560909-103623754	H2O-EtOH	H2O-H2O	OK	7.38004	5.92102	-0.317782	-1.93311	0.00015	0.011197	yes
Hoxb3	Hoxb3	Hoxb3	chr11:96323125-96347930	H2O-EtOH	H2O-H2O	OK	0.66567	0.374941	-0.828143	-2.11323	0.00015	0.011197	yes
Kcnb2	Kcnb2	Kcnb2	chr1:15312451-15714214	H2O-EtOH	H2O-H2O	OK	2.82865	3.56621	0.334279	1.87628	0.00015	0.011197	yes
Map3k3	Map3k3	Map3k3	chr11:106084901-106155434	H2O-EtOH	H2O-H2O	OK	9.78329	7.7955	-0.327679	-1.99021	0.00015	0.011197	yes
Mlxip	Mlxip	Mlxip	chr5:123394797-123457931	H2O-EtOH	H2O-H2O	OK	6.62421	5.36784	-0.303407	-1.92979	0.00015	0.011197	yes
Mtcl1	Mtcl1	Mtcl1	chr17:66336981-66449750	H2O-EtOH	H2O-H2O	OK	20.0439	16.6455	-0.268029	-1.83783	0.00015	0.011197	yes
Odf2	Odf2	Odf2	chr2:29889719-29931746	H2O-EtOH	H2O-H2O	OK	23.1688	19.0021	-0.286028	-1.84691	0.00015	0.011197	yes
P4ha2	P4ha2	P4ha2	chr11:54100923-54131667	H2O-EtOH	H2O-H2O	OK	6.0421	4.65121	-0.377443	-1.93664	0.00015	0.011197	yes
Pisd-ps1	Pisd-ps1	Pisd-ps1	chr11:3124020-3193463	H2O-EtOH	H2O-H2O	OK	4.32062	2.98772	-0.532195	-1.93925	0.00015	0.011197	yes
Adcy6	Adcy6	Adcy6	chr15:98589985-98607633	H2O-EtOH	H2O-H2O	OK	11.2456	9.31507	-0.271726	-1.79588	0.0002	0.0138926	yes
Cbx2	Cbx2	Cbx2	chr11:119023028-119031270	H2O-EtOH	H2O-H2O	OK	1.23056	0.845695	-0.541111	-1.95852	0.0002	0.0138926	yes
Ccdc120	Ccdc120	Ccdc120	chrX:7731713-7741324	H2O-EtOH	H2O-H2O	OK	4.19931	3.28675	-0.353491	-1.88224	0.0002	0.0138926	yes
Chd2	Chd2	Chd2	chr7:73426651-73558395	H2O-EtOH	H2O-H2O	OK	12.1763	9.93198	-0.293929	-1.86967	0.0002	0.0138926	yes
Khnyn	Khnyn	Khnyn	chr14:55884968-55896781	H2O-EtOH	H2O-H2O	OK	8.41575	6.76808	-0.314346	-1.92334	0.0002	0.0138926	yes
Ndst3	Ndst3	Ndst3	chr3:123526165-123672392	H2O-EtOH	H2O-H2O	OK	11.2604	9.319	-0.27301	-1.78632	0.0002	0.0138926	yes
Plekhn1	Plekhn1	Plekhn1	chr4:156221455-156228542	H2O-EtOH	H2O-H2O	OK	2.32197	1.65963	-0.484489	-1.81161	0.0002	0.0138926	yes
Rfx1	Rfx1	Rfx1	chr8:84066835-84096992	H2O-EtOH	H2O-H2O	OK	5.57886	4.48198	-0.315837	-1.83633	0.0002	0.0138926	yes
Rorc	Rorc	Rorc	chr3:94372825-94398239	H2O-EtOH	H2O-H2O	OK	2.33732	1.64748	-0.504592	-1.9857	0.0002	0.0138926	yes
Sat1	Sat1	Sat1	chrX:155213125-155216449	H2O-EtOH	H2O-H2O	OK	42.4273	34.5321	-0.297057	-1.89429	0.0002	0.0138926	yes
Sec14l3	Sec14l3	Sec14l3	chr11:4064852-4078990	H2O-EtOH	H2O-H2O	OK	0.377962	0.641878	0.764058	2.05159	0.0002	0.0138926	yes
Sema6c	Sema6c	Sema6c	chr3:95160419-95174050	H2O-EtOH	H2O-H2O	OK	6.26663	4.95142	-0.339847	-1.97028	0.0002	0.0138926	yes
Slc2a5	Slc2a5	Slc2a5	chr4:150119343-150144168	H2O-EtOH	H2O-H2O	OK	0.883768	1.30649	0.563954	1.92887	0.0002	0.0138926	yes
Tbkbp1	Tbkbp1	Tbkbp1	chr11:97136170-97149712	H2O-EtOH	H2O-H2O	OK	16.9192	13.9933	-0.27392	-1.78327	0.0002	0.0138926	yes
Xist	Xist	Xist	chrX:103431516-103484957	H2O-EtOH	H2O-H2O	OK	45.8831	36.8278	-0.317167	-1.9239	0.0002	0.0138926	yes
A230057D06Rik	A230057D06Rik	A230057D06Rik	chr7:61705849-61927574	H2O-EtOH	H2O-H2O	OK	3.21698	2.33372	-0.463077	-1.88106	0.00025	0.0165973	yes
Banp	Banp	Banp	chr8:121950491-122029260	H2O-EtOH	H2O-H2O	OK	5.45665	4.4066	-0.30835	-1.863	0.00025	0.0165973	yes
Fyco1	Fyco1	Fyco1	chr9:123789499-123851899	H2O-EtOH	H2O-H2O	OK	9.55354	7.83924	-0.285322	-1.88955	0.00025	0.0165973	yes
Galr2	Galr2	Galr2	chr11:116280938-116283938	H2O-EtOH	H2O-H2O	OK	0.820815	0.414934	-0.984176	-2.10402	0.00025	0.0165973	yes
Gm3002	Gm3002	Gm3002	chr14:3814912-3830681	H2O-EtOH	H2O-H2O	OK	2.90969	2.2971	-0.34105	-1.80666	0.00025	0.0165973	yes
Ibsp	Ibsp	Ibsp	chr5:104299286-104311472	H2O-EtOH	H2O-H2O	OK	0.0734673	0.397277	2.43497	2.55041	0.00025	0.0165973	yes
Rabl3	Rabl3	Rabl3	chr16:37539893-37572385	H2O-EtOH	H2O-H2O	OK	3.68463	4.78041	0.375613	1.75532	0.00025	0.0165973	yes
Slc16a1	Slc16a1	Slc16a1	chr3:104638663-104658462	H2O-EtOH	H2O-H2O	OK	11.5431	13.9345	0.271629	1.78676	0.00025	0.0165973	yes
Slc31a2	Slc31a2	Slc31a2	chr4:62286428-62298412	H2O-EtOH	H2O-H2O	OK	6.33353	4.9166	-0.365347	-1.80296	0.00025	0.0165973	yes
Tlx3	Tlx3	Tlx3	chr11:33200751-33203588	H2O-EtOH	H2O-H2O	OK	1.13808	0.61743	-0.882257	-1.96812	0.00025	0.0165973	yes
Ddit4l	Ddit4l	Ddit4l	chr3:137623671-137628332	H2O-EtOH	H2O-H2O	OK	7.24013	9.03351	0.319272	1.86858	0.0003	0.0186772	yes
Dot1l	Dot1l	Dot1l	chr10:80755205-80794347	H2O-EtOH	H2O-H2O	OK	11.3142	9.37394	-0.271404	-1.78087	0.0003	0.0186772	yes
E130311K13Rik	E130311K13Rik	E130311K13Rik	chr3:63914695-63929385	H2O-EtOH	H2O-H2O	OK	3.82018	5.05415	0.403827	1.7405	0.0003	0.0186772	yes
F2rl3	F2rl3	F2rl3	chr8:72761879-72763885	H2O-EtOH	H2O-H2O	OK	0.477059	0.171468	-1.47623	-2.19624	0.0003	0.0186772	yes
Furin	Furin	Furin	chr7:80389193-80405431	H2O-EtOH	H2O-H2O	OK	11.892	9.70872	-0.292641	-1.8895	0.0003	0.0186772	yes
G530011O06Rik	G530011O06Rik	G530011O06Rik	chrX:169685198-169990797	H2O-EtOH	H2O-H2O	OK	4.48493	2.87077	-0.643646	-1.78347	0.0003	0.0186772	yes
Hdac9	Hdac9	Hdac9	chr12:34047581-34917095	H2O-EtOH	H2O-H2O	OK	9.85776	12.0497	0.28967	1.81747	0.0003	0.0186772	yes
Ide	Ide	Ide	chr19:37268740-37330613	H2O-EtOH	H2O-H2O	OK	21.9009	26.575	0.279081	1.87591	0.0003	0.0186772	yes
Ldlrap1	Ldlrap1	Ldlrap1	chr4:134745411-134768004	H2O-EtOH	H2O-H2O	OK	3.81506	2.90332	-0.394003	-1.87275	0.0003	0.0186772	yes
Ogt	Ogt	Ogt	chrX:101640050-101684351	H2O-EtOH	H2O-H2O	OK	73.7471	61.9932	-0.250476	-1.71472	0.0003	0.0186772	yes
Perm1	Perm1	Perm1	chr4:156215926-156221307	H2O-EtOH	H2O-H2O	OK	1.51058	1.08676	-0.475071	-1.8971	0.0003	0.0186772	yes
Rn45s	Rn45s	Rn45s	chr17:39842996-39848829	H2O-EtOH	H2O-H2O	OK	888.619	651.057	-0.44878	-1.97877	0.0003	0.0186772	yes
Slc16a7	Slc16a7	Slc16a7	chr10:125227484-125328535	H2O-EtOH	H2O-H2O	OK	5.65824	7.05251	0.317783	1.73134	0.0003	0.0186772	yes
Usp35	Usp35	Usp35	chr7:97309379-97325964	H2O-EtOH	H2O-H2O	OK	4.90103	3.91875	-0.322691	-1.81914	0.0003	0.0186772	yes
Xlr3a	Xlr3a	Xlr3a	chrX:73086292-73097095	H2O-EtOH	H2O-H2O	OK	0.667998	1.19023	0.833324	1.95691	0.0003	0.0186772	yes
Cbln3	Cbln3	Cbln3	chr14:55878919-55884256	H2O-EtOH	H2O-H2O	OK	50.7307	42.0325	-0.271355	-1.79263	0.00035	0.02109	yes
Clasrp	Clasrp	Clasrp	chr7:19581042-19604468	H2O-EtOH	H2O-H2O	OK	14.9902	12.1662	-0.301137	-1.81998	0.00035	0.02109	yes
Dennd6b	Dennd6b	Dennd6b	chr15:89182212-89196474	H2O-EtOH	H2O-H2O	OK	11.7893	9.61016	-0.294851	-1.90534	0.00035	0.02109	yes
Fosb	Fosb	Fosb	chr7:19302695-19310045	H2O-EtOH	H2O-H2O	OK	3.60054	2.83158	-0.346608	-1.79572	0.00035	0.02109	yes
Il16	Il16	Il16	chr7:83643062-83735490	H2O-EtOH	H2O-H2O	OK	8.98354	7.31263	-0.296894	-1.85349	0.00035	0.02109	yes
Kcnc3	Kcnc3	Kcnc3	chr7:44590885-44604751	H2O-EtOH	H2O-H2O	OK	69.3522	57.657	-0.266447	-1.82694	0.00035	0.02109	yes
Prdm9	Prdm9	Prdm9	chr17:15543078-15563323	H2O-EtOH	H2O-H2O	OK	0.85268	0.572561	-0.574575	-1.73229	0.00035	0.02109	yes
Zfp773	Zfp773	Zfp773	chr7:7130677-7136755	H2O-EtOH	H2O-H2O	OK	1.49183	1.0232	-0.543996	-1.94745	0.00035	0.02109	yes
Akap8	Akap8	Akap8	chr17:32303675-32321153	H2O-EtOH	H2O-H2O	OK	24.6384	20.4371	-0.269715	-1.80792	0.0004	0.0228198	yes
Ccnd1	Ccnd1	Ccnd1	chr7:144929930-144939925	H2O-EtOH	H2O-H2O	OK	13.1235	15.7586	0.263987	1.72799	0.0004	0.0228198	yes
Cldn11	Cldn11	Cldn11	chr3:31149919-31164326	H2O-EtOH	H2O-H2O	OK	137.603	164.277	0.25562	1.7604	0.0004	0.0228198	yes
Fam227a	Fam227a	Fam227a	chr15:79609575-79658956	H2O-EtOH	H2O-H2O	OK	1.33657	0.996073	-0.424212	-1.80681	0.0004	0.0228198	yes
Flt3	Flt3	Flt3	chr5:147330741-147400489	H2O-EtOH	H2O-H2O	OK	4.9242	3.89963	-0.336552	-1.85915	0.0004	0.0228198	yes
Hapln1	Hapln1	Hapln1	chr13:89540635-89611832	H2O-EtOH	H2O-H2O	OK	5.66648	6.97525	0.299791	1.86291	0.0004	0.0228198	yes
Klhl33	Klhl33	Klhl33	chr14:50891388-50893255	H2O-EtOH	H2O-H2O	OK	3.6771	2.68244	-0.455026	-1.76988	0.0004	0.0228198	yes
Nxf1	Nxf1	Nxf1	chr19:8757102-8770910	H2O-EtOH	H2O-H2O	OK	32.5157	26.0392	-0.320453	-1.84771	0.0004	0.0228198	yes
Phf21b	Phf21b	Phf21b	chr15:84785375-84856129	H2O-EtOH	H2O-H2O	OK	4.07933	3.24047	-0.33213	-1.78608	0.0004	0.0228198	yes
Sema4g	Sema4g	Sema4g	chr19:44989343-45003395	H2O-EtOH	H2O-H2O	OK	10.8895	9.06197	-0.265036	-1.69884	0.0004	0.0228198	yes
Snrnp48	Snrnp48	Snrnp48	chr13:38204938-38227663	H2O-EtOH	H2O-H2O	OK	9.57239	7.54373	-0.3436	-1.8552	0.0004	0.0228198	yes
Spaca6	Spaca6	Spaca6	chr17:17830974-17839071	H2O-EtOH	H2O-H2O	OK	3.42739	2.28324	-0.586028	-1.83854	0.0004	0.0228198	yes
Svep1	Svep1	Svep1	chr4:58042795-58206596	H2O-EtOH	H2O-H2O	OK	1.46164	1.16418	-0.328276	-1.77357	0.0004	0.0228198	yes
Usp53	Usp53	Usp53	chr3:122933600-122984447	H2O-EtOH	H2O-H2O	OK	8.78182	7.24003	-0.278524	-1.72513	0.0004	0.0228198	yes
Mal	Mal	Mal	chr2:127633225-127656695	H2O-EtOH	H2O-H2O	OK	146.461	175.769	0.263165	1.78736	0.00045	0.0251933	yes
Mki67	Mki67	Mki67	chr7:135689787-135716379	H2O-EtOH	H2O-H2O	OK	0.331227	0.462568	0.481843	1.79401	0.00045	0.0251933	yes
Nktr	Nktr	Nktr	chr9:121719180-121759943	H2O-EtOH	H2O-H2O	OK	20.3806	17.0016	-0.26152	-1.75336	0.00045	0.0251933	yes
Taf4a	Taf4a	Taf4a	chr2:179912145-179976646	H2O-EtOH	H2O-H2O	OK	6.66341	5.45412	-0.288913	-1.74946	0.00045	0.0251933	yes
Zcchc7	Zcchc7	Zcchc7	chr4:44756558-44932214	H2O-EtOH	H2O-H2O	OK	11.5381	9.34647	-0.303911	-1.82125	0.00045	0.0251933	yes
Afap1l2	Afap1l2	Afap1l2	chr19:56912353-57008575	H2O-EtOH	H2O-H2O	OK	8.29933	6.87523	-0.271587	-1.67125	0.0005	0.02728	yes
Cep95	Cep95	Cep95	chr11:106789251-106818861	H2O-EtOH	H2O-H2O	OK	4.61893	3.6286	-0.348145	-1.75769	0.0005	0.02728	yes
Cnp	Cnp	Cnp	chr11:100574938-100581739	H2O-EtOH	H2O-H2O	OK	170.561	202.795	0.249738	1.69284	0.0005	0.02728	yes
Olig1	Olig1	Olig1	chr16:91269768-91271939	H2O-EtOH	H2O-H2O	OK	54.3164	64.7994	0.254591	1.74271	0.0005	0.02728	yes
Satb2	Satb2	Satb2	chr1:56793980-56971334	H2O-EtOH	H2O-H2O	OK	7.95702	9.56684	0.265815	1.71989	0.0005	0.02728	yes
Serpinb1a	Serpinb1a	Serpinb1a	chr13:32842091-32851185	H2O-EtOH	H2O-H2O	OK	4.86602	6.27755	0.367461	1.81435	0.0005	0.02728	yes
Usp43	Usp43	Usp43	chr11:67854522-67922153	H2O-EtOH	H2O-H2O	OK	0.634877	0.905102	0.511603	1.77565	0.0005	0.02728	yes
Acp6	Acp6	Acp6	chr3:97158776-97176576	H2O-EtOH	H2O-H2O	OK	5.458	4.19325	-0.380306	-1.76346	0.00055	0.029057	yes
Car15	Car15	Car15	chr16:17835275-17838186	H2O-EtOH	H2O-H2O	OK	5.73873	4.15533	-0.465769	-1.82217	0.00055	0.029057	yes
Galnt7	Galnt7	Galnt7	chr8:57523824-57663430	H2O-EtOH	H2O-H2O	OK	6.52946	5.34693	-0.288252	-1.69116	0.00055	0.029057	yes
Ngp	Ngp	Ngp	chr9:110419807-110423012	H2O-EtOH	H2O-H2O	OK	0.14348	0.596402	2.05544	2.32525	0.00055	0.029057	yes
Phyhd1	Phyhd1	Phyhd1	chr2:30266202-30282149	H2O-EtOH	H2O-H2O	OK	11.597	9.14483	-0.342726	-1.77608	0.00055	0.029057	yes
Polr2a	Polr2a	Polr2a	chr11:69733998-69758633	H2O-EtOH	H2O-H2O	OK	16.4905	19.6438	0.252438	1.72148	0.00055	0.029057	yes
Pxylp1	Pxylp1	Pxylp1	chr9:96823342-96889474	H2O-EtOH	H2O-H2O	OK	7.13282	5.81787	-0.293981	-1.66774	0.00055	0.029057	yes
Snrnp70	Snrnp70	Snrnp70	chr7:45376453-45395647	H2O-EtOH	H2O-H2O	OK	103.013	85.7202	-0.26512	-1.81576	0.00055	0.029057	yes
Tmem8	Tmem8	Tmem8	chr17:26113315-26123253	H2O-EtOH	H2O-H2O	OK	4.23352	3.40706	-0.313331	-1.66066	0.00055	0.029057	yes
2610203C20Rik	2610203C20Rik	2610203C20Rik	chr9:41581338-41592487	H2O-EtOH	H2O-H2O	OK	16.2089	13.4374	-0.270533	-1.6996	0.0006	0.0306204	yes
Fam53b	Fam53b	Fam53b	chr7:132712083-132813196	H2O-EtOH	H2O-H2O	OK	10.4072	8.73845	-0.252128	-1.63927	0.0006	0.0306204	yes
Gm10754	Gm10754	Gm10754	chr10:97644067-97967090	H2O-EtOH	H2O-H2O	OK	1.20719	1.85933	0.62313	1.77589	0.0006	0.0306204	yes
Slco1a4	Slco1a4	Slco1a4	chr6:141805439-141856171	H2O-EtOH	H2O-H2O	OK	18.4062	21.9662	0.255094	1.71017	0.0006	0.0306204	yes
Spag1	Spag1	Spag1	chr15:36179529-36235177	H2O-EtOH	H2O-H2O	OK	4.47016	3.59544	-0.314158	-1.65312	0.0006	0.0306204	yes
Stoml3	Stoml3	Stoml3	chr3:53488792-53507652	H2O-EtOH	H2O-H2O	OK	1.40264	2.44345	0.800772	1.83937	0.0006	0.0306204	yes
Tbcc	Tbcc	Tbcc	chr17:46890620-46892463	H2O-EtOH	H2O-H2O	OK	6.35693	7.92826	0.318675	1.66492	0.0006	0.0306204	yes
Tlr3	Tlr3	Tlr3	chr8:45395664-45410539	H2O-EtOH	H2O-H2O	OK	3.56448	4.39704	0.302843	1.70211	0.0006	0.0306204	yes
Tnfsf10	Tnfsf10	Tnfsf10	chr3:27317076-27339665	H2O-EtOH	H2O-H2O	OK	0.663479	0.926128	0.481161	1.76693	0.0006	0.0306204	yes
Zfp598	Zfp598	Zfp598	chr17:24669751-24682016	H2O-EtOH	H2O-H2O	OK	14.6619	12.1778	-0.267824	-1.71796	0.0006	0.0306204	yes
Col4a2	Col4a2	Col4a2	chr8:11312828-11449287	H2O-EtOH	H2O-H2O	OK	11.4455	9.63544	-0.248362	-1.64221	0.00065	0.0326174	yes
Epha8	Epha8	Epha8	chr4:136929418-136956816	H2O-EtOH	H2O-H2O	OK	3.46028	2.76474	-0.323743	-1.75469	0.00065	0.0326174	yes
Gbp9	Gbp9	Gbp9	chr5:105078393-105110292	H2O-EtOH	H2O-H2O	OK	1.03878	1.40615	0.436859	1.65808	0.00065	0.0326174	yes
Pan3	Pan3	Pan3	chr5:147430579-147548501	H2O-EtOH	H2O-H2O	OK	12.3265	10.2542	-0.265544	-1.73503	0.00065	0.0326174	yes
S100a9	S100a9	S100a9	chr3:90692629-90695721	H2O-EtOH	H2O-H2O	OK	1.05238	2.37889	1.17663	1.73357	0.00065	0.0326174	yes
Arhgef33	Arhgef33	Arhgef33	chr17:80307406-80388689	H2O-EtOH	H2O-H2O	OK	8.12819	6.64783	-0.290049	-1.61465	0.0007	0.03388	yes
Arhgef5	Arhgef5	Arhgef5	chr6:43265643-43289320	H2O-EtOH	H2O-H2O	OK	1.30259	0.990733	-0.394813	-1.70558	0.0007	0.03388	yes
Arntl2	Arntl2	Arntl2	chr6:146805529-146833529	H2O-EtOH	H2O-H2O	OK	2.3028	1.71411	-0.425928	-1.69607	0.0007	0.03388	yes
Atp2a3	Atp2a3	Atp2a3	chr11:72961168-72993043	H2O-EtOH	H2O-H2O	OK	12.929	10.7945	-0.260309	-1.65744	0.0007	0.03388	yes
Car8	Car8	Car8	chr4:8141492-8239041	H2O-EtOH	H2O-H2O	OK	62.0062	51.7886	-0.259778	-1.71388	0.0007	0.03388	yes
Cx3cr1	Cx3cr1	Cx3cr1	chr9:120048682-120068296	H2O-EtOH	H2O-H2O	OK	10.8772	13.0401	0.261648	1.68263	0.0007	0.03388	yes
Erbb4	Erbb4	Erbb4	chr1:68039965-69108059	H2O-EtOH	H2O-H2O	OK	7.33459	8.8709	0.274365	1.71856	0.0007	0.03388	yes
Hes3	Hes3	Hes3	chr4:152285971-152291662	H2O-EtOH	H2O-H2O	OK	3.48095	2.56397	-0.441101	-1.76249	0.0007	0.03388	yes
Mirlet7bhg	Mirlet7bhg	Mirlet7bhg	chr15:85703772-85707524	H2O-EtOH	H2O-H2O	OK	3.14335	2.22258	-0.500069	-1.76486	0.0007	0.03388	yes
Pla2g3	Pla2g3	Pla2g3	chr11:3488226-3494166	H2O-EtOH	H2O-H2O	OK	1.52483	1.08309	-0.493499	-1.68793	0.0007	0.03388	yes
Tpcn2	Tpcn2	Tpcn2	chr7:145253922-145283927	H2O-EtOH	H2O-H2O	OK	1.32799	0.930006	-0.513936	-1.73757	0.0007	0.03388	yes
1700084C01Rik	1700084C01Rik	1700084C01Rik	chr1:169928938-169934653	H2O-EtOH	H2O-H2O	OK	9.88208	12.2602	0.311099	1.6844	0.00075	0.0359521	yes
Park2	Park2	Park2	chr17:10840383-12063360	H2O-EtOH	H2O-H2O	OK	1.62441	1.18554	-0.454363	-1.71643	0.00075	0.0359521	yes
Zfp521	Zfp521	Zfp521	chr18:13687013-13972733	H2O-EtOH	H2O-H2O	OK	7.40255	6.19488	-0.256945	-1.63669	0.00075	0.0359521	yes
4833420G17Rik	4833420G17Rik	4833420G17Rik	chr13:119462758-119486117	H2O-EtOH	H2O-H2O	OK	15.5954	12.9398	-0.269303	-1.693	0.0008	0.0371616	yes
4933427D14Rik	4933427D14Rik	4933427D14Rik	chr11:72154096-72203371	H2O-EtOH	H2O-H2O	OK	7.919	6.56084	-0.271437	-1.67593	0.0008	0.0371616	yes
A430078G23Rik	A430078G23Rik	A430078G23Rik	chr8:3353414-3390299	H2O-EtOH	H2O-H2O	OK	2.14653	1.6055	-0.418978	-1.72841	0.0008	0.0371616	yes
Ank1	Ank1	Ank1	chr8:22974835-23150497	H2O-EtOH	H2O-H2O	OK	28.1375	23.8097	-0.240944	-1.63269	0.0008	0.0371616	yes
Cep76	Cep76	Cep76	chr18:67617396-67641336	H2O-EtOH	H2O-H2O	OK	10.4702	8.71567	-0.264611	-1.65434	0.0008	0.0371616	yes
E530001F21Rik	E530001F21Rik	E530001F21Rik	chrX:105164377-105165505	H2O-EtOH	H2O-H2O	OK	2.12012	1.30625	-0.698723	-1.79646	0.0008	0.0371616	yes
Gm13157	Gm13157	Gm13157	chr4:147753973-147809788	H2O-EtOH	H2O-H2O	OK	1.0067	1.44718	0.523603	1.78168	0.0008	0.0371616	yes
Gm5577	Gm5577	Gm5577	chr6:87981682-87984180	H2O-EtOH	H2O-H2O	OK	3.67443	2.66274	-0.46461	-1.70889	0.0008	0.0371616	yes
Gpt	Gpt	Gpt	chr15:76696763-76699675	H2O-EtOH	H2O-H2O	OK	7.66743	6.06259	-0.33881	-1.72747	0.0008	0.0371616	yes
Lonrf3	Lonrf3	Lonrf3	chrX:36328408-36366856	H2O-EtOH	H2O-H2O	OK	7.31894	6.15346	-0.250238	-1.63126	0.0008	0.0371616	yes
Clk3	Clk3	Clk3	chr9:57750710-57765860	H2O-EtOH	H2O-H2O	OK	21.4088	17.9239	-0.256324	-1.66048	0.00085	0.0388823	yes
Irf9	Irf9	Irf9	chr14:55603984-55610030	H2O-EtOH	H2O-H2O	OK	5.54701	4.42778	-0.325127	-1.66955	0.00085	0.0388823	yes
Mreg	Mreg	Mreg	chr1:72159232-72212307	H2O-EtOH	H2O-H2O	OK	5.99775	4.82906	-0.31268	-1.65357	0.00085	0.0388823	yes
Six5	Six5	Six5	chr7:19094543-19098345	H2O-EtOH	H2O-H2O	OK	1.1208	0.777961	-0.526753	-1.64708	0.00085	0.0388823	yes
Tnc	Tnc	Tnc	chr4:63959784-64047015	H2O-EtOH	H2O-H2O	OK	1.20157	1.50703	0.326785	1.59883	0.00085	0.0388823	yes
Dazl	Dazl	Dazl	chr17:50279392-50293620	H2O-EtOH	H2O-H2O	OK	0.940235	1.32706	0.497146	1.69296	0.0009	0.0404299	yes
Psd2	Psd2	Psd2	chr18:35964829-36014716	H2O-EtOH	H2O-H2O	OK	25.4002	21.4751	-0.242179	-1.64546	0.0009	0.0404299	yes
S100a5	S100a5	S100a5	chr3:90608521-90611780	H2O-EtOH	H2O-H2O	OK	9.4743	13.8926	0.552225	1.75134	0.0009	0.0404299	yes
Smg1	Smg1	Smg1	chr7:118131311-118243637	H2O-EtOH	H2O-H2O	OK	23.4579	19.7684	-0.246878	-1.68758	0.0009	0.0404299	yes
Snapc4	Snapc4	Snapc4	chr2:26362764-26380653	H2O-EtOH	H2O-H2O	OK	6.89717	5.69666	-0.275889	-1.66967	0.0009	0.0404299	yes
Zscan29	Zscan29	Zscan29	chr2:121157426-121171149	H2O-EtOH	H2O-H2O	OK	4.05783	3.17291	-0.3549	-1.66221	0.0009	0.0404299	yes
AA987161	AA987161	AA987161	chr13:67589438-67609707	H2O-EtOH	H2O-H2O	OK	3.29253	4.02379	0.28936	1.63797	0.00095	0.042422	yes
Hunk	Hunk	Hunk	chr16:90386396-90499553	H2O-EtOH	H2O-H2O	OK	4.25482	5.15136	0.275856	1.63358	0.00095	0.042422	yes
Alpk1	Alpk1	Alpk1	chr3:127670309-127780527	H2O-EtOH	H2O-H2O	OK	0.873259	0.630584	-0.469722	-1.66936	0.001	0.0441294	yes
C630043F03Rik	C630043F03Rik	C630043F03Rik	chr4:72201243-72203930	H2O-EtOH	H2O-H2O	OK	2.75316	3.52186	0.355249	1.66717	0.001	0.0441294	yes
Fat3	Fat3	Fat3	chr9:15910192-16378231	H2O-EtOH	H2O-H2O	OK	5.86811	6.95134	0.244394	1.67216	0.001	0.0441294	yes
Stk36	Stk36	Stk36	chr1:74601454-74636893	H2O-EtOH	H2O-H2O	OK	1.53569	1.19098	-0.366742	-1.65469	0.001	0.0441294	yes
Cecr5	Cecr5	Cecr5	chr6:120509493-120531299	H2O-EtOH	H2O-H2O	OK	10.8003	8.7846	-0.298023	-1.67787	0.00105	0.0455324	yes
Fuk	Fuk	Fuk	chr8:110882455-110902488	H2O-EtOH	H2O-H2O	OK	4.52858	3.69688	-0.292751	-1.62326	0.00105	0.0455324	yes
Jrk	Jrk	Jrk	chr15:74702411-74710374	H2O-EtOH	H2O-H2O	OK	1.31433	1.65914	0.336108	1.56962	0.00105	0.0455324	yes
Rhbdf1	Rhbdf1	Rhbdf1	chr11:32209584-32222293	H2O-EtOH	H2O-H2O	OK	3.56867	2.8145	-0.342507	-1.65328	0.00105	0.0455324	yes
Srd5a1	Srd5a1	Srd5a1	chr13:69573448-69611463	H2O-EtOH	H2O-H2O	OK	4.75992	5.87493	0.303633	1.62892	0.00105	0.0455324	yes
Tpra1	Tpra1	Tpra1	chr6:88902250-88912240	H2O-EtOH	H2O-H2O	OK	15.3825	12.7441	-0.27146	-1.61832	0.00105	0.0455324	yes
Kmt2d	Kmt2d	Kmt2d	chr15:98831668-98871205	H2O-EtOH	H2O-H2O	OK	8.87852	7.56516	-0.230949	-1.58487	0.0011	0.0474264	yes
Pvalb	Pvalb	Pvalb	chr15:78191117-78206351	H2O-EtOH	H2O-H2O	OK	140.544	119.159	-0.238142	-1.59826	0.0011	0.0474264	yes
Cdkl5	Cdkl5	Cdkl5	chrX:160768012-160994681	H2O-EtOH	H2O-H2O	OK	21.174	25.1922	0.250678	1.67304	0.00115	0.0488799	yes
Cflar	Cflar	Cflar	chr1:58711507-58759203	H2O-EtOH	H2O-H2O	OK	6.11009	5.04395	-0.276641	-1.60065	0.00115	0.0488799	yes
Iigp1	Iigp1	Iigp1	chr18:60376028-60392629	H2O-EtOH	H2O-H2O	OK	0.512285	0.78778	0.620846	1.67099	0.00115	0.0488799	yes
Kcng4	Kcng4	Kcng4	chr8:119623853-119635680	H2O-EtOH	H2O-H2O	OK	11.2705	9.39632	-0.262379	-1.64472	0.00115	0.0488799	yes
St18	St18	St18	chr1:6487230-6860940	H2O-EtOH	H2O-H2O	OK	6.91759	5.74755	-0.267323	-1.66733	0.00115	0.0488799	yes
