# Supplementary material for: The influence of adolescent nicotine exposure on ethanol intake and brain gene expression
Source: PLoS One. 2018 Jun 18;13(6):e0198935. doi: 10.1371/journal.pone.0198935 (PMC6005571; doi:10.1371/journal.pone.0198935)
Supplement: S3 Table — (XLSX) [file pone.0198935.s003.xlsx]

## Sheet: Sheet1
S3 Table. List of Differentially Expressed Genes (DEG) between Nicotine-Ethanol and Water-Water group.
test_id	gene_id	gene	locus	sample_1	sample_2	status	value_1	value_2	log2(fold_change)	test_stat	p_value	q_value	significant
A3galt2	A3galt2	A3galt2	chr4:128759257-128769298	H2O-H2O	NIC-EtOH	OK	0.163429	0.431907	1.40205	2.74147	5e-05	0.0115208	yes
Akap8l	Akap8l	Akap8l	chr17:32321423-32350577	H2O-H2O	NIC-EtOH	OK	35.8525	43.8873	0.291728	1.91104	5e-05	0.0115208	yes
Apbb1ip	Apbb1ip	Apbb1ip	chr2:22774326-22875653	H2O-H2O	NIC-EtOH	OK	2.32777	1.59454	-0.54581	-2.12758	5e-05	0.0115208	yes
Apln	Apln	Apln	chrX:48025145-48034852	H2O-H2O	NIC-EtOH	OK	12.2344	9.42306	-0.37668	-2.30849	5e-05	0.0115208	yes
Arsk	Arsk	Arsk	chr13:76060421-76098660	H2O-H2O	NIC-EtOH	OK	3.13408	2.02513	-0.630025	-2.97143	5e-05	0.0115208	yes
Avp	Avp	Avp	chr2:130580676-130582541	H2O-H2O	NIC-EtOH	OK	14.4772	23.5246	0.700385	2.91471	5e-05	0.0115208	yes
Barhl2	Barhl2	Barhl2	chr5:106452522-106458166	H2O-H2O	NIC-EtOH	OK	2.53209	3.50919	0.470811	2.02397	5e-05	0.0115208	yes
C1d	C1d	C1d	chr11:17257617-17269176	H2O-H2O	NIC-EtOH	OK	14.1077	11.2888	-0.321593	-1.99984	5e-05	0.0115208	yes
Capn11	Capn11	Capn11	chr17:45630203-45659309	H2O-H2O	NIC-EtOH	OK	0.478289	0.87942	0.878669	2.12698	5e-05	0.0115208	yes
Car15	Car15	Car15	chr16:17835275-17838186	H2O-H2O	NIC-EtOH	OK	4.1461	5.83633	0.493305	1.91717	5e-05	0.0115208	yes
Cav2	Cav2	Cav2	chr6:17281184-17289130	H2O-H2O	NIC-EtOH	OK	19.8399	15.8352	-0.325265	-2.06743	5e-05	0.0115208	yes
Cbln1	Cbln1	Cbln1	chr8:87468852-87472592	H2O-H2O	NIC-EtOH	OK	54.248	68.8109	0.343069	2.27021	5e-05	0.0115208	yes
Cd180	Cd180	Cd180	chr13:102693557-102706631	H2O-H2O	NIC-EtOH	OK	0.923663	0.415658	-1.15197	-2.69958	5e-05	0.0115208	yes
Cdc42bpg	Cdc42bpg	Cdc42bpg	chr19:6306456-6325652	H2O-H2O	NIC-EtOH	OK	2.46754	3.22839	0.387741	2.12789	5e-05	0.0115208	yes
Cdhr1	Cdhr1	Cdhr1	chr14:37077848-37098311	H2O-H2O	NIC-EtOH	OK	9.42735	6.82353	-0.466333	-2.85571	5e-05	0.0115208	yes
Cfp	Cfp	Cfp	chrX:20925534-20931524	H2O-H2O	NIC-EtOH	OK	3.66396	5.93914	0.696853	2.96917	5e-05	0.0115208	yes
Chd2	Chd2	Chd2	chr7:73426651-73558395	H2O-H2O	NIC-EtOH	OK	9.90925	12.4333	0.327365	2.06263	5e-05	0.0115208	yes
Cnpy1	Cnpy1	Cnpy1	chr5:28205462-28237873	H2O-H2O	NIC-EtOH	OK	1.91241	2.70424	0.49983	1.9491	5e-05	0.0115208	yes
Col1a1	Col1a1	Col1a1	chr11:94936269-94951856	H2O-H2O	NIC-EtOH	OK	8.2335	4.68952	-0.812066	-4.67005	5e-05	0.0115208	yes
Col1a2	Col1a2	Col1a2	chr6:4505696-4541543	H2O-H2O	NIC-EtOH	OK	11.3595	8.45276	-0.426401	-2.69675	5e-05	0.0115208	yes
Col7a1	Col7a1	Col7a1	chr9:108953744-108984875	H2O-H2O	NIC-EtOH	OK	0.519261	0.732978	0.497309	2.06136	5e-05	0.0115208	yes
Crtam	Crtam	Crtam	chr9:40972797-41004628	H2O-H2O	NIC-EtOH	OK	4.12193	6.69829	0.700474	3.32897	5e-05	0.0115208	yes
Cyp2a5	Cyp2a5	Cyp2a5	chr7:26835338-26843264	H2O-H2O	NIC-EtOH	OK	1.16672	0.213527	-2.44997	-3.88452	5e-05	0.0115208	yes
Cyp2g1	Cyp2g1	Cyp2g1	chr7:26808926-26821197	H2O-H2O	NIC-EtOH	OK	0.721425	0.182341	-1.98421	-2.97421	5e-05	0.0115208	yes
Dlx6os1	Dlx6os1	Dlx6os1	chr6:6820545-6869533	H2O-H2O	NIC-EtOH	OK	8.06947	6.2698	-0.364054	-2.07558	5e-05	0.0115208	yes
Epb4.1	Epb4.1	Epb4.1	chr4:131923426-132075313	H2O-H2O	NIC-EtOH	OK	12.8807	16.1542	0.326692	2.1362	5e-05	0.0115208	yes
Erdr1	Erdr1	Erdr1	chrY:90785441-90816465	H2O-H2O	NIC-EtOH	OK	68.9827	114.128	0.726349	4.29514	5e-05	0.0115208	yes
Fabp7	Fabp7	Fabp7	chr10:57784922-57788450	H2O-H2O	NIC-EtOH	OK	68.3609	50.7307	-0.430314	-2.64007	5e-05	0.0115208	yes
Fam107b	Fam107b	Fam107b	chr2:3713457-3782134	H2O-H2O	NIC-EtOH	OK	14.084	17.5873	0.320473	2.02733	5e-05	0.0115208	yes
Gm7120	Gm7120	Gm7120	chr13:119487256-119610459	H2O-H2O	NIC-EtOH	OK	15.8901	23.2774	0.550797	2.8282	5e-05	0.0115208	yes
Gpx6	Gpx6	Gpx6	chr13:21312202-21319624	H2O-H2O	NIC-EtOH	OK	0.908116	0.345828	-1.39282	-2.28292	5e-05	0.0115208	yes
Hapln1	Hapln1	Hapln1	chr13:89540635-89611832	H2O-H2O	NIC-EtOH	OK	6.9593	5.46699	-0.348194	-2.12382	5e-05	0.0115208	yes
Hes3	Hes3	Hes3	chr4:152285971-152291662	H2O-H2O	NIC-EtOH	OK	2.55866	3.91413	0.613305	2.45291	5e-05	0.0115208	yes
Il20rb	Il20rb	Il20rb	chr9:100457718-100486473	H2O-H2O	NIC-EtOH	OK	2.02321	3.52617	0.801459	3.38786	5e-05	0.0115208	yes
Itga10	Itga10	Itga10	chr3:96645583-96664519	H2O-H2O	NIC-EtOH	OK	1.05703	1.51854	0.52268	2.24741	5e-05	0.0115208	yes
Kcnv1	Kcnv1	Kcnv1	chr15:45106283-45114934	H2O-H2O	NIC-EtOH	OK	21.7341	17.5719	-0.306688	-2.04406	5e-05	0.0115208	yes
Khnyn	Khnyn	Khnyn	chr14:55884968-55896781	H2O-H2O	NIC-EtOH	OK	6.75298	8.49645	0.331336	1.99574	5e-05	0.0115208	yes
Klf10	Klf10	Klf10	chr15:38291463-38300711	H2O-H2O	NIC-EtOH	OK	11.351	8.85143	-0.358839	-2.17429	5e-05	0.0115208	yes
Mirlet7bhg	Mirlet7bhg	Mirlet7bhg	chr15:85703772-85707524	H2O-H2O	NIC-EtOH	OK	2.2169	3.35229	0.596604	2.10536	5e-05	0.0115208	yes
Mrc1	Mrc1	Mrc1	chr2:14229413-14332023	H2O-H2O	NIC-EtOH	OK	1.24129	0.840727	-0.56213	-2.2935	5e-05	0.0115208	yes
Naf1	Naf1	Naf1	chr8:66860216-66890564	H2O-H2O	NIC-EtOH	OK	7.64371	6.04219	-0.339201	-1.93172	5e-05	0.0115208	yes
Ndnf	Ndnf	Ndnf	chr6:65671610-65706930	H2O-H2O	NIC-EtOH	OK	4.93818	3.83289	-0.365546	-2.08763	5e-05	0.0115208	yes
Nes	Nes	Nes	chr3:87971092-87980451	H2O-H2O	NIC-EtOH	OK	3.23834	4.43	0.45205	2.63521	5e-05	0.0115208	yes
Pisd-ps3	Pisd-ps3	Pisd-ps3	chrUn_JH584304:52673-59689	H2O-H2O	NIC-EtOH	OK	33.7345	55.5275	0.718978	4.5638	5e-05	0.0115208	yes
Plch2	Plch2	Plch2	chr4:154983114-155010984	H2O-H2O	NIC-EtOH	OK	17.7	21.9413	0.309896	2.09237	5e-05	0.0115208	yes
Plek	Plek	Plek	chr11:16971205-17008718	H2O-H2O	NIC-EtOH	OK	4.50138	3.46102	-0.379167	-2.07722	5e-05	0.0115208	yes
Pnpla3	Pnpla3	Pnpla3	chr15:84167815-84189521	H2O-H2O	NIC-EtOH	OK	2.48644	3.27098	0.395643	2.04913	5e-05	0.0115208	yes
Ptpn22	Ptpn22	Ptpn22	chr3:103859794-103912252	H2O-H2O	NIC-EtOH	OK	1.67603	3.27763	0.9676	3.99503	5e-05	0.0115208	yes
Rgl2	Rgl2	Rgl2	chr17:33929893-33937687	H2O-H2O	NIC-EtOH	OK	10.8687	13.6945	0.333425	2.04698	5e-05	0.0115208	yes
Rgl3	Rgl3	Rgl3	chr9:21971526-21989453	H2O-H2O	NIC-EtOH	OK	3.05909	4.91966	0.685453	3.28474	5e-05	0.0115208	yes
Ryr1	Ryr1	Ryr1	chr7:29003339-29125151	H2O-H2O	NIC-EtOH	OK	1.34626	1.68771	0.326108	1.90288	5e-05	0.0115208	yes
Sema6c	Sema6c	Sema6c	chr3:95160419-95174050	H2O-H2O	NIC-EtOH	OK	4.94	6.44004	0.382557	2.19493	5e-05	0.0115208	yes
Serinc2	Serinc2	Serinc2	chr4:130253496-130275586	H2O-H2O	NIC-EtOH	OK	3.17707	5.41887	0.770294	3.44767	5e-05	0.0115208	yes
Serpinb1a	Serpinb1a	Serpinb1a	chr13:32842091-32851185	H2O-H2O	NIC-EtOH	OK	6.264	4.70709	-0.41225	-2.00098	5e-05	0.0115208	yes
Slc38a2	Slc38a2	Slc38a2	chr15:96687391-96699698	H2O-H2O	NIC-EtOH	OK	65.0335	85.5059	0.394841	2.67169	5e-05	0.0115208	yes
Slc5a3	Slc5a3	Slc5a3	chr16:92058321-92112227	H2O-H2O	NIC-EtOH	OK	8.32021	10.3314	0.312347	1.91017	5e-05	0.0115208	yes
Slc6a6	Slc6a6	Slc6a6	chr6:91684066-91759063	H2O-H2O	NIC-EtOH	OK	28.5392	34.5475	0.275634	1.88453	5e-05	0.0115208	yes
Slco1a4	Slco1a4	Slco1a4	chr6:141805439-141856171	H2O-H2O	NIC-EtOH	OK	21.9149	17.6181	-0.314853	-2.0827	5e-05	0.0115208	yes
Srsf7	Srsf7	Srsf7	chr17:80200079-80207305	H2O-H2O	NIC-EtOH	OK	48.8956	38.1487	-0.358071	-2.3858	5e-05	0.0115208	yes
Ssh3	Ssh3	Ssh3	chr19:4261668-4269172	H2O-H2O	NIC-EtOH	OK	8.73512	11.2692	0.367488	2.17416	5e-05	0.0115208	yes
Svep1	Svep1	Svep1	chr4:58042795-58206596	H2O-H2O	NIC-EtOH	OK	1.1617	1.56094	0.426184	2.28316	5e-05	0.0115208	yes
Tgfb3	Tgfb3	Tgfb3	chr12:86056742-86079041	H2O-H2O	NIC-EtOH	OK	5.04958	6.7173	0.411716	2.33462	5e-05	0.0115208	yes
Thbs4	Thbs4	Thbs4	chr13:92751585-92794818	H2O-H2O	NIC-EtOH	OK	2.06993	1.46774	-0.495988	-2.03019	5e-05	0.0115208	yes
Zbed3	Zbed3	Zbed3	chr13:95325236-95337841	H2O-H2O	NIC-EtOH	OK	5.08809	7.04307	0.469081	2.33103	5e-05	0.0115208	yes
Zbtb40	Zbtb40	Zbtb40	chr4:136979731-137048695	H2O-H2O	NIC-EtOH	OK	2.93541	3.85513	0.393216	2.31235	5e-05	0.0115208	yes
Adamts10	Adamts10	Adamts10	chr17:33524195-33553782	H2O-H2O	NIC-EtOH	OK	7.55647	9.53547	0.335592	2.04949	0.0001	0.0192013	yes
Aifm3	Aifm3	Aifm3	chr16:17489676-17507485	H2O-H2O	NIC-EtOH	OK	24.0078	29.311	0.287939	1.86717	0.0001	0.0192013	yes
Bmp1	Bmp1	Bmp1	chr14:70474554-70520260	H2O-H2O	NIC-EtOH	OK	15.2686	19.0305	0.31775	2.02564	0.0001	0.0192013	yes
Eef1e1	Eef1e1	Eef1e1	chr13:38645690-38659028	H2O-H2O	NIC-EtOH	OK	23.7704	18.6858	-0.347223	-1.95203	0.0001	0.0192013	yes
Gfy	Gfy	Gfy	chr7:45176348-45179597	H2O-H2O	NIC-EtOH	OK	0.663708	0.271387	-1.2902	-2.25858	0.0001	0.0192013	yes
Grm4	Grm4	Grm4	chr17:27422387-27503533	H2O-H2O	NIC-EtOH	OK	30.924	37.6343	0.28332	1.89185	0.0001	0.0192013	yes
Il16	Il16	Il16	chr7:83643062-83735490	H2O-H2O	NIC-EtOH	OK	7.29744	8.99416	0.301598	1.85668	0.0001	0.0192013	yes
Inha	Inha	Inha	chr1:75507076-75510354	H2O-H2O	NIC-EtOH	OK	7.80584	10.2105	0.387429	1.96119	0.0001	0.0192013	yes
Irs2	Irs2	Irs2	chr8:10986963-11054541	H2O-H2O	NIC-EtOH	OK	13.2386	16.3299	0.302762	1.96209	0.0001	0.0192013	yes
Ly86	Ly86	Ly86	chr13:37345344-37419036	H2O-H2O	NIC-EtOH	OK	8.00448	5.83972	-0.454907	-1.88457	0.0001	0.0192013	yes
Rreb1	Rreb1	Rreb1	chr13:37826037-37952005	H2O-H2O	NIC-EtOH	OK	4.36931	5.4199	0.31086	1.84709	0.0001	0.0192013	yes
Stat2	Stat2	Stat2	chr10:128270575-128292849	H2O-H2O	NIC-EtOH	OK	7.66289	9.51009	0.311571	1.9358	0.0001	0.0192013	yes
Ugt8a	Ugt8a	Ugt8a	chr3:125865342-125938550	H2O-H2O	NIC-EtOH	OK	50.1162	41.1099	-0.28579	-1.94479	0.0001	0.0192013	yes
A930011O12Rik	A930011O12Rik	A930011O12Rik	chr14:64588114-64593961	H2O-H2O	NIC-EtOH	OK	37.2361	45.2108	0.279966	1.85659	0.00015	0.025529	yes
Iigp1	Iigp1	Iigp1	chr18:60376028-60392629	H2O-H2O	NIC-EtOH	OK	0.786097	0.4591	-0.775901	-2.03913	0.00015	0.025529	yes
Prrg1	Prrg1	Prrg1	chrX:78449609-78583897	H2O-H2O	NIC-EtOH	OK	3.41894	2.64211	-0.371856	-1.87446	0.00015	0.025529	yes
Rbm33	Rbm33	Rbm33	chr5:28317188-28419242	H2O-H2O	NIC-EtOH	OK	8.92874	10.8146	0.276448	1.83897	0.00015	0.025529	yes
Rnf112	Rnf112	Rnf112	chr11:61448416-61453992	H2O-H2O	NIC-EtOH	OK	75.3667	92.0034	0.28776	1.95375	0.00015	0.025529	yes
Samd14	Samd14	Samd14	chr11:95009878-95026087	H2O-H2O	NIC-EtOH	OK	17.4439	21.274	0.28637	1.87372	0.00015	0.025529	yes
Sox18	Sox18	Sox18	chr2:181669836-181671640	H2O-H2O	NIC-EtOH	OK	5.12595	6.68566	0.383251	1.80983	0.00015	0.025529	yes
Sp8	Sp8	Sp8	chr12:118846328-118852578	H2O-H2O	NIC-EtOH	OK	2.73284	2.1153	-0.369536	-1.83907	0.00015	0.025529	yes
Vma21	Vma21	Vma21	chrX:71816079-71824706	H2O-H2O	NIC-EtOH	OK	27.1442	22.4196	-0.275886	-1.85054	0.00015	0.025529	yes
Zic4	Zic4	Zic4	chr9:91368971-91389348	H2O-H2O	NIC-EtOH	OK	2.84726	3.6938	0.37553	1.96144	0.00015	0.025529	yes
Col18a1	Col18a1	Col18a1	chr10:77052178-77166530	H2O-H2O	NIC-EtOH	OK	4.04072	5.10134	0.336266	1.95085	0.0002	0.0312021	yes
Gm17644	Gm17644	Gm17644	chr1:12667562-12673090	H2O-H2O	NIC-EtOH	OK	2.00063	1.43993	-0.474453	-1.91047	0.0002	0.0312021	yes
Ldlrap1	Ldlrap1	Ldlrap1	chr4:134745411-134768004	H2O-H2O	NIC-EtOH	OK	2.89706	3.83575	0.404923	1.90569	0.0002	0.0312021	yes
Miat	Miat	Miat	chr5:112213227-112228948	H2O-H2O	NIC-EtOH	OK	26.3599	32.2183	0.289534	1.86407	0.0002	0.0312021	yes
Pagr1a	Pagr1a	Pagr1a	chr7:127015050-127017352	H2O-H2O	NIC-EtOH	OK	32.3993	39.2813	0.277882	1.76238	0.0002	0.0312021	yes
Polr3b	Polr3b	Polr3b	chr10:84622436-84727178	H2O-H2O	NIC-EtOH	OK	4.36189	3.49053	-0.321508	-1.81363	0.0002	0.0312021	yes
Trpv4	Trpv4	Trpv4	chr5:114622153-114658421	H2O-H2O	NIC-EtOH	OK	1.39353	1.96999	0.499452	2.02197	0.0002	0.0312021	yes
Xist	Xist	Xist	chrX:103431516-103484957	H2O-H2O	NIC-EtOH	OK	36.7333	46.6867	0.345924	2.07704	0.0002	0.0312021	yes
Arrdc1	Arrdc1	Arrdc1	chr2:24925351-24935281	H2O-H2O	NIC-EtOH	OK	2.60916	3.58866	0.459862	1.80936	0.00025	0.0370718	yes
Gm2694	Gm2694	Gm2694	chr8:87472811-87525554	H2O-H2O	NIC-EtOH	OK	6.51768	9.33704	0.518606	1.88465	0.00025	0.0370718	yes
Phf21b	Phf21b	Phf21b	chr15:84785375-84856129	H2O-H2O	NIC-EtOH	OK	3.23298	4.12077	0.350051	1.84964	0.00025	0.0370718	yes
Spock3	Spock3	Spock3	chr8:62951231-63357096	H2O-H2O	NIC-EtOH	OK	57.0125	47.5658	-0.261354	-1.77942	0.00025	0.0370718	yes
Tmem8	Tmem8	Tmem8	chr17:26113315-26123253	H2O-H2O	NIC-EtOH	OK	3.39921	4.32272	0.346737	1.81447	0.00025	0.0370718	yes
Fam53b	Fam53b	Fam53b	chr7:132712083-132813196	H2O-H2O	NIC-EtOH	OK	8.71874	10.5227	0.271313	1.73277	0.0003	0.0412211	yes
Furin	Furin	Furin	chr7:80389193-80405431	H2O-H2O	NIC-EtOH	OK	9.68648	11.8087	0.285805	1.81441	0.0003	0.0412211	yes
Gng10	Gng10	Gng10	chr4:59035155-59041899	H2O-H2O	NIC-EtOH	OK	25.2827	20.0487	-0.334639	-1.93063	0.0003	0.0412211	yes
Kirrel	Kirrel	Kirrel	chr3:87078591-87174747	H2O-H2O	NIC-EtOH	OK	1.64382	2.08984	0.34634	1.83153	0.0003	0.0412211	yes
Rft1	Rft1	Rft1	chr14:30654374-30691313	H2O-H2O	NIC-EtOH	OK	4.31147	3.32559	-0.374569	-1.76269	0.0003	0.0412211	yes
Stoml3	Stoml3	Stoml3	chr3:53488792-53507652	H2O-H2O	NIC-EtOH	OK	2.43806	1.30282	-0.904103	-2.03489	0.0003	0.0412211	yes
Ulk1	Ulk1	Ulk1	chr5:110784488-110810081	H2O-H2O	NIC-EtOH	OK	19.3444	23.1525	0.259255	1.74857	0.0003	0.0412211	yes
Zfp609	Zfp609	Zfp609	chr9:65691582-65827564	H2O-H2O	NIC-EtOH	OK	9.00296	10.8508	0.269323	1.79805	0.0003	0.0412211	yes
2410131K14Rik	2410131K14Rik	2410131K14Rik	chr5:118245226-118263114	H2O-H2O	NIC-EtOH	OK	8.21984	10.105	0.297881	1.74506	0.00035	0.045982	yes
Arhgef33	Arhgef33	Arhgef33	chr17:80307406-80388689	H2O-H2O	NIC-EtOH	OK	6.63438	8.31291	0.325392	1.79056	0.00035	0.045982	yes
Lrrc45	Lrrc45	Lrrc45	chr11:120713952-120721127	H2O-H2O	NIC-EtOH	OK	11.655	14.336	0.298702	1.79796	0.00035	0.045982	yes
Shf	Shf	Shf	chr2:122348891-122368918	H2O-H2O	NIC-EtOH	OK	19.2116	23.4758	0.289198	1.75077	0.00035	0.045982	yes
Shisa3	Shisa3	Shisa3	chr5:67607882-67613987	H2O-H2O	NIC-EtOH	OK	1.95456	1.47558	-0.405566	-1.74353	0.00035	0.045982	yes
Hist1h1c	Hist1h1c	Hist1h1c	chr13:23738806-23739531	H2O-H2O	NIC-EtOH	OK	10.154	7.33092	-0.469986	-1.83698	0.0004	0.0491049	yes
Ibsp	Ibsp	Ibsp	chr5:104299286-104311472	H2O-H2O	NIC-EtOH	OK	0.396559	0.134844	-1.55625	-2.171	0.0004	0.0491049	yes
Mal	Mal	Mal	chr2:127633225-127656695	H2O-H2O	NIC-EtOH	OK	175.379	146.832	-0.256305	-1.72266	0.0004	0.0491049	yes
Rhbdf1	Rhbdf1	Rhbdf1	chr11:32209584-32222293	H2O-H2O	NIC-EtOH	OK	2.80768	3.63288	0.371734	1.77886	0.0004	0.0491049	yes
Rsrc2	Rsrc2	Rsrc2	chr5:123728425-123749414	H2O-H2O	NIC-EtOH	OK	38.1576	31.5866	-0.272657	-1.79986	0.0004	0.0491049	yes
Slc6a13	Slc6a13	Slc6a13	chr6:121300295-121337718	H2O-H2O	NIC-EtOH	OK	6.40513	5.03961	-0.345916	-1.75715	0.0004	0.0491049	yes
Spred2	Spred2	Spred2	chr11:19924441-20022597	H2O-H2O	NIC-EtOH	OK	28.8838	34.3112	0.248418	1.65899	0.0004	0.0491049	yes
Tmem125	Tmem125	Tmem125	chr4:118540940-118543726	H2O-H2O	NIC-EtOH	OK	5.85043	4.54234	-0.365109	-1.73463	0.0004	0.0491049	yes
