# Supplementary material for: The influence of adolescent nicotine exposure on ethanol intake and brain gene expression
Source: PLoS One. 2018 Jun 18;13(6):e0198935. doi: 10.1371/journal.pone.0198935 (PMC6005571; doi:10.1371/journal.pone.0198935)
Supplement: S4 Table — (XLSX) [file pone.0198935.s004.xlsx]

## Sheet: Sheet1
S4 Table. Overlap of Differentially Expressed Genes (DEG) between experimental groups.
NW-WW vs WE-WW	NW-WW vs NE-WW	WE-WW vs NE-WW	all groups
Bpifb3	Avp	A3galt2	Col1a1
Col1a1	C1d	A930011O12Rik	Col1a2
Col1a2	Cav2	Adamts10	Cyp2a5
Cyp2a5	Col1a1	Aifm3	Cyp2g1
Cyp2g1	Col1a2	Akap8l	Fabp7
Fabp7	Cyp2a5	Apbb1ip	Gfy
Gfy	Cyp2g1	Apln	Pisd-ps3
Mir6236	Fabp7	Barhl2	Shisa3
Ndn	Mirlet7bhg	Bmp1	Sp8
Pisd-ps3	Pisd-ps3	Cd180	Cav2
Shisa3	Gfy	Cdc42bpg	Ibsp
Sp8	Prrg1	Cdhr1	Mirlet7bhg
Cdr1	Sp8	Cfp
Cav2	Vma21	Cnpy1
Ibsp	Spock3	Col18a1
Mirlet7bhg	Shisa3	Col1a1
	Ibsp	Col1a2
		Col7a1
		Crtam
		Cyp2a5
		Cyp2g1
		Dlx6os1
		Epb4.1
		Erdr1
		Fabp7
		Fam107b
		Gfy
		Gm7120
		Gpx6
		Hist1h1c
		Il20rb
		Inha
		Itga10
		Kcnv1
		Klf10
		Lrrc45
		Miat
		Ndnf
		Nes
		Pagr1a
		Pisd-ps3
		Plch2
		Pnpla3
		Ptpn22
		Rbm33
		Rgl2
		Rgl3
		Rnf112
		Rreb1
		Ryr1
		Serinc2
		Shisa3
		Slc38a2
		Slc5a3
		Sp8
		Ssh3
		Stat2
		Tgfb3
		Tmem125
		Ugt8a
		Zbtb40
		Zic4
		Cav2
		Chd2
		Khnyn
		Sema6c
		Xist
		Ibsp
		Furin
		Ldlrap1
		Il16
		Hapln1
		Phf21b
		Svep1
		Mal
		Serpinb1a
		Car15
		Tmem8
		Fam53b
		Slco1a4
		Stoml3
		Arhgef33
		Hes3
		Mirlet7bhg
		Rhbdf1
		Iigp1
