# Supplementary material for: The influence of adolescent nicotine exposure on ethanol intake and brain gene expression
Source: PLoS One. 2018 Jun 18;13(6):e0198935. doi: 10.1371/journal.pone.0198935 (PMC6005571; doi:10.1371/journal.pone.0198935)
Supplement: S5 Table — (XLSX) [file pone.0198935.s005.xlsx]

## Sheet: Sheet1
S5 Table. ANOVA of the MEs (adjusted p-values using FDR).
Modulenames	vector.pvalues.MEs1	adjusted.pvalues.MEs1
MEpalevioletred3	4.29e-05	0.0030005
MEmidnightblue	3.21e-05	0.0030005
MElightcyan	6.62e-05	0.00309147
MEpaleturquoise	0.000139273	0.00448383
MEdarkred	0.000160137	0.00448383
MEsteelblue	0.000287273	0.00670304
MEpowderblue	0.000364447	0.00728893
MEdarkgrey	0.000644176	0.0112731
MEbrown4	0.000858944	0.0133613
MEsalmon	0.00114056	0.0159679
MEfirebrick2	0.00136551	0.0173793
MEblack	0.00162856	0.0189999
MEblue	0.00314047	0.0338205
MEantiquewhite1	0.00477584	0.0477584
MEantiquewhite4	0.00526256	0.0491172
MEskyblue2	0.00701497	0.0577704
MEdarkolivegreen4	0.00700676	0.0577704
MEmagenta	0.00864011	0.0615052
MEyellow2	0.00821792	0.0615052
MEorangered	0.00878646	0.0615052
MEbrown1	0.0105292	0.0701605
MEthistle4	0.0110252	0.0701605
MElightsteelblue	0.0124471	0.0757652
MEred	0.0130287	0.076001
MEsalmon2	0.0145948	0.0776609
MElavenderblush2	0.0149775	0.0776609
MEtomato	0.014299	0.0776609
MElightblue3	0.0162546	0.0778755
MEwhite	0.0156891	0.0778755
MEmaroon	0.0166876	0.0778755
MEyellow3	0.0174393	0.0787583
MEgreen4	0.0181579	0.0794407
MEindianred4	0.0188142	0.0798178
MEsienna2	0.0208896	0.086016
MEcoral1	0.024102	0.0961226
MEgreen	0.0247172	0.0961226
MEdarkolivegreen2	0.0269316	0.101903
MEroyalblue3	0.0289778	0.10676
MEhoneydew	0.0319449	0.113057
MEdarkseagreen4	0.0323019	0.113057
MEmediumpurple3	0.0342054	0.116757
MEbisque4	0.0356535	0.116757
MEorangered1	0.035861	0.116757
MEthistle1	0.0374168	0.119054
MEsienna4	0.0405641	0.120829
MEplum3	0.0404816	0.120829
MEnavajowhite1	0.0388384	0.120829
MEindianred3	0.0424246	0.121213
MEdarkseagreen3	0.0420058	0.121213
MEyellowgreen	0.0441669	0.123667
MEsalmon4	0.0488967	0.131645
MEmediumpurple1	0.0482739	0.131645
MEindianred2	0.0503838	0.133089
MEtan4	0.0517945	0.134282
MEtan3	0.0531688	0.135339
MEpink	0.0602535	0.150634
MEmediumpurple2	0.0648139	0.159192
MEmagenta4	0.067047	0.161838
MEplum4	0.069401	0.161936
MElightcoral	0.0684216	0.161936
MEdarkolivegreen	0.0753702	0.172981
MEsaddlebrown	0.0769889	0.173846
MEpurple	0.0923365	0.205192
MEchocolate4	0.0954327	0.208759
MEplum	0.0980592	0.211204
MEsalmon1	0.10004	0.212206
MEnavajowhite	0.113483	0.233642
MEcyan	0.112885	0.233642
MEthistle3	0.116226	0.23582
MElightgreen	0.125667	0.251333
MElightsteelblue1	0.133926	0.262202
MElightpink3	0.134847	0.262202
MEhoneydew1	0.137252	0.263223
MEskyblue	0.146565	0.277285
MEthistle	0.150661	0.281234
MElightcyan1	0.154774	0.28511
MEcoral	0.161281	0.293239
MEskyblue4	0.174685	0.300186
MEskyblue1	0.168424	0.300186
MEdarkviolet	0.175823	0.300186
MEfirebrick4	0.175276	0.300186
MEgreenyellow	0.175458	0.300186
MElightslateblue	0.186101	0.310168
MElavenderblush3	0.185908	0.310168
MEmagenta3	0.200112	0.325764
MElightyellow	0.199692	0.325764
MElavenderblush1	0.203353	0.327234
MEivory	0.207626	0.330314
MEyellow	0.219644	0.336103
MEdeeppink1	0.225384	0.336103
MEslateblue	0.226174	0.336103
MEtan	0.22807	0.336103
MEmediumpurple	0.225946	0.336103
MEorange	0.22419	0.336103
MEblue3	0.224127	0.336103
MEviolet	0.241183	0.351726
MEyellow4	0.252088	0.363839
MElightskyblue4	0.254918	0.364169
MEsienna3	0.263031	0.368243
MEpink3	0.262273	0.368243
MEroyalblue	0.273737	0.379438
MEskyblue3	0.285085	0.390462
MEdarkslateblue	0.287269	0.390462
MEdarkorange	0.32835	0.441792
MEplum2	0.331344	0.441792
MEdarkturquoise	0.342083	0.451808
MEfirebrick3	0.354325	0.463603
MEantiquewhite2	0.362928	0.470462
MEcoral2	0.370389	0.47573
MEbrown2	0.377091	0.479933
MElightpink4	0.390258	0.492218
MEdarkorange2	0.416139	0.520174
MEfloralwhite	0.421738	0.522507
MElightpink2	0.437689	0.532839
MEblue4	0.436522	0.532839
MEnavajowhite2	0.448424	0.541202
MEturquoise	0.466118	0.550922
MEplum1	0.468284	0.550922
MEgrey	0.461614	0.550922
MEpalevioletred2	0.486075	0.567088
MEblueviolet	0.534456	0.618378
MEmistyrose	0.573567	0.642395
MEpink4	0.570499	0.642395
MEcoral4	0.572855	0.642395
MEbrown	0.560608	0.642395
MEdarkgreen	0.579903	0.644337
MEorangered3	0.639775	0.699754
MEdeeppink	0.635174	0.699754
MEdarkolivegreen1	0.659346	0.710065
MEdarkseagreen2	0.656848	0.710065
MEcoral3	0.669709	0.71572
MEblue2	0.679517	0.720699
MEdarkmagenta	0.703558	0.740587
MEthistle2	0.713296	0.745235
MEorangered4	0.780099	0.808992
MEmediumorchid	0.816618	0.840637
MElightblue4	0.841642	0.860072
MEpalevioletred1	0.919676	0.933005
MEmediumpurple4	0.935684	0.935684
MEgrey60	0.932039	0.935684
