# Supplementary material for: The influence of adolescent nicotine exposure on ethanol intake and brain gene expression
Source: PLoS One. 2018 Jun 18;13(6):e0198935. doi: 10.1371/journal.pone.0198935 (PMC6005571; doi:10.1371/journal.pone.0198935)
Supplement: S6 Table — (XLSX) [file pone.0198935.s006.xlsx]

## Sheet: Sheet1
S6 Table. WGCNA Significant modules gene list.
antiquewhite1	antiquewhite4	black	blue	brown4	darkgrey	darkred	firebrick2	lightcyan	midnightblue	paleturquoise	palevioletred3	powderblue	salmon	steelblue
B4galt4	Ano1	X1500004A13Rik	X1110037F02Rik	X1110004E09Rik	X1810055G02Rik	X0610010K14Rik	Arsk	X1700017B05Rik	X1700025G04Rik	X1700123O20Rik	Abcb10	Bad	X2310069G16Rik	X1810043H04Rik
Cbx1	C130074G19Rik	X1600014C10Rik	X1500015A07Rik	X1110004F10Rik	X2010107G23Rik	X1700030K09Rik	Bclaf1	X2810021J22Rik	X1700113A16Rik	X1810026J23Rik	Ankrd9	Ccnf	X2810013P06Rik	X2210404O09Rik
Ckap4	Cd52	X1810013L24Rik	X1500017E21Rik	X1700019G17Rik	X2410131K14Rik	X1700052K11Rik	C030018K13Rik	X2810408M09Rik	AI846148	X2510039O18Rik	Arhgef7	Clasp1	X3830406C13Rik	AU021092
Dand5	Chaf1a	X2300009A05Rik	X1600012H06Rik	X4930413G21Rik	Abcg4	Acat1	C730002L08Rik	X8030462N17Rik	Abhd14a	Adora1	B4galt7	Cul4a	A830082N09Rik	Acaca
Fam131b	Cmtr1	X2610018G03Rik	X1700020I14Rik	X9330133O14Rik	Acsl1	Acsf3	Ccdc112	X9930021J03Rik	Adcy9	Agap1	BC020402	Ext2	Abcb1a	Acta2
Hexim2	Cort	X2610044O15Rik8	X1700021F05Rik	Amdhd2	Acvrl1	Adrm1	Cdc40	AI314180	Adra1a	Amer2	Cbfa2t3	Foxk1	Acad11	Actb
Oaz2	Dhrsx	X3110001I22Rik	X1700049G17Rik	Aqp11	Adar	Adsl	Dock10	Aaed1	Alas1	Arid5a	Cdc26	Gan	Acad9	Akt2
Ormdl1	Dnajc16	X4930579G24Rik	X2210408I21Rik	Arhgdib	Adcy4	Alkbh3	Eif5b	Adamts1	Ampd3	Axin1	Cdk2ap2	Gpr162	Acer2	Alg8
Osbpl2	Emx1	X5830417I10Rik	X2310035C23Rik	BC003965	Agap3	Anapc2	Fopnl	Ahctf1	Ankrd11	Bag2	Clec16a	Med15	Aldh1a2	Ano4
Paip2b	Epg5	A230046K03Rik	X2410004B18Rik	Brd7	Alkbh4	Ankrd34a	Gpcpd1	Alkbh5	Ankrd13a	Bloc1s3	Crat	Neu1	Anapc10	Arhgef4
Prim2	Exosc10	AA388235	X2410127L17Rik	Cby1	Amigo1	B9d1	Herc6	Ankrd17	Aph1c	C77080	Cyba	Nlgn2	Apmap	Ascc1
Rab3ip	Fam149b	AA415398	X2510009E07Rik	Ccdc166	Amz2	BC005537	Hnrnpa3	Arhgef12	Arid5b	Car15	Cyhr1	Ptk7	Aqr	Atp5c1
Rims4	Fasn	AW549877	X2610301B20Rik	Ctbs	Ankrd54	Bcas3	Ing5	Arid2	Armcx4	Ccdc19	Dab2ip	Sik3	Armc8	Bop1
Sh3bp5	Frmpd3	Abca1	X2700029M09Rik	Ddx42	Arhgef17	Bet1l	Mplkip	Atg14	Asah1	Ccdc85c	Dedd	Slc39a3	Armcx5	Brd2
Slc35f3	Fzd6	Abhd5	X2700089E24Rik	Ddx52	Arhgef18	Ccar2	Mylk	Bbx	Atxn1l	Cebpa	Dpp9	Tbc1d8	Ate1	Bre
Snrpb	Gmnn	Acer3	X2900056M20Rik	Det1	Arid1b	Ccdc86	Nup54	Bcl2l11	Auts2	Coro2a	Fam160a2	Tfe3	BC005624	Cdk5rap1
Spata2	Gpn1	Adam9	X2900097C17Rik	Dph5	Arih2	Ccdc94	Pcdhb13	Bcl2l2	Brsk2	Creb3l1	Fam53b	Tmem63c	Bbs7	Cep78
Suds3	Hcfc1	Adipor2	X4930430F08Rik	Dph6	Arrdc1	Cep41	Rlf	Bdp1	Cabp1	Crlf3	Fam78b	Tnfaip1	Bloc1s6	Coa3
Thap11	Hunk	Aff4	X5730508B09Rik	Fam188b	Asb6	Chid1	Slc25a16	Bptf	Ccdc64	Csnk1d	Gpr68	Tnpo2	Bphl	Coa4
Tmem164	Ikbkap	Afg3l2	X9430016H08Rik	Fbxo6	Asphd2	Chst15	Smchd1	Camsap1	Ccnd2	Ctif	Gpr75	Ubtf	Btf3	Cog5
Tmem41a	Lrpprc	Ago3	AI504432	Fech	Atn1	Cox10	Tbc1d32	Ccng2	Cdk20	Dcaf8	H2.T22.H2.T9	Unc119	C330018D20Rik	Coq2
Tmem5	Mfsd4	Ahnak	AI597479	Gemin4	Bace1	Dbnl	Ufl1	Chd9	Cep83	Dcbld1	Hmgcl		C630043F03Rik	Cpsf3
Trappc5	Mvb12a	Aifm2	AK010878	Ggct	Bcl9l	Dcaf4	Zfp119a	Chrm2	Cflar	Dstyk	Kcnj13		Cbr4	Ctps
Tspan33	Nup214	Akap2	AW209491	Gsto1	Bloc1s2	Ddx56		Cln8	Chd2	Dtx1	Ldlrap1		Ccdc59	Dcaf13
Urgcp	Pcdhga5	Ankrd12	Aass	Gtf3a	Capn15	Ddx59		Crebl2	Chka	E130308A19Rik	Maml3		Cep83os	Ddah1
Wfdc1	Pgd	Ankrd32	Abcb7	Hist3h2a	Ccdc149	Dnajc15		Cthrc1	Clip1	E130309D14Rik	Myo1c		Clcn4.2	Dhx8
	Pi4ka	Ankrd34b	Abhd13	Hscb	Ccne1	Endog		Dcaf5	Coprs	Egln2	N4bp3		Cobll1	Dmap1
	Polr2a	Ap5m1	Abhd17b	Hyi	Cd93	Endov		Dcun1d2	Creld1	Epn2	Nipal3		Cog4	Dnajc30
	Polr3a	Apaf1	Abhd3	Lman1	Cdc42bpb	Ercc3		Ddx19b	Csk	Fam181b	Panx1		Coil	Dnttip2
	Ptpn6	Apbb2	Abi1	Mettl2	Cdkn2d	Exoc8		Desi2	Ctu1	Fbxo21	Patz1		Col1a1	Dpm1
	Qrsl1	Aph1b	Acadsb	Mrpl54	Cep170b	Fam162a		Dixdc1	Cyp26b1	Foxj1	Pml		Col1a2	Dpp3
	Qsox2	Arfgef1	Acat2	Myo1b	Cep85	Fam198a		Dnajc14	Cyr61	Furin	Polr2l		Copb2	Eif3g
	Rabgap1	Arid4b	Acbd5	Nme7	Ctdsp2	Fam57a		Dph2	Dbndd1	Gadd45a	Ppp1r26		Coq7	Eif4ebp1
	Reep6	Arih1	Actr6	Nol11	D130020L05Rik	Fxn		Dse	Dpagt1	Gdf11	Ppp6r2		Cpped1	Elp2
	Rrp12	Arl5a	Acvr1c	Nsmce1	D630045J12Rik	Gja4		Eid2b	Dpyd	Gfod1	Rbfox3		Crabp2	Ephx2
	S100a4	Arl5b	Adam10	Nufip1	Dda1	Gmeb1		Eif4ebp2	Dtx2	Glrx	Rwdd2a		Cryz	Exoc7
	Scand1	Arl6ip6	Ado	Pcdhgb4	Dusp26	Gmeb2		Eif4enif1	E2f3	Golm1	Samd14		Ctr9	Exosc5
	Selo	Arrdc3	Aftph	Pcgf1	Edn1	Gmpr		Ep300	Edc3	Hdac5	Serinc2		Cyfip1	Fabp3
	Slc23a2	Asb7	Agmo	Pet112	Ehd3	Gnao1		Etv3	Efna2	Hmg20a	Slc37a3		D19Bwg1357e	Fam229b
	Smarcal1	Asxl1	Agps	Pfn4	Ehmt2	Golga5		Fam134c	Efnb1	Hs6st1	Slc9a3r2		Dars2	Gbp2
	Stoml2	Atad2	Akap10	Pigp	Elk1	Grm2		Fam168b	Eif4e2	Ier3	Snx21		Dcn	Gfer
	Strn	Atf1	Alcam	Psmg1	Exosc4	Gtpbp10		Fam174b	Eif4e3	Ints3	Stim1		Ddx1	Gid8
	Supt6	Atl3	Alg11	Pts	Fam171a2	Hdhd3		Farp2	Elavl3	Irs2	Stk11		Ddx10	Gpatch1
	Tnr	Atm	Ankle2	Pyroxd1	Fam189b	Hist1h1c		Gadd45b	Elk4	Itsn1	Tacc2		Ddx18	Gpatch4
	Tox2	Atp11c	Ankrd37	Ranbp3l	Fam57b	Hnrnpul1		Galnt7	Exosc6	L3mbtl3	Tap2		Ddx21	Grwd1
	Tsr1	Atp13a3	Ap3m1	Rbbp8	Ghdc	Iah1		Gm608	Fam110a	Limk1	Tmem184b		Dhx29	Gstz1
	Uck2	Atp7a	Ap3s1	Rbm11	Gm7120	Ift122		Gna13	Fam118a	Lrfn3	Tmem62		Dhx9	Heatr1
	Xab2	Atxn3	Apoo	Rbm45	Gramd4	Jrk		Gng5	Fam196a	Maf1	Tpst1		Dkc1	Lcp1
	Zc3h14	Bach1	Araf	Rft1	Hmga1	Kptn		Gpr135	Fam222b	Mapk4	Trabd		Dmrtc1a	Lzic
	Zfp318	Bach2	Arfip1	Rrp36	Htr6	Leng9		Gpr161	Fam53c	Mfhas1	Tsen34		Dnajc10	Me2
		Bcl6	Arhgap29	Slc4a1ap	Irf2	Lmf1		Gpr176	Fbxo32	Mprip	Tunar		Dnajc2	Mipep
		Bhlhe22	Arl13b	Smim8	Kcnc4	Lpcat1		Gpr19	Fbxw4	Mtmr3	Ubac1		Dnajc8	Mnat1
		Bivm	Arl14ep	Snrnp35	Kctd15	Lrrc61		Gpr85	Fosb	Myl12a	Zcchc3		Dync2li1	Mrps30
		Bmi1	Arl4a	Sra1	Klhl18	Lrrc8d		Heca	Foxj2	Nans	Zdhhc18		Eftud1	Msh3
		Bmpr1a	Arxes2	Tm7sf3	Klhl32	Lypla2		Hipk1	Frmd5	Ndst1			Emc2	Myo1e
		Braf	Asb3	Tmem203	LOC100503676	Mblac1		Htr1b	Fxr2	Nuak1			Exoc2	Naa60
		Brdt	Asb4	Ttc38	Lacc1	Mcm5		Ipo8	Gfod2	Ogfod2			Exoc3	Nek6
		Cachd1	Atf2	Tti1	Letmd1	Mcm6		Irs1	Gm13889	Ogg1			Exosc9	Nif3l1
		Camsap2	Atg12	Uros	Lmnb2	Mcm8		Jakmip2	Gm16062	Pacsin1			Fahd1	Nifk
		Capn7	Atg5	Utp18	Lrfn4	Mcrs1		Jmy	Gm7334	Parp16			Fam136a	Nol10
		Car13	Atrx	Wars2	Lrp3	Meaf6		Jun	Gorasp1	Pfkfb3			Fancf	Nop2
		Casc4	B230209E15Rik	Wdr41	Lzts2	Mpdu1		Kazn	Hmgn1	Pgpep1			Fbxl4	Npm3
		Casp8ap2	B230219D22Rik	Zfp810	X42067	Mrpl17		Kctd7	Hmox1	Plcd3			Fip1l1	Os9
		Ccdc126	B4galt6		Mark4	Mrpl55		Kif3b	Id3	Ppp1r21			Frg1	Osgep
		Ccdc43	B630019K06Rik		Mgat4b	Mrpl57		Klhl42	Irgq	Pqlc1			Gar1	Pak1ip1
		Ccdc47	B930003M22Rik		Mlxip	N6amt1		Lhx9	Ism1	Ptpn11			Glyr1	Pdcd2
		Ccdc50	Bbs5		Mmrn2	Naa10		Lrp6	Jade2	Rassf5			Gm15663	Pes1
		Ccl25	Bcl10		Mrgpre	Ncstn		Mamld1	Kdm2a	Rbms2			Gnl3	Ppil2
		Ccser2	Bet1		Mrpl53	Nelfe		Mbd5	Kremen1	Rnf113a2			Gnl3l	Prom1
		Cd302	Bicd1		Mxd4	Neu2		Mettl7a1	Lpin2	Rnf41			Gtf2f2	Psma6
		Cdc37l1	Bmp2		Ncf1	Nsun3		Mfap3	Mafk	Rp2h			Gtpbp4	Ptges2
		Cdh19	Bmpr1b		Ndufaf2	Ntn3		Mgea5	Map3k13	Samd4b			Gtpbp8	Ptprb
		Cdyl	Bmpr2		Nes	Nudt16		Mief1	Map4k4	Sap30l			Hat1	Ptrhd1
		Cebpg	Bpnt1		Nploc4	Nudt18		Mknk2	X42071	Sh2b3			Haus2	Rasgrp3
		Cep44	Brox		Nr2f6	Oma1		Mxi1	X42072	Slc25a12			Hdac2	Rbp4
		Cep85l	C1d		Nyap1	Park7		N4bp1	Med13l	Slc25a29			Hibch	Rftn1
		Cir1	C230091D08Rik		Peli3	Parp2		Ncoa2	Mfsd11	Slc45a4			Hist1h4i	Riok2
		Cited2	C530008M17Rik		Pex26	Pddc1		Nfib	Mfsd6	Slc8b1			Hnrnpab	Rsu1
		Clic5	C78339		Phf21b	Penk		Nipbl	Mogs	Socs7			Hnrnpd	Sdr42e1
		Clip4	Cab39		Ppp1r12c	Pex10		Nop9	Mtmr4	Sox18			Hspa9	X42257
		Clock	Cacnb4		Rab11fip3	Poldip3		Nt5e	N4bp2	Tapbp			Htatsf1	Slc16a4
		Cnep1r1	Cacybp		Rab40c	Poli		Nup50	Narf	Tbc1d1			Hus1	Smarcb1
		Cnpy4	Cadm2		Rnf113a1	Polr1e		Osbpl6	Nkd2	Tbc1d10b			Ift57	Smyd5
		Cpeb2	Calcrl		Rnf121	Prmt7		Paxip1	Nt5c2	Tbc1d20			Ift81	Srbd1
		Cpeb3	Caprin1		Sema6c	Pskh1		Peli2	Nxt1	Tgfb3			Kcnk13	Supv3l1
		Cpeb4	Carf		Sertad3	Rasgef1b		Phf2	Otud3	Tmem121			Khdrbs1	Taf10
		Cpm	Casd1		Sh3bp1	Rpn2		Phf3	Otud7b	Tmem132e			Klhdc9	Tatdn1
		Cpne3	Cav2		Shank3	Sars2		Plekhf1	Pabpc1	Tmem151b			Larp7	Tfb1m
		Cpsf6	Cbfb		Slc25a38	Scamp4		Ppp1cc	Pag1	Tmem177			Lsm2	Tm9sf4
		Crebrf	Cbll1		Slc39a13	Sh3rf2		Ppp1r15a	Papd7	Traf6			Lyrm2	Tmem141
		Crim1	Cbx3		Slc3a2	Sil1		Ppp2r1b	Parp1	Trpv4			Mageh1	Trdmt1
		Csgalnact2	Ccdc148		Slc6a6	Sin3b		Ppp4r4	Patl1	Ube2z			X42070	Ttll12
		Csmd3	Ccdc25		Smg5	Slc15a2		Prdm2	Pbx2	Wdtc1			Mcee	Ubox5
		Csrnp3	Ccdc71l		Smurf1	Slc7a5		Pum1	Pex11a	Zbtb12			Med28	Vps8
		Ctdp1	Ccdc88a		Snx11	Snx19		Rabgef1	Pex5	Zbtb38			Med30	Vtn
		Cxxc4	Ccnc		Snx15	Sp2		Rbm41	Phf21a	Zbtb7b			Mesdc2	Wdr1
		Cyb5d1	Ccng1		St8sia2	Sstr3		Rhou	Phlpp2	Zc3h10			Mettl14	Xpo5
		Cyp51	Ccni		Tesk1	Tbcc		Rmnd5a	Phtf1	Zc3h7b			Micu2	Xrn2
		D17H6S53E	Cd164		Tmem43	Tcf25		Rnf217	Phtf2	Zc3hav1l			Mina	Yipf1
		D17Wsu92e	Cd38		Trak1	Thoc3		Rpp25l	Pigm	Zdhhc14			Mmachc	Zdhhc12
		D430036J16Rik	Cd55		Trappc10	Tmed1		Rqcd1	Plagl2	Zfp609			Mpv17	Zfp524
		Dab1	Cdc73		Ttc28	Trmt6		Samd8	Prkx				Mrpl39	Zfp94
		Dcaf12	Cdh12		Ube4b	Ttc27		Sat1	Prr14l				Mrps18c
		Dcbld2	Cdh2		Ulk1	Usp42		Scrt2	Prrx1				Mtmr2
		Dck	Cdkn2aip		Vps37b	Usp5		Senp2	Ptbp1				Mto1
		Ddit4	Cenpw		Vps37c	Vps52		Senp5	R3hcc1l				Mut
		Ddx19a	Cep170		Wdr45	Wasf2		Senp6	Rapgef1				Nap1l4
		Ddx3x	Cep290		Zcchc6	Wdr54		Sesn1	Rassf8				Nbn
		Ddx5	Cep57		Zdhhc16	Wdr5b		Setx	Raver2				Ncl
		Ddx6	Cetn3		Zfp282	Ybey		Sfmbt1	Rbfox2				Ndufa9
		Dennd1b	Cfl2		Zfp319	Yif1b		Siah3	Rcc1				Ndufab1
		Dgke	Cggbp1		Zfp707	Zfp407		Sipa1l3	Rdh13				Nfya
		Dgkk	Chd3os		Zfp710	Zfp526		Slc2a3	Reep3				Nmd3
		Dmd	Chic1		Zfp771	Zfp580		Slc38a2	Rhbdl3				Noc3l
		Dmxl1	Chm		Zmiz2	Zfp619		Slc39a14	Rit1				Nolc1
		Dram2	Chml			Zfp784		Slc5a3	Rnf34				Nr2c2ap
		Eaf1	Chmp1b			Zfyve19		Smg7	Rnf39				Omg
		Edem3	Chmp2b			Znhit1		Sos1	Rnpep				Ovol2
		Eea1	Cisd2			Znrd1as		Spats2	Sec22c				Pa2g4
		Efr3a	Clcn3					Spopl	Setd8				Pbdc1
		Eif2ak3	Cldn1					Srgap3	Sf1				Pcdha9
		Elk3	Cldn25					Suox	Siah2				Pcdhb14
		Elmod2	Clint1					Syn3	Slc24a4				Pcdhb19
		Enah	Cnot6					Tab2	Slc30a2				Pcdhga1
		Epc2	Cnot6l					Tapt1	Slc35b1				Phyhipl
		Ero1lb	Cnot7					Tceanc2	Slc35c1				Plek
		Etnk1	Cntnap2					Tcf19	Slc9a2				Polr2b
		Etnppl	Col25a1					Tigd5	Sltm				Polr3b
		Etohi1	Col4a3bp					Tmcc1	Spef1				Ppp1r7
		Evi5	Cox16					Tmed8	Spire2				Ppp2r3c
		Fam133b	Cpox					Tmem135	St5				Prdx4
		Fam13b	Crbn					Tmem28	St6galnac3				Prmt3
		Fam199x	Cript					Tmem57	Stard13				Prmt6
		Fam208a	Crls1					Tnpo1	Stard7				Prps2
		Fam78a	Ctdspl2					Tnrc6b	Stk35				Psma4
		Fan1	Cttnbp2nl					Tns3	Stk40				Psmd10
		Fbxl22	Cul4b					Tpm4	Tax1bp3				Psmd5
		Fbxl3	Cul5					Trim56	Tcf12				Ptrh2
		Fbxo30	Cwf19l2					Trio	Tfdp1				Pwp1
		Fbxo45	Cyp1b1					Twsg1	Tfdp2				Rabl3
		Fcho2	D030056L22Rik					Ubap1	Traf4				Recql
		Fdx1	D16Ertd472e					Upf2	Trappc8				Rnase4
		Fkbp14	D3Ertd254e					Usp47	Ttbk1				Rnf145
		Foxq1	D7Ertd715e					Utp3	Ube2g2				Rnf7
		Frmd6	Dcaf12l1					Xpo1	Usp7				Rpap2
		Fsd1l	Dcdc2a					Xpo7	Vasn				Rpap3
		Fut9	Dcun1d1					Ykt6	Vgll4				Rpf2
		Fzd4	Dek					Zfp180	Vhl				Rpp38
		Gabpa	Dennd2a					Zfp280b	Vwa1				Rsph3b
		Gdpd1	Dennd4a					Zfp9	Wdr48				Rsrc2
		Ggnbp2	Deptor					Zhx3	Whsc1l1				Scaf8
		Gigyf2	Dhx40					Zscan20	Zcchc14				Scaper
		Gjb6	Dimt1					Zufsp	Zdhhc7				Scfd1
		Gls	Dlc1						Zfp184				Sec23b
		Gm14403	Dleu2						Zfp236				Sec23ip
		Gm14436	Dnajb11						Zfp324				Serpinb6a
		Gm14446	Dnajb9						Zfp444				Set
		Gnpnat1	Dnm1l						Zfp516				Sf3b2
		Golim4	Dr1						Zfp623				Smg8
		Gpatch2	Dusp19						Zfp651				Smu1
		Gpbp1l1	Dzank1						Zfp772				Snx2
		Gpkow	Dzip3						Zfp867				Spcs1
		Gpr137c	Ebag9						Zfp90				Stambp
		Gpr165	Edil3						Zfyve1				Stambpl1
		Gpr22	Eef1e1						Zkscan5				Supt16
		Gsk3b	Efcab2						Znfx1				Taf9
		Hcn4	Eif1a						Zscan22				Tars
		Herpud2	Eif3a						Zswim4				Thbs4
		Hipk3	Eif4g2										Thrap3
		Hltf	Eif5										Thumpd3
		Hmgcll1	Elavl1										Tmem199
		Hmgn5	Elavl2										Tsn
		Hnrnpul2	Elavl4										Uba5
		Hook3	Eltd1										Ubb
		Hsbp1l1	Enpp4										Wdr12
		Htra1	Epm2aip1										Wdr36
		Ift80	Eps15										Xrcc4
		Igip	Ept1										Zfand1
		Ikbip	Erbb2ip										Zfp1
		Insig2	Eri2										Zfp114
		Isg20l2	Erlin2										Zfp143
		Itga4	Erp44										Zfp235
		Itpripl2	Esco1										Zfp617
		Itsn2	Esf1										Zfp825
		Jade1	Esyt2										Zkscan16
		Jrkl	Exoc5
		Kdm7a	Eya1
		Kif21a	Fam103a1
		Klhdc10	Fam107a
		Klhl20	Fam117b
		Klhl24	Fam120aos
		Lats1	Fam120c
		Lemd3	Fam126b
		Lifr	Fam134b
		Lrrc14b	Fam169a
		Lsm14a	Fam174a
		Lysmd3	Fam179b
		Maml1	Fam188a
		Man2a1	Fam204a
		Mbd2	Fam208b
		Mbnl1	Fam210a
		Mcl1	Fam35a
		Mecp2	Fam45a
		Mef2a	Fam49b
		Mesdc1	Fam73a
		Mex3c	Fam96a
		Mier1	Far1
		Mir703	Fem1c
		Mitf	Fermt2
		Mkx	Fgd4
		Mllt3	Fibin
		Mon1b	Fmn1
		Msi2	Fmn2
		Msl2	Fmnl2
		Mtdh	Fmr1
		Mum1l1	Fnip1
		Mylip	Foxc1
		Myo9a	Foxo1
		Naa16	Foxp2
		Naa30	Fpgt
		Nab1	Frmpd4
		Nabp1	Fstl5
		Nadk2	Fuca2
		Ncoa7	Fundc1
		Ncor1	Fundc2
		Nhlrc2	Fyttd1
		Nova1	Fzd3
		Nudt6	Gabra1
		Nufip2	Gabrb2
		Oaz1	Gabrg1
		Omd	Gatad1
		Osbpl11	Gbe1
		Osgin2	Gca
		Papd5	Gclc
		Pard6b	Gdap1
		Pcdh19	Ggps1
		Pcdha2	Ginm1
		Pcmtd1	Glmn
		Pcmtd2	Glrb
		Pcnx	Glrx2
		Pdgfd	Glul
		Pdlim5	Gm10509
		Phip	Gm14295
		Pias2	Gm15417
		Pik3r1	Gm16039
		Pkd2l2	Gm16532
		Pkia	Gm20300
		Pkn2	Gm20939
		Plcl1	Gm5595
		Ppp6r3	Gm7367
		Pptc7	Gmfb
		Prkar2a	Gmps
		Prpf18	Gnai1
		Ptbp2	Gnai3
		Purg	Gnpda2
		Rab9b	Golga7
		Ralgapa1	Gosr1
		Ralgapb	Gpatch11
		Raph1	Gpbp1
		Rasal2	Gphn
		Rb1	Gpm6a
		Rbbp5	Gpm6b
		Rbm48	Gpr155
		Rbpj	Gt.ROSA.26Sor
		Rc3h1	Gtf2a1
		Rc3h2	Gucy1a2
		Rdh10	Gulp1
		Rgmb	Gyk
		Rimklb	H3f3a
		Rims2	Haus1
		Riok3	Hccs
		Rnf6	Hcn1
		Rnft1	Hecw1
		Rps6ka3	Heph
		Rps6kb1	Hes1
		Rsbn1	Hey1
		Rsbn1l	Hiat1
		Rsf1	Hiatl1
		Sap30	Hif1a
		Sass6	Hlf
		Sav1	Hnrnpa0
		Sdpr	Hnrnpf
		Sec24a	Hnrnph2
		Sgpp1	Hnrnpll
		Sh3bgrl2	Hs6st2
		She	Hspa13
		Shisa2	Htr2c
		Slain2	Htr3a
		Slc25a25	Id4
		Slc33a1	Idi1
		Slk	Ids
		Smad1	Igf1
		Smc3	Ikzf5
		Smek1	Il1rap
		Smek2	Imp3
		Smurf2	Impa1
		Smyd3	Impact
		Snap25	Impad1
		Socs6	Ing3
		Sorbs1	Inpp4b
		Sos2	Ints12
		Sowahc	Ipmk
		Sox11	Irak1bp1
		Spag9	Ireb2
		Spop	Itch
		Srsf12	Itga9
		Ssfa2	Itgav
		Stag2	Itgb1
		Strn3	Itih2
		Stxbp5	Iws1
		Stxbp5l	Katnbl1
		Styx	Kbtbd7
		Suco	Kbtbd8
		Sumf1	Kcnd2
		Supt7l	Kctd12b
		Suz12	Kdelr2
		Swt1	Kdm1b
		Tada1	Kdm4c
		Tada2b	Kdm5a
		Taok1	Kif16b
		Tbc1d30	Kif5b
		Tcerg1l	Klhl7
		Tcp11l2	Kpna3
		Terf1	Kras
		Tet1	Krcc1
		Tex30	Krt222
		Thap2	Kti12
		Tle1	LOC106740
		Tmem170b	Lair1
		Tmem255a	Larp4
		Tmtc1	Lcorl
		Tmtc3	Leprotl1
		Tob1	Lgalsl
		Top2b	Lims1
		Tor1aip1	Lin7c
		Trim2	Lipo1
		Trip12	Lix1l
		Trove2	Lmbr1
		Trp53inp1	Lmbrd1
		Trps1	Lnp
		Tsc22d2	Lnpep
		Tsc22d3	Lpgat1
		Tshz3	Lrch2
		Ttc9c	Lsm8
		Ube4a	Ltn1
		Ubr3	Luzp2
		Ubxn2a	Lypla1
		Ubxn7	Maf
		Uri1	Magt1
		Usp25	Map2
		Usp31	Map7d2
		Usp45	Mapre1
		Vps37a	Matr3
		Vps54	Mblac2
		Wapal	Mbnl2
		Wdr20	Mbtps2
		Wdr26	Mctp1
		Wtap	Mcur1
		Xpnpep3	Mdga2
		Yipf6	Med21
		Yod1	Med7
		Ythdc2	Mettl20
		Zbtb26	Mettl5
		Zbtb37	Mex3b
		Zbtb5	Mfap3l
		Zc3h12c	Mgat4c
		Zdbf2	Mgst1
		Zdhhc17	Micu3
		Zdhhc20	Mkln1
		Zfp106	Mme
		Zfp189	Mmgt1
		Zfp2	Mmp16
		Zfp248	Mospd1
		Zfp280d	Mospd2
		Zfp397	Mpc1
		Zfp449	Mpdz
		Zfp503	Mpp5
		Zfp52	Mpv17l
		Zfp532	Mtmr10
		Zfp560	Mttp
		Zfp583	Mynn
		Zfp597	Mzt1
		Zfp62	N4bp2l2
		Zfp68	Naa50
		Zfp760	Nampt
		Zfp871	Nanp
		Zfp874b	Nap1l2
		Zfp882	Nap1l3
		Zmym2	Nap1l5
		Znrf2	Napg
		Zswim6	Nek7
		Zxdc	Nemf
			Neto2
			Nfatc3
			Nfe2l2
			Nfyb
			Nipa2
			Nox1
			Npat
			Nr2f1
			Nr2f2
			Nrarp
			Nras
			Nrbf2
			Nrxn1
			Nts
			Nudt10
			Nudt11
			Nudt4
			Nup153
			Nup98
			Ogfrl1
			Ogn
			Orc4
			Osbpl8
			Ostm1
			Oxr1
			Pafah1b2
			Paip1
			Paip2
			Pak3
			Pank1
			Pank3
			Papolg
			Pawr
			Pbrm1
			Pcdhb18
			Pcnp
			Pdcd10
			Pdcd6ip
			Pdcl
			Pde12
			Pdgfc
			Pdik1l
			Pds5b
			Pdzd8
			Perp
			Pex13
			Pgap1
			Pggt1b
			Phtf1os
			Picalm
			Pigg
			Pik3c2a
			Pikfyve
			Pisd.ps2
			Pla2g12a
			Plaa
			Plagl1
			Plscr4
			Pmepa1
			Pnpla8
			Pnrc2
			Pola1
			Polr3f
			Polr3k
			Pp2d1
			Ppargc1a
			Ppat
			Ppfia2
			Ppig
			Ppm1k
			Ppp1cb
			Ppp1r14c
			Ppp1r2
			Ppp2r5a
			Ppp3cb
			Prdm16
			Prex2
			Prkar1a
			Prkci
			Prlr
			Prpf40a
			Prrg1
			Ptbp3
			Ptma
			Ptp4a1
			Ptp4a2
			Ptplb
			Ptpn4
			Purb
			Qk
			Rab11a
			Rab11fip2
			Rab18
			Rab21
			Rab27b
			Rab33b
			Rab39b
			Rab3gap2
			Rab4a
			Rab5a
			Rad1
			Ranbp6
			Ranbp9
			Rap1a
			Rap1b
			Rap2c
			Rasa1
			Rasa2
			Rb1cc1
			Rbbp6
			Rbfox1
			Rbm26
			Rbm7
			Rcan2
			Rdh14
			Rdx
			Reps2
			Rfx3
			Rhobtb3
			Rlim
			Rnf103
			Rnf11
			Rnf111
			Rnf128
			Rnf138
			Rnf139
			Rnf146
			Rnf149
			Rnf168
			Rnf170
			Rnf214
			Rorb
			Rpe
			Rps27rt
			Rps6ka6
			Rras2
			Rrm2
			Rspry1
			Rwdd4a
			Ryk
			Sacm1l
			Sar1b
			Sbds
			Scai
			Scoc
			Scp2
			Scrg1
			Sdc2
			Sdcbp
			Sde2
			Sec62
			Sel1l
			Selt
			Sema3a
			Sema3c
			Sema3d
			Senp7
			X42249
			Serp1
			Sgk3
			Sgms1
			Sh3bgrl
			Sh3glb1
			Shoc2
			Shprh
			Sirt1
			Slc18a2
			Slc25a32
			Slc25a46
			Slc30a5
			Slc35a3
			Slc35a5
			Slc35e3
			Slc4a10
			Slc7a11
			Slc7a2
			Slitrk2
			Slitrk4
			Slmo2
			Smim15
			Snap91
			Sntg1
			Snx13
			Snx16
			Snx18
			Soat1
			Sox9
			Sp3
			Spock3
			Sppl2a
			Spry1
			Spryd7
			Sptssa
			Spty2d1
			Srek1ip1
			Srp54a
			St8sia4
			Stam2
			Stx12
			Suv39h2
			Svip
			Syap1
			Syncrip
			Sypl
			Sytl5
			Taf7
			Tbc1d12
			Tbc1d15
			Tbl1xr1
			Tbpl1
			Tcaim
			Tceal1
			Tceb1
			Tfb2m
			Tfg
			Tgfbr1
			Thoc2
			Timp3
			Tjp1
			Tm2d1
			Tm9sf3
			Tmco3
			Tmed5
			Tmed7
			Tmeff1
			Tmem106b
			Tmem128
			Tmem165
			Tmem167
			Tmem168
			Tmem263
			Tmem30a
			Tmem33
			Tmem41b
			Tmem47
			Tmem50b
			Tmem55a
			Tmem56
			Tmem64
			Tmem65
			Tmem70
			Tmem87b
			Tmf1
			Tmpo
			Tmx1
			Tmx3
			Tmx4
			Top1
			Topors
			Tox3
			Tpd52
			Tpd52l2
			Tram1
			Trappc13
			Trmt10a
			Trnt1
			Tspan12
			Ttc32
			Ttpa
			Tubgcp5
			Tug1
			Tvp23b
			Twistnb
			U2surp
			Uba6
			Ube2d3
			Ube2g1
			Ube2j1
			Ube2v2
			Ube3a
			Ubl3
			Ubqln1
			Ubqln2
			Ubxn8
			Uevld
			Ufm1
			Ugdh
			Urb2
			Uso1
			Usp1
			Usp32
			Usp33
			Usp8
			Utrn
			Vamp7
			Vbp1
			Vezf1
			Vma21
			Vps4b
			Vsnl1
			Vstm2a
			Wasl
			Wbp5
			Wdr37
			Wdr44
			Wwtr1
			Xiap
			Yae1d1
			Yaf2
			Yes1
			Yipf4
			Yme1l1
			Ypel5
			Ythdc1
			Ythdf1
			Ythdf3
			Yy1
			Zbtb11
			Zbtb21
			Zbtb33
			Zbtb41
			Zc2hc1a
			Zcchc10
			Zdhhc2
			Zdhhc21
			Zfand5
			Zfand6
			Zfp111
			Zfp148
			Zfp191
			Zfp281
			Zfp326
			Zfp354c
			Zfp367
			Zfp36l1
			Zfp420
			Zfp455
			Zfp563
			Zfp60
			Zfp644
			Zfp654
			Zfp711
			Zfp74
			Zfp758
			Zfp770
			Zfp788
			Zfp799
			Zfp800
			Zfp850
			Zfp930
			Zfp934
			Zfp938
			Zfp942
			Zfp945
			Zfp958
			Zfx
			Zmpste24
			Zrsr2
			Zxdb
