# Supplementary material for: The influence of adolescent nicotine exposure on ethanol intake and brain gene expression
Source: PLoS One. 2018 Jun 18;13(6):e0198935. doi: 10.1371/journal.pone.0198935 (PMC6005571; doi:10.1371/journal.pone.0198935)
Supplement: S7 Table — Signif. codes: ‘***’ 0.001; ‘**’ 0.01; ‘*’ 0.05. Treatments with the same letter are not significantly different. (XLSX) [file pone.0198935.s007.xlsx]

## Sheet: Sheet1
S7 Table. Tukey's post hoc analysis of the 15 significant WGCNA modules. Signif. codes: ‘***’ 0.001; ‘**’ 0.01; ‘*’ 0.05.Treatments with the same letter are not significantly different.
Modulename	Group	N	mean	std	Comparisson	Difference	Lower Bound	Upper Bound	Post-hoc p-values	Significant	Post-hoc letter code
antiquewhite1
	WW	4	-0.234881	0.116586	N/A	N/A	N/A	N/A	N/A	N/A	a
	NW	4	-0.142088	0.247639	NW - WW	0.0927932	-0.267527	0.453114	0.8687	no	a
	WE	4	0.10127	0.152986	WE - WW	0.336151	-0.0241692	0.696472	0.0703	no	ab
	NE	4	0.275698	0.139689	NE - WW	0.510579	0.150259	0.8709	0.0058	**	b
antiquewhite4
	WW	4	0.137813	0.271415	N/A	N/A	N/A	N/A	N/A	N/A	a
	NW	4	0.235961	0.111204	NW - WW	0.0981474	-0.265211	0.461506	0.8522	no	a
	WE	4	-0.275214	0.10366	WE - WW	-0.413027	-0.776386	-0.049668	0.0247	*	b
	NE	4	-0.09856	0.151833	NE - WW	-0.236373	-0.599732	0.126986	0.2663	no	ab
black
	WW	4	0.0796509	0.111461	N/A	N/A	N/A	N/A	N/A	N/A	a
	NW	4	-0.357715	0.240106	NW - WW	-0.437366	-0.76581	-0.108922	0.009	**	b
	WE	4	0.181486	0.0810048	WE - WW	0.101835	-0.226609	0.430279	0.7946	no	a
	NE	4	0.0965778	0.14585	NE - WW	0.0169269	-0.311517	0.345371	0.9986	no	a
blue
	WW	4	0.268023	0.0672882	N/A	N/A	N/A	N/A	N/A	N/A	a
	NW	4	-0.299879	0.304301	NW - WW	-0.567902	-0.915417	-0.220387	0.0019	**	b
	WE	4	0.0684741	0.0527139	WE - WW	-0.199549	-0.547064	0.147966	0.363	no	a
	NE	4	-0.0366187	0.0985052	NE - WW	-0.304642	-0.652157	0.042873	0.0932	no	ab
brown4
	WW	4	0.178169	0.167365	N/A	N/A	N/A	N/A	N/A	N/A	a
	NW	4	0.243343	0.22626	NW - WW	0.065175	-0.245771	0.376121	0.9229	no	a
	WE	4	-0.163915	0.0800353	WE - WW	-0.342084	-0.65303	-0.0311379	0.0298	*	b
	NE	4	-0.257597	0.0463031	NE - WW	-0.50094	-0.811886	-0.189994	0.002	**	b
darkgrey
	WW	4	-0.285589	0.118372	N/A	N/A	N/A	N/A	N/A	N/A	a
	NW	4	-0.117609	0.16487	NW - WW	0.167983	-0.135422	0.471383	0.3925	no	ab
	WE	4	0.128586	0.140993	WE - WW	0.414175	0.110772	0.717577	0.0075	**	bc
	NE	4	0.274612	0.149918	NE - WW	0.560201	0.256798	0.863603	0.0007	***	c
darkred
	WW	4	0.0767429	0.0612808	N/A	N/A	N/A	N/A	N/A	N/A	a
	NW	4	0.322451	0.193004	NW - WW	0.245708	-0.0238338	0.515249	0.0783	no	a
	WE	4	-0.27377	0.139109	WE - WW	-0.350512	-0.620054	-0.0809708	0.0105	*	b
	NE	4	-0.125424	0.0747211	NE - WW	-0.202167	-0.471709	0.0673746	0.1711	no	ab
firebrick2
	WW	4	0.330111	0.213439	N/A	N/A	N/A	N/A	N/A	N/A	a
	NW	4	6.4922e-05	0.150889	NW - WW	-0.330047	-0.653569	-0.00652389	0.0451	*	b
	WE	4	-0.0777073	0.0454002	WE - WW	-0.407819	-0.731341	-0.0842961	0.0129	*	b
	NE	4	-0.252469	0.156881	NE - WW	-0.58258	-0.906103	-0.259058	0.0009	***	b
lightcyan
	WW	4	-0.137182	0.101851	N/A	N/A	N/A	N/A	N/A	N/A	a
	NW	4	-0.302902	0.191842	NW - WW	-0.16572	-0.415855	0.0844152	0.253	no	a
	WE	4	0.218615	0.0740714	WE - WW	0.355797	0.105662	0.605932	0.0056	**	b
	NE	4	0.22147	0.0642116	NE - WW	0.358652	0.108517	0.608787	0.0053	**	b
midnightblue
	WW	4	-0.209508	0.112939	N/A	N/A	N/A	N/A	N/A	N/A	a
	NW	4	-0.250312	0.145227	NW - WW	-0.0408035	-0.276104	0.194497	0.9539	no	a
	WE	4	0.225165	0.0798327	WE - WW	0.434673	0.199372	0.669974	0.0007	***	b
	NE	4	0.234655	0.100159	NE - WW	0.444163	0.208862	0.679464	0.0006	***	b
paleturquoise
	WW	4	-0.258975	0.056096	N/A	N/A	N/A	N/A	N/A	N/A	a
	NW	4	-0.179901	0.180624	NW - WW	0.0790739	-0.187297	0.345445	0.8145	no	a
	WE	4	0.164837	0.127595	WE - WW	0.423812	0.157441	0.690183	0.0024	**	b
	NE	4	0.274039	0.111112	NE - WW	0.533014	0.266643	0.799386	0.0003	***	b
palevioletred3
	WW	4	-0.306644	0.0872267	N/A	N/A	N/A	N/A	N/A	N/A	a
	NW	4	-0.129313	0.158885	NW - WW	0.177332	-0.0637703	0.418434	0.183	no	a
	WE	4	0.169766	0.122086	WE - WW	0.476411	0.235309	0.717513	0.0004	***	b
	NE	4	0.26619	0.070721	NE - WW	0.572835	0.331733	0.813937	0.0001	***	b
powderblue
	WW	4	-0.331694	0.0884605	N/A	N/A	N/A	N/A	N/A	N/A	a
	NW	4	0.013129	0.136051	NW - WW	0.344823	0.0557868	0.633858	0.0184	*	b
	WE	4	0.0324004	0.218992	WE - WW	0.364094	0.0750582	0.65313	0.013	*	b
	NE	4	0.286164	0.0391199	NE - WW	0.617858	0.328822	0.906893	0.0002	***	b
salmon
	WW	4	0.246464	0.0727737	N/A	N/A	N/A	N/A	N/A	N/A	a
	NW	4	0.163667	0.162277	NW - WW	-0.0827976	-0.401373	0.235778	0.8657	no	ab
	WE	4	-0.13695	0.226263	WE - WW	-0.383414	-0.70199	-0.0648386	0.0174	*	bc
	NE	4	-0.273181	0.0963778	NE - WW	-0.519646	-0.838221	-0.20107	0.002	**	c
steelblue
	WW	4	0.165663	0.134986	N/A	N/A	N/A	N/A	N/A	N/A	a
	NW	4	0.26912	0.163867	NW - WW	0.103457	-0.179791	0.386705	0.7051	no	a
	WE	4	-0.195031	0.114941	WE - WW	0.360694	-0.643941	-0.0774457	0.0121	*	b
	NE	4	-0.239752	0.120548	NE - WW	-0.405414	-0.688662	-0.122167	0.0054	**	b
