# Supplementary material for: The influence of adolescent nicotine exposure on ethanol intake and brain gene expression
Source: PLoS One. 2018 Jun 18;13(6):e0198935. doi: 10.1371/journal.pone.0198935 (PMC6005571; doi:10.1371/journal.pone.0198935)
Supplement: S8 Table — (XLSX) [file pone.0198935.s008.xlsx]

## Sheet: Sheet1
S8 Table. IPA Functional overrepresentation of Antiquewhite1 module.
¬© 2000-2018 QIAGEN. All rights reserved.
Analysis Details for My Projects->Training Project->genes module antiquewhite1 - 2017-06-19 12:57 PM
Workspace	My Projects
Project	Training Project
Analysis	genes module antiquewhite1 - 2017-06-19 12:57 PM
Date	Mon Jun 19 09:57:07 PDT 2017
Analysis ID	15068815
Analysis Settings
Cutoff before duplicate resolution	TRUE
Reference set	Ingenuity Knowledge Base (Genes Only)
Relationship to include	Direct and Indirect
Includes Endogenous Chemicals	Yes
Optional Analyses	My Pathways My List
Filter Summary
Consider only molecules and/or relationships where
(species = Mouse) AND
(confidence = Experimentally Observed) AND
(tissues = White Matter OR Putamen OR Sciatic Nerve OR Cerebral Cortex OR Cerebral Ventricles OR Thalamus OR Parietal Lobe OR Gray Matter OR Corpus Callosum OR Brain OR Striatum OR Hippocampus OR Trigeminal Ganglion OR Other Nervous System OR Pituitary Gland OR Nervous System not otherwise specified OR Brainstem OR Olfactory Bulb OR Ventricular Zone OR Hypothalamus OR Medulla Oblongata OR Substan…
(mol. types = biologic drug OR chemical - endogenous mammalian OR chemical - endogenous non-mammalian OR chemical - kinase inhibitor OR chemical - other OR chemical - protease inhibitor OR chemical drug OR chemical reagent OR chemical toxicant OR complex OR cytokine OR disease OR enzyme OR function OR G-protein coupled receptor OR group OR growth factor OR ion channel OR kinase OR ligand-dependen…
Canonical Pathways for My Projects->Training Project->genes module antiquewhite1 - 2017-06-19 12:57 PM
Ingenuity Canonical Pathways	-log(p-value)	zScore	Ratio	Molecules
Cell Cycle Control of Chromosomal Replication	1.45	NaN	0.04	PRIM2,
DNA Methylation and Transcriptional Repression Signaling	1.62	NaN	0.0588	SUDS3,
Polyamine Regulation in Colon Cancer	1.64	NaN	0.0625	OAZ2,
Networks for My Projects->Training Project->genes module antiquewhite1 - 2017-06-19 12:57 PM
ID	Analysis	Molecules in Network	Score	Focus Molecules	Top Diseases and Functions
1	genes module antiquewhite1 - 2017-06-19 12:57 PM	HDAC1,SIN3B,SUDS3	3	1	Cell Cycle, Cellular Assembly and Organization, Cellular Movement
Analysis Ready Molecules for My Projects->Training Project->genes module antiquewhite1 - 2017-06-19 12:57 PM
ID	Symbol
B4galt4	B4GALT4
Dand5	DAND5
Oaz2	OAZ2
Ormdl1	ORMDL1
Osbpl2	OSBPL2
Paip2b	PAIP2B
Prim2	PRIM2
Rab3ip	RAB3IP
Rims4	RIMS4
Slc35f3	SLC35F3
Spata2	SPATA2
Suds3	SUDS3
Thap11	THAP11
Tmem164	TMEM164
Trappc5	TRAPPC5
Tspan33	TSPAN33
Urgcp	URGCP
Wfdc1	WFDC1
