# Supplementary material for: The influence of adolescent nicotine exposure on ethanol intake and brain gene expression
Source: PLoS One. 2018 Jun 18;13(6):e0198935. doi: 10.1371/journal.pone.0198935 (PMC6005571; doi:10.1371/journal.pone.0198935)
Supplement: S9 Table — (XLSX) [file pone.0198935.s009.xlsx]

## Sheet: Sheet1
S9 Table. IPA Functional overrepresentation of Antiquewhite4 module
¬© 2000-2018 QIAGEN. All rights reserved.
Analysis Details for My Projects->Training Project->genes module antiquewhite4 - 2017-06-19 12:52 PM
Workspace	My Projects
Project	Training Project
Analysis	genes module antiquewhite4 - 2017-06-19 12:52 PM
Date	Mon Jun 19 09:52:40 PDT 2017
Analysis ID	15068770
Analysis Settings
Cutoff before duplicate resolution	TRUE
Reference set	Ingenuity Knowledge Base (Genes Only)
Relationship to include	Direct and Indirect
Includes Endogenous Chemicals	Yes
Optional Analyses	My Pathways My List
Filter Summary
Consider only molecules and/or relationships where
(species = Mouse) AND
(confidence = Experimentally Observed) AND
(tissues = White Matter OR Putamen OR Sciatic Nerve OR Cerebral Cortex OR Cerebral Ventricles OR Thalamus OR Parietal Lobe OR Gray Matter OR Corpus Callosum OR Brain OR Striatum OR Hippocampus OR Trigeminal Ganglion OR Other Nervous System OR Pituitary Gland OR Nervous System not otherwise specified OR Brainstem OR Olfactory Bulb OR Ventricular Zone OR Hypothalamus OR Medulla Oblongata OR Substan…
(mol. types = biologic drug OR chemical - endogenous mammalian OR chemical - endogenous non-mammalian OR chemical - kinase inhibitor OR chemical - other OR chemical - protease inhibitor OR chemical drug OR chemical reagent OR chemical toxicant OR complex OR cytokine OR disease OR enzyme OR function OR G-protein coupled receptor OR group OR growth factor OR ion channel OR kinase OR ligand-dependen…
Canonical Pathways for My Projects->Training Project->genes module antiquewhite4 - 2017-06-19 12:52 PM
Ingenuity Canonical Pathways	-log(p-value)	zScore	Ratio	Molecules
Axonal Guidance Signaling	0	NaN	0.0027	FZD6,
Molecular Mechanisms of Cancer	0.214	NaN	0.00317	FZD6,
Role of Macrophages, Fibroblasts and Endothelial Cells in Rheumatoid Arthritis	0.29	NaN	0.00415	FZD6,
Xenobiotic Metabolism Signaling	0.336	NaN	0.00481	SCAND1,
Signaling by Rho Family GTPases	0.337	NaN	0.00483	PI4KA,
Colorectal Cancer Metastasis Signaling	0.34	NaN	0.00488	FZD6,
Role of Osteoblasts, Osteoclasts and Chondrocytes in Rheumatoid Arthritis	0.375	NaN	0.00543	FZD6,
Superpathway of Inositol Phosphate Compounds	0.388	NaN	0.00565	PI4KA,
AMPK Signaling	0.407	NaN	0.00599	FASN,
RAR Activation	0.422	NaN	0.00625	SCAND1,
Regulation of the Epithelial-Mesenchymal Transition Pathway	0.435	NaN	0.00649	FZD6,
3-phosphoinositide Biosynthesis	0.44	NaN	0.00658	PI4KA,
PPARŒ±/RXRŒ± Activation	0.456	NaN	0.0069	FASN,
RhoGDI Signaling	0.456	NaN	0.0069	PI4KA,
Role of NFAT in Regulation of the Immune Response	0.461	NaN	0.00699	ELP1,
Wnt/Œ≤-catenin Signaling	0.466	NaN	0.00709	FZD6,
Aldosterone Signaling in Epithelial Cells	0.492	NaN	0.00763	PI4KA,
Glioblastoma Multiforme Signaling	0.492	NaN	0.00763	FZD6,
Ovarian Cancer Signaling	0.523	NaN	0.00833	FZD6,
Human Embryonic Stem Cell Pluripotency	0.542	NaN	0.00877	FZD6,
Adipogenesis pathway	0.555	NaN	0.00909	FZD6,
Rac Signaling	0.573	NaN	0.00952	PI4KA,
RhoA Signaling	0.595	NaN	0.0101	PI4KA,
Role of NANOG in Mammalian Embryonic Stem Cell Pluripotency	0.61	NaN	0.0105	FZD6,
TR/RXR Activation	0.652	NaN	0.0118	FASN,
Mouse Embryonic Stem Cell Pluripotency	0.662	NaN	0.012	FZD6,
LXR/RXR Activation	0.671	NaN	0.0123	FASN,
FXR/RXR Activation	0.681	NaN	0.0127	FASN,
PPAR Signaling	0.681	NaN	0.0127	SCAND1,
Antioxidant Action of Vitamin C	0.717	NaN	0.0139	SLC23A2,
NF-Œ∫B Activation by Viruses	0.717	NaN	0.0139	ELP1,
Salvage Pathways of Pyrimidine Ribonucleotides	0.722	NaN	0.0141	UCK2,
Factors Promoting Cardiogenesis in Vertebrates	0.733	NaN	0.0145	FZD6,
Regulation of Actin-based Motility by Rho	0.733	NaN	0.0145	PI4KA,
Angiopoietin Signaling	0.739	NaN	0.0147	ELP1,
CD40 Signaling	0.739	NaN	0.0147	ELP1,
Lymphotoxin Œ≤ Receptor Signaling	0.802	NaN	0.0172	ELP1,
Induction of Apoptosis by HIV1	0.831	NaN	0.0185	ELP1,
Basal Cell Carcinoma Signaling	0.838	NaN	0.0189	FZD6,
PCP pathway	0.838	NaN	0.0189	FZD6,
Role of Wnt/GSK-3Œ≤ Signaling in the Pathogenesis of Influenza	0.878	NaN	0.0208	FZD6,
Activation of IRF by Cytosolic Pattern Recognition Receptors	0.923	NaN	0.0233	ELP1,
CD27 Signaling in Lymphocytes	0.923	NaN	0.0233	ELP1,
Wnt/Ca+ pathway	0.952	NaN	0.025	FZD6,
B Cell Activating Factor Signaling	0.996	NaN	0.0278	ELP1,
Stearate Biosynthesis I (Animals)	1.06	NaN	0.0323	FASN,
4-1BB Signaling in T Lymphocytes	1.1	NaN	0.0357	ELP1,
Pyrimidine Ribonucleotides De Novo Biosynthesis	1.1	NaN	0.0357	SMARCAL1,
Pyrimidine Ribonucleotides Interconversion	1.1	NaN	0.0357	SMARCAL1,
D-myo-inositol (1,4,5)-Trisphosphate Biosynthesis	1.29	NaN	0.0556	PI4KA,
Vitamin-C Transport	1.54	NaN	0.1	SLC23A2,
L-glutamine Biosynthesis II (tRNA-dependent)	2.23	NaN	0.5	QRSL1,
Fatty Acid Biosynthesis Initiation II	2.53	NaN	1	FASN,
Palmitate Biosynthesis I (Animals)	2.53	NaN	1	FASN,
Upstream Regulators for My Projects->Training Project->genes module antiquewhite4 - 2017-06-19 12:52 PM
Analysis	ID	Upstream Regulator	Molecule Type	Predicted Activation State	Activation z-score	Notes	Bias Term	Bias-corrected z-score	p-value of overlap	Target molecules in dataset	Mechanistic Network
genes module antiquewhite4 - 2017-06-19 12:52 PM		LPIN1	phosphatase						0.00874	FASN
genes module antiquewhite4 - 2017-06-19 12:52 PM		GLI3	transcription regulator						0.0288	EMX1
genes module antiquewhite4 - 2017-06-19 12:52 PM		SHH	peptidase						0.0317	EMX1
genes module antiquewhite4 - 2017-06-19 12:52 PM		SST	other						0.0317	CORT
genes module antiquewhite4 - 2017-06-19 12:52 PM		PPARD	ligand-dependent nuclear receptor						0.0345	FASN
Diseases and Bio Functions for My Projects->Training Project->genes module antiquewhite4 - 2017-06-19 12:52 PM
Categories	Functions	Diseases or Functions Annotation	p-Value	Predicted Activation State	Activation z-score	Notes	Bias-corrected z-score	Molecules	# Molecules
Cell-To-Cell Signaling and Interaction, Nervous System Development and Function	conduction	conduction of neuroglia	0.00295					TNR	1
Cellular Compromise, Neurological Disease, Organismal Injury and Abnormalities	damage	damage of motor neurons	0.00295					EPG5	1
Inflammatory Response	inflammatory infiltrate	inflammatory infiltrate	0.00295					CORT	1
Cell Morphology, Cellular Function and Maintenance, Nervous System Development and Function, Organ Morphology, Organismal Development, Tissue Morphology	length	length of hippocampal neurons	0.00295					S100A4	1
Cell Death and Survival	apoptosis	apoptosis of neuronal progenitor cells	0.00589					ELP1	1
Nervous System Development and Function, Organ Morphology, Organismal Development	morphology	morphology of hippocampus	0.00664					TNR,EMX1,S100A4	3
Nutritional Disease, Psychological Disorders	hypophagia	hypophagia	0.00882					FASN	1
Nervous System Development and Function, Neurological Disease, Organ Morphology, Organismal Development, Organismal Injury and Abnormalities	lack	lack of Fimbria hippocampi	0.0117					EMX1	1
Nervous System Development and Function, Neurological Disease, Organ Morphology, Organismal Development, Organismal Injury and Abnormalities	lack	lack of hippocampus	0.0147					EMX1	1
Embryonic Development, Nervous System Development and Function, Organ Development, Organismal Development, Tissue Development	development	development of pallium	0.0176					EMX1	1
Cellular Development, Nervous System Development and Function, Tissue Development	differentiation	differentiation of hippocampal neurons	0.0176					S100A4	1
Amino Acid Metabolism, Molecular Transport, Small Molecule Biochemistry	uptake	uptake of L-glutamic acid	0.0176					TNR	1
Cellular Compromise, Neurological Disease, Organismal Injury and Abnormalities	damage	damage of pyramidal neurons	0.0205					EPG5	1
Cell-To-Cell Signaling and Interaction, Cellular Assembly and Organization	stabilization	stabilization of synapse	0.0205					TNR	1
Cellular Development, Nervous System Development and Function	differentiation	differentiation of radial glial cells	0.0234					EMX1	1
Nervous System Development and Function, Neurological Disease, Organ Morphology, Organismal Development, Organismal Injury and Abnormalities	lack	lack of dentate gyrus	0.0291					EMX1	1
Nervous System Development and Function, Neurological Disease, Organ Morphology, Organismal Development, Organismal Injury and Abnormalities	abnormal morphology	abnormal morphology of stratum pyramidale	0.0348					TNR	1
Cellular Movement	migration	migration of neural precursor cells	0.0348					TNR	1
Nervous System Development and Function, Neurological Disease, Organ Morphology, Organismal Development, Organismal Injury and Abnormalities	abnormal morphology	abnormal morphology of hippocampal CA1 region	0.0377					TNR	1
Neurological Disease, Organismal Injury and Abnormalities	abnormality	abnormality of cerebral cortex	0.0454					TNR,EPG5,EMX1	3
Digestive System Development and Function	ingestion	ingestion by mice	0.0462					FASN	1
Cellular Development, Cellular Growth and Proliferation, Nervous System Development and Function	proliferation	proliferation of oligodendrocyte precursor cells	0.0462					EMX1	1
Nervous System Development and Function, Neurological Disease, Organ Morphology, Organismal Development, Organismal Injury and Abnormalities	abnormal morphology	abnormal morphology of hippocampus	0.0464					TNR,EMX1	2
Nervous System Development and Function, Neurological Disease, Organ Morphology, Organismal Development, Organismal Injury and Abnormalities	lack	lack of corpus callosum	0.049					EMX1	1
Networks for My Projects->Training Project->genes module antiquewhite4 - 2017-06-19 12:52 PM
ID	Analysis	Molecules in Network	Score	Focus Molecules	Top Diseases and Functions
1	genes module antiquewhite4 - 2017-06-19 12:52 PM	EPG5,SQSTM1	2	1	Connective Tissue Disorders, Dermatological Diseases and Conditions, Developmental Disorder
2	genes module antiquewhite4 - 2017-06-19 12:52 PM	GMNN,PHYHIP	2	1	Cell Cycle, Cellular Development, Connective Tissue Disorders
3	genes module antiquewhite4 - 2017-06-19 12:52 PM	DLG4,FRMPD3	2	1	Cell-To-Cell Signaling and Interaction, Cellular Assembly and Organization, Nervous System Development and Function
4	genes module antiquewhite4 - 2017-06-19 12:52 PM	CORT,SST	2	1	Protein Synthesis, Endocrine System Development and Function, Molecular Transport
5	genes module antiquewhite4 - 2017-06-19 12:52 PM	EMX1,GLI3,SHH	2	1	Nervous System Development and Function, Organ Morphology, Organismal Development
6	genes module antiquewhite4 - 2017-06-19 12:52 PM	SIRT1,STRN,TCF7L2	2	1	Carbohydrate Metabolism, Small Molecule Biochemistry, Cell-To-Cell Signaling and Interaction
7	genes module antiquewhite4 - 2017-06-19 12:52 PM	HAPLN2,SLC1A3,TNR	2	1	Amino Acid Metabolism, Molecular Transport, Small Molecule Biochemistry
8	genes module antiquewhite4 - 2017-06-19 12:52 PM	ACOX1,FASN,IL6,LPIN1,MLYCD,PPARD,TNF	2	1	Energy Production, Lipid Metabolism, Small Molecule Biochemistry
Tox Lists for My Projects->Training Project->genes module antiquewhite4 - 2017-06-19 12:52 PM
Ingenuity Toxicity Lists	-log(p-value)	Ratio	Molecules
Recovery from Ischemic Acute Renal Failure (Rat)	1.46	0.0833	S100A4
Increases Liver Hepatitis	0.831	0.0185	PI4KA
FXR/RXR Activation	0.681	0.0127	FASN
LXR/RXR Activation	0.671	0.0123	FASN
TR/RXR Activation	0.652	0.0118	FASN
Mechanism of Gene Regulation by Peroxisome Proliferators via PPARŒ±	0.648	0.0116	SCAND1
p53 Signaling	0.614	0.0106	FASN
Increases Liver Damage	0.566	0.00935	PI4KA
Aryl Hydrocarbon Receptor Signaling	0.52	0.00826	FASN
PPARŒ±/RXRŒ± Activation	0.454	0.00685	FASN
RAR Activation	0.422	0.00625	SCAND1
Xenobiotic Metabolism Signaling	0.286	0.0041	SCAND1
Analysis Ready Molecules for My Projects->Training Project->genes module antiquewhite4 - 2017-06-19 12:52 PM
ID	Symbol
Ano1	ANO1
C130074G19Rik	C1orf115
Cmtr1	CMTR1
Cort	CORT
Dhrsx	DHRSX
Emx1	EMX1
Epg5	EPG5
Fasn	FASN
Frmpd3	FRMPD3
Fzd6	FZD6
Gmnn	GMNN
Gpn1	GPN1
Hunk	HUNK
Ikbkap	IKBKAP
Lrpprc	LRPPRC
Mvb12a	MVB12A
Nup214	NUP214
Pi4ka	PI4KA
Polr3a	POLR3A
Qrsl1	QRSL1
Qsox2	QSOX2
Rabgap1	RABGAP1
S100a4	S100A4
Scand1	SCAND1
Slc23a2	SLC23A2
Smarcal1	SMARCAL1
Stoml2	STOML2
Strn	STRN
Supt6	SUPT6H
Tnr	TNR
Tox2	TOX2
Tsr1	TSR1
Uck2	UCK2
Zc3h14	ZC3H14
Zfp318	ZNF318
