# Supplementary material for: The influence of adolescent nicotine exposure on ethanol intake and brain gene expression
Source: PLoS One. 2018 Jun 18;13(6):e0198935. doi: 10.1371/journal.pone.0198935 (PMC6005571; doi:10.1371/journal.pone.0198935)
Supplement: S10 Table — (XLSX) [file pone.0198935.s010.xlsx]

## Sheet: Sheet1
S10 Table. IPA Functional overrepresentation of Black module
¬© 2000-2018 QIAGEN. All rights reserved.
Analysis Details for My Projects->Training Project->genes module black - 2017-06-19 03:49 PM
Workspace	My Projects
Project	Training Project
Analysis	genes module black - 2017-06-19 03:49 PM
Date	Mon Jun 19 12:49:49 PDT 2017
Analysis ID	15069657
Analysis Settings
Cutoff before duplicate resolution	TRUE
Reference set	Ingenuity Knowledge Base (Genes Only)
Relationship to include	Direct and Indirect
Includes Endogenous Chemicals	Yes
Optional Analyses	My Pathways My List
Filter Summary
Consider only molecules and/or relationships where
(species = Mouse) AND
(confidence = Experimentally Observed) AND
(tissues = White Matter OR Putamen OR Sciatic Nerve OR Cerebral Cortex OR Cerebral Ventricles OR Thalamus OR Parietal Lobe OR Gray Matter OR Corpus Callosum OR Brain OR Striatum OR Hippocampus OR Trigeminal Ganglion OR Other Nervous System OR Pituitary Gland OR Nervous System not otherwise specified OR Brainstem OR Olfactory Bulb OR Ventricular Zone OR Hypothalamus OR Medulla Oblongata OR Substan…
(mol. types = biologic drug OR chemical - endogenous mammalian OR chemical - endogenous non-mammalian OR chemical - kinase inhibitor OR chemical - other OR chemical - protease inhibitor OR chemical drug OR chemical reagent OR chemical toxicant OR complex OR cytokine OR disease OR enzyme OR function OR G-protein coupled receptor OR group OR growth factor OR ion channel OR kinase OR ligand-dependen…
Canonical Pathways for My Projects->Training Project->genes module black - 2017-06-19 03:49 PM
Ingenuity Canonical Pathways	-log(p-value)	zScore	Ratio	Molecules
Actin Cytoskeleton Signaling	0	NaN	0.0222	SOS2,ATM,ITGA4,PIK3R1
Acute Phase Response Signaling	0	NaN	0.0238	SOS2,SOCS6,PIK3R1
Agranulocyte Adhesion and Diapedesis	0	NaN	0.00926	ITGA4,
Aldosterone Signaling in Epithelial Cells	0	NaN	0.0229	SOS2,ATM,PIK3R1
Androgen Signaling	0	NaN	0.0102	PRKAR2A,
Atherosclerosis Signaling	0	NaN	0.0122	ITGA4,
Axonal Guidance Signaling	0	NaN	0.0216	GSK3B,ADAM9,SOS2,AFG3L2,ATM,ITGA4,PIK3R1,PRKAR2A
Basal Cell Carcinoma Signaling	0	NaN	0.0189	GSK3B,
Bladder Cancer Signaling	0	NaN	0.0147	RB1,
Breast Cancer Regulation by Stathmin1	0	NaN	0.0223	SOS2,ATM,PIK3R1,PRKAR2A
CCR3 Signaling in Eosinophils	0	NaN	0.0183	ATM,PIK3R1
CD27 Signaling in Lymphocytes	0	NaN	0.0233	APAF1,
CD28 Signaling in T Helper Cells	0	NaN	0.0202	ATM,PIK3R1
CDK5 Signaling	0	NaN	0.0114	PRKAR2A,
CXCR4 Signaling	0	NaN	0.0139	ATM,PIK3R1
Calcium Signaling	0	NaN	0.0139	MEF2A,PRKAR2A
Caveolar-mediated Endocytosis Signaling	0	NaN	0.0189	ITGA4,
Cdc42 Signaling	0	NaN	0.0225	GSK3B,ITGA4
Cellular Effects of Sildenafil (Viagra)	0	NaN	0.0108	PRKAR2A,
Cholecystokinin/Gastrin-mediated Signaling	0	NaN	0.0225	SOS2,MEF2A
Clathrin-mediated Endocytosis Signaling	0	NaN	0.0128	ATM,PIK3R1
Death Receptor Signaling	0	NaN	0.0133	APAF1,
Dendritic Cell Maturation	0	NaN	0.016	ATM,PIK3R1
Dopamine Receptor Signaling	0	NaN	0.0147	PRKAR2A,
Dopamine-DARPP32 Feedback in cAMP Signaling	0	NaN	0.0145	ATF1,PRKAR2A
Endothelin-1 Signaling	0	NaN	0.0197	BRAF,ATM,PIK3R1
Ephrin B Signaling	0	NaN	0.0149	ITSN2,
Ephrin Receptor Signaling	0	NaN	0.0194	SOS2,SORBS1,ITGA4
Epithelial Adherens Junction Signaling	0	NaN	0.0087	SORBS1,
G-Protein Coupled Receptor Signaling	0	NaN	0.0201	SOS2,BRAF,ATM,PIK3R1,PRKAR2A
GNRH Signaling	0	NaN	0.0175	SOS2,PRKAR2A
GPCR-Mediated Integration of Enteroendocrine Signaling Exemplified by an L Cell	0	NaN	0.0172	PRKAR2A,
GPCR-Mediated Nutrient Sensing in Enteroendocrine Cells	0	NaN	0.0143	PRKAR2A,
Germ Cell-Sertoli Cell Junction Signaling	0	NaN	0.0207	ATM,SORBS1,PIK3R1
Glutamate Receptor Signaling	0	NaN	0.0179	GLS,
Granulocyte Adhesion and Diapedesis	0	NaN	0.00917	ITGA4,
Gustation Pathway	0	NaN	0.012	PRKAR2A,
GŒ±i Signaling	0	NaN	0.0171	SOS2,PRKAR2A
GŒ±q Signaling	0	NaN	0.0214	GSK3B,ATM,PIK3R1
GŒ±s Signaling	0	NaN	0.0194	BRAF,PRKAR2A
HIF1Œ± Signaling	0	NaN	0.0213	ATM,PIK3R1
HMGB1 Signaling	0	NaN	0.018	ATM,PIK3R1
Hepatic Cholestasis	0	NaN	0.00775	PRKAR2A,
Hypoxia Signaling in the Cardiovascular System	0	NaN	0.0175	ATM,
IL-1 Signaling	0	NaN	0.0118	PRKAR2A,
IL-12 Signaling and Production in Macrophages	0	NaN	0.0187	ATM,PIK3R1
IL-8 Signaling	0	NaN	0.0234	BRAF,ATM,PIK3R1,RPS6KB1
ILK Signaling	0	NaN	0.0203	GSK3B,ATM,PIK3R1
Induction of Apoptosis by HIV1	0	NaN	0.0185	APAF1,
LPS/IL-1 Mediated Inhibition of RXR Function	0	NaN	0.00645	ABCA1,
Leukocyte Extravasation Signaling	0	NaN	0.0187	ATM,ITGA4,PIK3R1
Mitochondrial Dysfunction	0	NaN	0.0073	APH1B,
PI3K Signaling in B Lymphocytes	0	NaN	0.0194	ATF1,PIK3R1
PXR/RXR Activation	0	NaN	0.0204	PRKAR2A,
Production of Nitric Oxide and Reactive Oxygen Species in Macrophages	0	NaN	0.0134	ATM,PIK3R1
Protein Kinase A Signaling	0	NaN	0.0173	GSK3B,BRAF,AKAP2,ATF1,PRKAR2A
Pyridoxal 5'-phosphate Salvage Pathway	0	NaN	0.0179	BRAF,
Regulation of Actin-based Motility by Rho	0	NaN	0.0145	ITGA4,
RhoGDI Signaling	0	NaN	0.0069	ITGA4,
Role of Macrophages, Fibroblasts and Endothelial Cells in Rheumatoid Arthritis	0	NaN	0.0124	GSK3B,ATM,PIK3R1
Role of Pattern Recognition Receptors in Recognition of Bacteria and Viruses	0	NaN	0.019	ATM,PIK3R1
Role of Wnt/GSK-3Œ≤ Signaling in the Pathogenesis of Influenza	0	NaN	0.0208	GSK3B,
Salvage Pathways of Pyrimidine Ribonucleotides	0	NaN	0.0141	BRAF,
Signaling by Rho Family GTPases	0	NaN	0.0145	ATM,ITGA4,PIK3R1
Sperm Motility	0	NaN	0.0109	PRKAR2A,
Synaptic Long Term Potentiation	0	NaN	0.0098	PRKAR2A,
T Helper Cell Differentiation	0	NaN	0.0189	BCL6,
TNFR1 Signaling	0	NaN	0.0238	APAF1,
Tec Kinase Signaling	0	NaN	0.0226	ATM,ITGA4,PIK3R1
Th1 and Th2 Activation Pathway	0	NaN	0.0226	APH1B,ATM,PIK3R1
Thrombin Signaling	0	NaN	0.0176	ATM,PIK3R1,RPS6KB1
Tight Junction Signaling	0	NaN	0.0222	SNAP25,CPSF6,PRKAR2A
Type I Diabetes Mellitus Signaling	0	NaN	0.0238	APAF1,SOCS6
VDR/RXR Activation	0	NaN	0.0143	NCOR1,
Wnt/Œ≤-catenin Signaling	0	NaN	0.0213	GSK3B,SOX11,TLE1
Xenobiotic Metabolism Signaling	0	NaN	0.0192	ATM,PIK3R1,EIF2AK3,CITED2
cAMP-mediated signaling	0	NaN	0.0198	BRAF,AKAP2,PKIA,PRKAR2A
eNOS Signaling	0	NaN	0.0236	ATM,PIK3R1,PRKAR2A
fMLP Signaling in Neutrophils	0	NaN	0.0185	ATM,PIK3R1
iCOS-iCOSL Signaling in T Helper Cells	0	NaN	0.0211	ATM,PIK3R1
nNOS Signaling in Neurons	0	NaN	0.0238	CAPN7,
Œ±-Adrenergic Signaling	0	NaN	0.0128	PRKAR2A,
UVC-Induced MAPK Signaling	0.199	NaN	0.0244	BRAF,
Role of CHK Proteins in Cell Cycle Checkpoint Control	0.205	NaN	0.025	ATM,
Wnt/Ca+ pathway	0.205	NaN	0.025	GSK3B,
Nur77 Signaling in T Lymphocytes	0.212	NaN	0.0256	APAF1,
Dermatan Sulfate Biosynthesis	0.218	NaN	0.0263	CSGALNACT2,
Chondroitin Sulfate Biosynthesis	0.226	NaN	0.027	CSGALNACT2,
Phototransduction Pathway	0.233	NaN	0.0278	PRKAR2A,
Thyroid Cancer Signaling	0.233	NaN	0.0278	BRAF,
Ceramide Signaling	0.238	NaN	0.025	ATM,PIK3R1
G Beta Gamma Signaling	0.238	NaN	0.025	SOS2,PRKAR2A
Superpathway of Melatonin Degradation	0.241	NaN	0.0286	CYP51A1,
Nicotine Degradation II	0.249	NaN	0.0294	CYP51A1,
Role of PKR in Interferon Induction and Antiviral Response	0.249	NaN	0.0294	APAF1,
CREB Signaling in Neurons	0.251	NaN	0.0244	SOS2,ATM,PIK3R1,PRKAR2A
Neuroprotective Role of THOP1 in Alzheimer's Disease	0.257	NaN	0.0303	PRKAR2A,
Triacylglycerol Biosynthesis	0.257	NaN	0.0303	ABHD5,
Cardiac Œ≤-adrenergic Signaling	0.264	NaN	0.0254	AKAP2,PKIA,PRKAR2A
PEDF Signaling	0.265	NaN	0.0267	ATM,PIK3R1
Retinoic acid Mediated Apoptosis Signaling	0.266	NaN	0.0312	APAF1,
Transcriptional Regulatory Network in Embryonic Stem Cells	0.266	NaN	0.0312	CDYL,
FcŒ≥ Receptor-mediated Phagocytosis in Macrophages and Monocytes	0.271	NaN	0.027	PIK3R1,RPS6KB1
3-phosphoinositide Degradation	0.274	NaN	0.0259	SGPP1,STYX,PPTC7
D-myo-inositol-5-phosphate Metabolism	0.274	NaN	0.0259	SGPP1,STYX,PPTC7
Chondroitin Sulfate Biosynthesis (Late Stages)	0.275	NaN	0.0323	CSGALNACT2,
Circadian Rhythm Signaling	0.275	NaN	0.0323	CLOCK,
Melatonin Degradation I	0.275	NaN	0.0323	CYP51A1,
Protein Ubiquitination Pathway	0.283	NaN	0.0253	USP25,UBE4A,USP31,SMURF2,USP45
IL-3 Signaling	0.283	NaN	0.0278	ATM,PIK3R1
P2Y Purigenic Receptor Signaling Pathway	0.283	NaN	0.0263	ATM,PIK3R1,PRKAR2A
Cell Cycle Regulation by BTG Family Proteins	0.285	NaN	0.0333	RB1,
Role of IL-17F in Allergic Inflammatory Airway Diseases	0.285	NaN	0.0333	RPS6KA3,
TWEAK Signaling	0.285	NaN	0.0333	APAF1,
CTLA4 Signaling in Cytotoxic T Lymphocytes	0.296	NaN	0.0286	ATM,PIK3R1
IL-17A Signaling in Fibroblasts	0.305	NaN	0.0357	GSK3B,
Nicotine Degradation III	0.305	NaN	0.0357	CYP51A1,
Pyrimidine Ribonucleotides De Novo Biosynthesis	0.305	NaN	0.0357	DDX3X,
Pyrimidine Ribonucleotides Interconversion	0.305	NaN	0.0357	DDX3X,
Angiopoietin Signaling	0.309	NaN	0.0294	ATM,PIK3R1
Glucocorticoid Receptor Signaling	0.311	NaN	0.0259	SOS2,TSC22D3,ATM,HLTF,NCOR1,PIK3R1
Phagosome Maturation	0.315	NaN	0.0278	VPS37A,SNAP25,EEA1
Macropinocytosis Signaling	0.316	NaN	0.0299	ATM,PIK3R1
STAT3 Pathway	0.316	NaN	0.0299	BMPR1A,SOCS6
14-3-3-mediated Signaling	0.32	NaN	0.028	GSK3B,ATM,PIK3R1
Th2 Pathway	0.32	NaN	0.028	APH1B,ATM,PIK3R1
GŒ±12/13 Signaling	0.326	NaN	0.0283	ATM,PIK3R1,MEF2A
Estrogen-Dependent Breast Cancer Signaling	0.331	NaN	0.0308	ATM,PIK3R1
D-myo-inositol (1,4,5,6)-Tetrakisphosphate Biosynthesis	0.332	NaN	0.0286	SGPP1,STYX,PPTC7
D-myo-inositol (3,4,5,6)-tetrakisphosphate Biosynthesis	0.332	NaN	0.0286	SGPP1,STYX,PPTC7
Estrogen Receptor Signaling	0.337	NaN	0.0288	SOS2,NCOR1,DDX5
Regulation of IL-2 Expression in Activated and Anergic T Lymphocytes	0.338	NaN	0.0312	SOS2,TOB1
Gap Junction Signaling	0.339	NaN	0.0278	SOS2,ATM,PIK3R1,PRKAR2A
Cell Cycle Control of Chromosomal Replication	0.34	NaN	0.04	TOP2B,
Estrogen Biosynthesis	0.34	NaN	0.04	CYP51A1,
Superpathway of Cholesterol Biosynthesis	0.34	NaN	0.04	CYP51A1,
Role of Osteoblasts, Osteoclasts and Chondrocytes in Rheumatoid Arthritis	0.34	NaN	0.0272	GSK3B,BMPR1A,SMAD1,ATM,PIK3R1
Phospholipase C Signaling	0.345	NaN	0.0273	SOS2,RPS6KA3,ITGA4,MEF2A,AHNAK
Sertoli Cell-Sertoli Cell Junction Signaling	0.349	NaN	0.0282	GSK3B,SORBS1,ITGA4,PRKAR2A
Sphingosine-1-phosphate Signaling	0.35	NaN	0.0294	ACER3,ATM,PIK3R1
IL-15 Signaling	0.354	NaN	0.0323	ATM,PIK3R1
Pancreatic Adenocarcinoma Signaling	0.356	NaN	0.0297	ATM,PIK3R1,RB1
Glioma Invasiveness Signaling	0.362	NaN	0.0328	ATM,PIK3R1
Neuropathic Pain Signaling In Dorsal Horn Neurons	0.369	NaN	0.0303	ATM,PIK3R1,PRKAR2A
Superpathway of Inositol Phosphate Compounds	0.373	NaN	0.0282	SGPP1,STYX,PPTC7,ATM,PIK3R1
Corticotropin Releasing Hormone Signaling	0.375	NaN	0.0306	BRAF,MEF2A,PRKAR2A
Nitric Oxide Signaling in the Cardiovascular System	0.375	NaN	0.0306	ATM,PIK3R1,PRKAR2A
Melatonin Signaling	0.379	NaN	0.0339	BRAF,PRKAR2A
Role of JAK1 and JAK3 in Œ≥c Cytokine Signaling	0.379	NaN	0.0339	ATM,PIK3R1
Phosphatidylglycerol Biosynthesis II (Non-plastidic)	0.381	NaN	0.0455	ABHD5,
PKCŒ∏ Signaling in T Lymphocytes	0.382	NaN	0.0309	SOS2,ATM,PIK3R1
Agrin Interactions at Neuromuscular Junction	0.388	NaN	0.0345	ITGA4,GABPA
Th1 Pathway	0.396	NaN	0.0316	APH1B,ATM,PIK3R1
Estrogen-mediated S-phase Entry	0.397	NaN	0.0476	RB1,
Thrombopoietin Signaling	0.397	NaN	0.0351	ATM,PIK3R1
Relaxin Signaling	0.399	NaN	0.0301	BRAF,ATM,PIK3R1,PRKAR2A
Fc Epsilon RI Signaling	0.403	NaN	0.0319	SOS2,ATM,PIK3R1
CDP-diacylglycerol Biosynthesis I	0.413	NaN	0.05	ABHD5,
AMPK Signaling	0.425	NaN	0.0299	ATM,HLTF,PIK3R1,RPS6KB1,PRKAR2A
Role of IL-17A in Arthritis	0.426	NaN	0.037	ATM,PIK3R1
Colorectal Cancer Metastasis Signaling	0.428	NaN	0.0293	GSK3B,SOS2,BRAF,ATM,PIK3R1,PRKAR2A
Cytotoxic T Lymphocyte-mediated Apoptosis of Target Cells	0.431	NaN	0.0526	APAF1,
EIF2 Signaling	0.436	NaN	0.0303	GSK3B,SOS2,ATM,PIK3R1,EIF2AK3
SAPK/JNK Signaling	0.448	NaN	0.0341	SOS2,ATM,PIK3R1
Acetone Degradation I (to Methylglyoxal)	0.449	NaN	0.0556	CYP51A1,
Endoplasmic Reticulum Stress Pathway	0.449	NaN	0.0556	EIF2AK3,
mTOR Signaling	0.454	NaN	0.0309	ATM,RPS6KA3,DDIT4,PIK3R1,RPS6KB1
Ephrin A Signaling	0.457	NaN	0.0392	ATM,PIK3R1
Cardiac Hypertrophy Signaling	0.465	NaN	0.0303	GSK3B,ATM,PIK3R1,RPS6KB1,MEF2A,PRKAR2A
GADD45 Signaling	0.469	NaN	0.0588	ATM,
Tumoricidal Function of Hepatic Natural Killer Cells	0.469	NaN	0.0588	APAF1,
NRF2-mediated Oxidative Stress Response	0.472	NaN	0.0314	GSK3B,BACH1,ATM,PIK3R1,EIF2AK3
RANK Signaling in Osteoclasts	0.473	NaN	0.0353	ATM,PIK3R1,MITF
TR/RXR Activation	0.473	NaN	0.0353	ATM,NCOR1,PIK3R1
Phagosome Formation	0.482	NaN	0.0357	ATM,ITGA4,PIK3R1
VEGF Signaling	0.482	NaN	0.0357	SOS2,ATM,PIK3R1
Bupropion Degradation	0.49	NaN	0.0625	CYP51A1,
Polyamine Regulation in Colon Cancer	0.49	NaN	0.0625	OAZ1,
Actin Nucleation by ARP-WASP Complex	0.504	NaN	0.0426	SOS2,ITGA4
Cancer Drug Resistance By Drug Efflux	0.504	NaN	0.0426	BRAF,PIK3R1
MSP-RON Signaling Pathway	0.504	NaN	0.0426	ATM,PIK3R1
Natural Killer Cell Signaling	0.509	NaN	0.037	SOS2,ATM,PIK3R1
T Cell Receptor Signaling	0.509	NaN	0.037	SOS2,ATM,PIK3R1
Virus Entry via Endocytic Pathways	0.509	NaN	0.037	ATM,ITGA4,PIK3R1
FcŒ≥RIIB Signaling in B Lymphocytes	0.516	NaN	0.0435	ATM,PIK3R1
Unfolded protein response	0.516	NaN	0.0435	ERO1B,EIF2AK3
3-phosphoinositide Biosynthesis	0.517	NaN	0.0329	SGPP1,STYX,PPTC7,ATM,PIK3R1
Apoptosis Signaling	0.528	NaN	0.038	MCL1,APAF1,CAPN7
PPAR Signaling	0.528	NaN	0.038	SOS2,NCOR1,CITED2
FGF Signaling	0.537	NaN	0.0385	SOS2,ATM,PIK3R1
Granzyme B Signaling	0.539	NaN	0.0714	APAF1,
LPS-stimulated MAPK Signaling	0.547	NaN	0.039	ATM,ATF1,PIK3R1
NF-Œ∫B Signaling	0.552	NaN	0.034	GSK3B,BMPR1A,BRAF,ATM,PIK3R1
Aryl Hydrocarbon Receptor Signaling	0.554	NaN	0.036	NCOA7,APAF1,ATM,RB1
Hereditary Breast Cancer Signaling	0.554	NaN	0.036	ATM,HLTF,PIK3R1,RB1
IL-6 Signaling	0.554	NaN	0.036	SOS2,MCL1,ATM,PIK3R1
PDGF Signaling	0.558	NaN	0.0395	SOS2,ATM,PIK3R1
Type II Diabetes Mellitus Signaling	0.563	NaN	0.0364	ATM,ADIPOR2,SOCS6,PIK3R1
Cholesterol Biosynthesis I	0.566	NaN	0.0769	CYP51A1,
Cholesterol Biosynthesis II (via 24,25-dihydrolanosterol)	0.566	NaN	0.0769	CYP51A1,
Cholesterol Biosynthesis III (via Desmosterol)	0.566	NaN	0.0769	CYP51A1,
Renin-Angiotensin Signaling	0.571	NaN	0.0367	SOS2,ATM,PIK3R1,PRKAR2A
p70S6K Signaling	0.571	NaN	0.0367	SOS2,ATM,PIK3R1,RPS6KB1
Role of NFAT in Regulation of the Immune Response	0.581	NaN	0.035	GSK3B,SOS2,ATM,PIK3R1,MEF2A
VEGF Family Ligand-Receptor Interactions	0.59	NaN	0.0411	SOS2,ATM,PIK3R1
Cardiomyocyte Differentiation via BMP Receptors	0.595	NaN	0.0833	BMPR1A,
DNA Double-Strand Break Repair by Homologous Recombination	0.595	NaN	0.0833	ATM,
DNA damage-induced 14-3-3œÉ Signaling	0.595	NaN	0.0833	ATM,
Telomere Extension by Telomerase	0.595	NaN	0.0833	TERF1,
nNOS Signaling in Skeletal Muscle Cells	0.595	NaN	0.0833	DMD,
Leptin Signaling in Obesity	0.601	NaN	0.0417	ATM,PIK3R1,PRKAR2A
NF-Œ∫B Activation by Viruses	0.601	NaN	0.0417	ATM,ITGA4,PIK3R1
Rac Signaling	0.607	NaN	0.0381	ATM,ITGA4,PIK3R1,RPS6KB1
Renal Cell Carcinoma Signaling	0.612	NaN	0.0423	SOS2,ATM,PIK3R1
Superpathway of Citrulline Metabolism	0.628	NaN	0.0909	GLS,
Factors Promoting Cardiogenesis in Vertebrates	0.635	NaN	0.0435	GSK3B,BMPR1A,SMAD1
Role of NFAT in Cardiac Hypertrophy	0.636	NaN	0.0351	GSK3B,SOS2,ATM,PIK3R1,MEF2A,PRKAR2A
Amyotrophic Lateral Sclerosis Signaling	0.645	NaN	0.0396	APAF1,ATM,PIK3R1,CAPN7
CD40 Signaling	0.648	NaN	0.0441	ATM,ATF1,PIK3R1
Neurotrophin/TRK Signaling	0.648	NaN	0.0441	SOS2,ATM,PIK3R1
Antiproliferative Role of Somatostatin Receptor 2	0.66	NaN	0.0448	BRAF,ATM,PIK3R1
IL-17 Signaling	0.66	NaN	0.0448	GSK3B,ATM,PIK3R1
Cleavage and Polyadenylation of Pre-mRNA	0.665	NaN	0.1	CPSF6,
DNA Double-Strand Break Repair by Non-Homologous End Joining	0.665	NaN	0.1	ATM,
GM-CSF Signaling	0.673	NaN	0.0455	SOS2,ATM,PIK3R1
GDNF Family Ligand-Receptor Interactions	0.686	NaN	0.0462	SOS2,ATM,PIK3R1
IL-9 Signaling	0.686	NaN	0.0571	ATM,PIK3R1
Netrin Signaling	0.686	NaN	0.0571	ENAH,PRKAR2A
Glioma Signaling	0.686	NaN	0.0412	SOS2,ATM,PIK3R1,RB1
Role of Tissue Factor in Cancer	0.686	NaN	0.0412	ATM,RPS6KA3,PIK3R1,RPS6KB1
BMP signaling pathway	0.699	NaN	0.0469	BMPR1A,SMAD1,PRKAR2A
Systemic Lupus Erythematosus Signaling	0.707	NaN	0.0391	SOS2,PRPF18,LSM14A,ATM,PIK3R1
Cyclins and Cell Cycle Regulation	0.713	NaN	0.0476	GSK3B,ATM,RB1
RAR Activation	0.723	NaN	0.0375	SMAD1,HLTF,NCOR1,PIK3R1,CITED2,PRKAR2A
p38 MAPK Signaling	0.73	NaN	0.043	ATF1,RPS6KA3,RPS6KB1,MEF2A
Ketogenesis	0.751	NaN	0.125	HMGCLL1,
Leucine Degradation I	0.751	NaN	0.125	HMGCLL1,
Chronic Myeloid Leukemia Signaling	0.753	NaN	0.044	SOS2,ATM,PIK3R1,RB1
IL-17A Signaling in Airway Cells	0.756	NaN	0.05	GSK3B,ATM,PIK3R1
Regulation of eIF4 and p70S6K Signaling	0.766	NaN	0.041	SOS2,ATM,ITGA4,PIK3R1,RPS6KB1
Notch Signaling	0.767	NaN	0.0645	APH1B,MAML1
ATM Signaling	0.771	NaN	0.0508	ATM,ATF1,SMC3
Paxillin Signaling	0.777	NaN	0.0449	SOS2,ATM,ITGA4,PIK3R1
Lymphotoxin Œ≤ Receptor Signaling	0.786	NaN	0.0517	APAF1,ATM,PIK3R1
ERK5 Signaling	0.802	NaN	0.0526	RPS6KA3,RPS6KB1,MEF2A
Phosphatidylethanolamine Biosynthesis II	0.804	NaN	0.143	ETNK1,
UDP-N-acetyl-D-galactosamine Biosynthesis II	0.804	NaN	0.143	GNPNAT1,
IL-2 Signaling	0.818	NaN	0.0536	SOS2,ATM,PIK3R1
B Cell Receptor Signaling	0.831	NaN	0.0405	GSK3B,BCL6,SOS2,ATM,PIK3R1,RPS6KB1
Human Embryonic Stem Cell Pluripotency	0.851	NaN	0.0439	GSK3B,BMPR1A,SMAD1,ATM,PIK3R1
Cell Cycle: G1/S Checkpoint Regulation	0.852	NaN	0.0556	GSK3B,ATM,RB1
PAK Signaling	0.854	NaN	0.0482	SOS2,ATM,ITGA4,PIK3R1
PPARŒ±/RXRŒ± Activation	0.861	NaN	0.0414	SOS2,ABCA1,ADIPOR2,NCOR1,CLOCK,PRKAR2A
Role of JAK2 in Hormone-like Cytokine Signaling	0.863	NaN	0.0741	HLTF,SOCS6
Chondroitin and Dermatan Biosynthesis	0.866	NaN	0.167	CSGALNACT2,
Zymosterol Biosynthesis	0.866	NaN	0.167	CYP51A1,
UVA-Induced MAPK Signaling	0.868	NaN	0.0488	ATM,RPS6KA3,PIK3R1,RPS6KB1
Role of PI3K/AKT Signaling in the Pathogenesis of Influenza	0.869	NaN	0.0566	GSK3B,ATM,PIK3R1
LXR/RXR Activation	0.882	NaN	0.0494	MYLIP,ABCA1,CYP51A1,NCOR1
Integrin Signaling	0.894	NaN	0.0402	GSK3B,SOS2,BRAF,ATM,ITGA4,PIK3R1,CAPN7
Adipogenesis pathway	0.898	NaN	0.0455	BMPR1A,SAP30,SMAD1,CLOCK,RPS6KB1
Antiproliferative Role of TOB in T Cell Signaling	0.918	NaN	0.08	TOB1,RB1
Sonic Hedgehog Signaling	0.918	NaN	0.08	GSK3B,PRKAR2A
Ceramide Degradation	0.94	NaN	0.2	ACER3,
Citrulline Biosynthesis	0.94	NaN	0.2	GLS,
NAD Phosphorylation and Dephosphorylation	0.94	NaN	0.2	NADK2,
Neuregulin Signaling	0.971	NaN	0.0533	SOS2,ITGA4,PIK3R1,RPS6KB1
Small Cell Lung Cancer Signaling	0.971	NaN	0.0533	APAF1,ATM,PIK3R1,RB1
TGF-Œ≤ Signaling	0.971	NaN	0.0533	BMPR1A,SOS2,SMAD1,SMURF2
Regulation of Cellular Mechanics by Calpain Protease	0.985	NaN	0.0638	ITGA4,RB1,CAPN7
HIPPO signaling	0.987	NaN	0.0541	LATS1,SMAD1,SAV1,FRMD6
Prolactin Signaling	0.987	NaN	0.0541	SOS2,ATM,SOCS6,PIK3R1
Glioblastoma Multiforme Signaling	1.01	NaN	0.0458	GSK3B,SOS2,ATM,PIK3R1,RB1,RPS6KB1
NGF Signaling	1.03	NaN	0.05	SOS2,ATM,RPS6KA3,PIK3R1,RPS6KB1
Mitotic Roles of Polo-Like Kinase	1.05	NaN	0.0682	SLK,STAG2,SMC3
HER-2 Signaling in Breast Cancer	1.05	NaN	0.0571	GSK3B,SOS2,ATM,PIK3R1
IL-4 Signaling	1.05	NaN	0.0571	SOS2,ATM,PIK3R1,RPS6KB1
Non-Small Cell Lung Cancer Signaling	1.07	NaN	0.058	SOS2,ATM,PIK3R1,RB1
HGF Signaling	1.09	NaN	0.0521	SOS2,ATM,ELK3,ITGA4,PIK3R1
Erythropoietin Signaling	1.09	NaN	0.0588	SOS2,ATM,PIK3R1,RPS6KB1
Molecular Mechanisms of Cancer	1.1	NaN	0.0381	GSK3B,BMPR1A,APH1B,SOS2,BRAF,APAF1,SMAD1,ATM,ITGA4,PIK3R1,RB1,PRKAR2A
Regulation of the Epithelial-Mesenchymal Transition Pathway	1.1	NaN	0.0455	GSK3B,APH1B,SOS2,BRAF,ATM,MAML1,PIK3R1
Huntington's Disease Signaling	1.15	NaN	0.0425	SOS2,APAF1,SNAP25,ATM,NCOR1,PIK3R1,ZDHHC17,CAPN7,GLS
Oxidized GTP and dGTP Detoxification	1.15	NaN	0.333	DDX6,
UDP-N-acetyl-D-glucosamine Biosynthesis II	1.15	NaN	0.333	GNPNAT1,
Insulin Receptor Signaling	1.16	NaN	0.05	GSK3B,SOS2,ATM,PIK3R1,RPS6KB1,PRKAR2A
Myc Mediated Apoptosis Signaling	1.17	NaN	0.0625	SOS2,APAF1,ATM,PIK3R1
Cell Cycle: G2/M DNA Damage Checkpoint Regulation	1.17	NaN	0.0769	ATM,TRIP12,TOP2B
Role of Oct4 in Mammalian Embryonic Stem Cell Pluripotency	1.2	NaN	0.0789	FAM208A,RB1,MEF2A
ErbB4 Signaling	1.21	NaN	0.0645	APH1B,SOS2,ATM,PIK3R1
EGF Signaling	1.23	NaN	0.0656	SOS2,ATM,PIK3R1,RPS6KB1
UVB-Induced MAPK Signaling	1.27	NaN	0.0678	ATM,RPS6KA3,PIK3R1,RPS6KB1
ErbB Signaling	1.28	NaN	0.0595	GSK3B,SOS2,ATM,PIK3R1,RPS6KB1
FAK Signaling	1.28	NaN	0.0595	SOS2,ATM,ITGA4,PIK3R1,CAPN7
Role of p14/p19ARF in Tumor Suppression	1.29	NaN	0.0857	ATM,PIK3R1,RB1
Endometrial Cancer Signaling	1.29	NaN	0.069	GSK3B,SOS2,ATM,PIK3R1
Prostate Cancer Signaling	1.3	NaN	0.0602	GSK3B,SOS2,ATM,PIK3R1,RB1
ErbB2-ErbB3 Signaling	1.32	NaN	0.0702	GSK3B,SOS2,ATM,PIK3R1
Role of BRCA1 in DNA Damage Response	1.32	NaN	0.0702	ATM,ATF1,HLTF,RB1
Glutamine Degradation I	1.32	NaN	0.5	GLS,
Reelin Signaling in Neurons	1.36	NaN	0.0625	GSK3B,DAB1,ATM,ITGA4,PIK3R1
PTEN Signaling	1.37	NaN	0.0566	GSK3B,BMPR1A,SOS2,ITGA4,PIK3R1,RPS6KB1
Acute Myeloid Leukemia Signaling	1.38	NaN	0.0633	SOS2,BRAF,ATM,PIK3R1,RPS6KB1
ERK/MAPK Signaling	1.4	NaN	0.05	SOS2,BRAF,ATM,ATF1,ELK3,ITGA4,PIK3R1,PRKAR2A
PI3K/AKT Signaling	1.4	NaN	0.0577	GSK3B,SOS2,MCL1,ITGA4,PIK3R1,RPS6KB1
IGF-1 Signaling	1.55	NaN	0.0625	SOS2,ATM,SOCS6,PIK3R1,RPS6KB1,PRKAR2A
FLT3 Signaling in Hematopoietic Progenitor Cells	1.55	NaN	0.0704	SOS2,ATM,RPS6KA3,PIK3R1,RPS6KB1
Telomerase Signaling	1.57	NaN	0.0632	SOS2,TERF1,ATM,ELK3,PIK3R1,RB1
JAK/Stat Signaling	1.58	NaN	0.0714	SOS2,PIAS2,ATM,SOCS6,PIK3R1
Amyloid Processing	1.58	NaN	0.0851	GSK3B,APH1B,CAPN7,PRKAR2A
Ovarian Cancer Signaling	1.59	NaN	0.0583	GSK3B,BRAF,ATM,PIK3R1,RB1,RPS6KB1,PRKAR2A
Growth Hormone Signaling	1.6	NaN	0.0725	ATM,RPS6KA3,SOCS6,PIK3R1,RPS6KB1
p53 Signaling	1.61	NaN	0.0645	GSK3B,APAF1,ATM,PIK3R1,TP53INP1,RB1
Docosahexaenoic Acid (DHA) Signaling	1.64	NaN	0.0889	GSK3B,APAF1,ATM,PIK3R1
Sphingosine and Sphingosine-1-phosphate Metabolism	1.95	NaN	0.286	ACER3,SGPP1
Role of NANOG in Mammalian Embryonic Stem Cell Pluripotency	2.1	NaN	0.0737	GSK3B,BMPR1A,SOS2,SMAD1,ATM,PIK3R1,LIFR
CNTF Signaling	2.13	NaN	0.098	ATM,RPS6KA3,PIK3R1,LIFR,RPS6KB1
Melanoma Signaling	2.16	NaN	0.1	BRAF,ATM,PIK3R1,MITF,RB1
Melanocyte Development and Pigmentation Signaling	2.42	NaN	0.0843	SOS2,ATM,RPS6KA3,PIK3R1,MITF,RPS6KB1,PRKAR2A
Mouse Embryonic Stem Cell Pluripotency	2.42	NaN	0.0843	GSK3B,BMPR1A,SOS2,SMAD1,ATM,PIK3R1,LIFR
DNA Methylation and Transcriptional Repression Signaling	3.21	NaN	0.235	SAP30,MECP2,ARID4B,MBD2
Upstream Regulators for My Projects->Training Project->genes module black - 2017-06-19 03:49 PM
Analysis	ID	Upstream Regulator	Molecule Type	Predicted Activation State	Activation z-score	Notes	Bias Term	Bias-corrected z-score	p-value of overlap	Target molecules in dataset	Mechanistic Network
genes module black - 2017-06-19 03:49 PM		Cdc42	enzyme						0.0244	GSK3B
genes module black - 2017-06-19 03:49 PM		EPM2A	phosphatase						0.0244	GSK3B
genes module black - 2017-06-19 03:49 PM		LRP8	transmembrane receptor						0.0244	DAB1
genes module black - 2017-06-19 03:49 PM		VLDLR	transporter						0.0244	DAB1
genes module black - 2017-06-19 03:49 PM		CREM	transcription regulator						0.0334	ABCA1,CYP51A1,FRMD6,MCL1
genes module black - 2017-06-19 03:49 PM		CREB1	transcription regulator						0.0402	ABCA1,CYP51A1,FRMD6,MCL1
genes module black - 2017-06-19 03:49 PM		DRP2	other						0.0483	DMD
genes module black - 2017-06-19 03:49 PM		E2F4	transcription regulator						0.0483	RB1
genes module black - 2017-06-19 03:49 PM		MAP2	other						0.0483	PRKAR2A
genes module black - 2017-06-19 03:49 PM		PNKD	other						0.0483	RIMS2
genes module black - 2017-06-19 03:49 PM		TNIK	kinase						0.0483	GSK3B
genes module black - 2017-06-19 03:49 PM		ZDHHC8	enzyme						0.0483	GSK3B
Diseases and Bio Functions for My Projects->Training Project->genes module black - 2017-06-19 03:49 PM
Categories	Functions	Diseases or Functions Annotation	p-Value	Predicted Activation State	Activation z-score	Notes	Bias-corrected z-score	Molecules	# Molecules
Nervous System Development and Function, Neurological Disease, Organ Morphology, Organismal Development, Organismal Injury and Abnormalities	abnormal morphology	abnormal morphology of forebrain	0.00189					DAB1,APAF1,MECP2,COMMD3-BMI1,TOP2B,APBB2,SHISA2,SLC33A1,SOX11,SMAD1,FBXO45,BHLHE22,NCOR1,RB1	14
DNA Replication, Recombination, and Repair	replication	DNA replication	0.00336					ATM,RB1	2
Nervous System Development and Function, Neurological Disease, Organ Morphology, Organismal Development, Organismal Injury and Abnormalities	abnormal morphology	abnormal morphology of hippocampal CA2 region	0.00336					SOX11,MECP2	2
Cell Morphology, Cellular Movement, Nervous System Development and Function	innervation	innervation of motor neurons	0.00414					FBXO45,RIMS2,TOP2B	3
Embryonic Development, Nervous System Development and Function, Organ Development, Organ Morphology, Organismal Development, Tissue Development	morphogenesis	morphogenesis of anterior commissure	0.00551					FBXO45,BHLHE22	2
Cell Morphology, Cellular Assembly and Organization, Cellular Development, Cellular Function and Maintenance, Cellular Growth and Proliferation, Embryonic Development, Nervous System Development and Function, Organismal Development, Tissue Development, Tissue Morphology	morphology	morphology of dendritic spines	0.00717					DGKK,GSK3B,RPS6KA3,CPEB4,CPEB3,RPS6KB1	6
Embryonic Development, Nervous System Development and Function, Organ Development, Organismal Development, Tissue Development	development	development of commissure	0.00732					FBXO45,BHLHE22,ENAH	3
Nervous System Development and Function, Neurological Disease, Organ Morphology, Organismal Development, Organismal Injury and Abnormalities	abnormal morphology	abnormal morphology of subventricular zone	0.0096					DAB1,APAF1,SOX11,TOP2B	4
Cell-To-Cell Signaling and Interaction, Nervous System Development and Function	action potential	action potential of motor endplates	0.0112					SNAP25,RIMS2	2
Cellular Development, Cellular Growth and Proliferation, Embryonic Development, Organismal Development, Tissue Development	development	development of neural stem cells	0.0112					COMMD3-BMI1,MSI2	2
Nervous System Development and Function, Neurological Disease, Organ Morphology, Organismal Development, Organismal Injury and Abnormalities	abnormal morphology	abnormal morphology of telencephalon	0.0137					APBB2,DAB1,SLC33A1,APAF1,SOX11,MECP2,COMMD3-BMI1,FBXO45,BHLHE22,TOP2B	10
Nervous System Development and Function, Neurological Disease, Organ Morphology, Organismal Development, Organismal Injury and Abnormalities	abnormal morphology	abnormal morphology of frontal cortex	0.0186					APBB2,RB1	2
Nervous System Development and Function, Neurological Disease, Organ Morphology, Organismal Development, Organismal Injury and Abnormalities	lack	lack of anterior commissure	0.0186					FBXO45,BHLHE22	2
Nervous System Development and Function, Neurological Disease, Organ Morphology, Organismal Development, Organismal Injury and Abnormalities	abnormal morphology	abnormal morphology of corpus callosum	0.021					APBB2,SLC33A1,COMMD3-BMI1,BHLHE22	4
Organismal Survival	lifespan	lifespan of organism	0.0229					MECP2,ATM	2
Cell Cycle, Nervous System Development and Function	S phase	S phase of neurons	0.0241					RB1	1
Cell Death and Survival	apoptosis	apoptosis of granule neuron progenitor cells	0.0241					RB1	1
Cell Death and Survival	apoptosis	apoptosis of peripheral nervous system	0.0241					RB1	1
Cell Morphology, Cellular Assembly and Organization, Cellular Development, Cellular Function and Maintenance, Cellular Growth and Proliferation, Nervous System Development and Function, Organismal Development, Tissue Development	branching	branching of sympathetic neuron	0.0241					LIFR	1
Cell Cycle, Nervous System Development and Function	cell cycle progression	cell cycle progression of trigeminal ganglion neurons	0.0241					RB1	1
Cell Death and Survival, Cellular Compromise, Neurological Disease, Organismal Injury and Abnormalities, Tissue Morphology	dark cell degeneration	dark cell degeneration of Purkinje cells	0.0241					AFG3L2	1
Neurological Disease	deformation	deformation of forebrain	0.0241					APAF1	1
Endocrine System Disorders, Neurological Disease	deformation	deformation of hypothalamus	0.0241					APAF1	1
Neurological Disease	deformation	deformation of thalamus	0.0241					APAF1	1
Neurological Disease, Tissue Morphology	degeneration	degeneration of neuropil	0.0241					ATM	1
Cell Death and Survival, Cellular Compromise, Neurological Disease, Tissue Morphology	degeneration	degeneration of orexin neurons	0.0241					ATXN3	1
Cell Death and Survival, Cellular Compromise, Neurological Disease, Tissue Morphology	degeneration	degeneration of presynaptic terminals	0.0241					ATM	1
Cellular Assembly and Organization	priming	delay in initiation of priming of vesicles	0.0241					SNAP25	1
Neurological Disease, Organismal Injury and Abnormalities	dysfunction	dysfunction of cerebellum	0.0241					AFG3L2	1
Lipid Metabolism, Molecular Transport, Small Molecule Biochemistry	efflux	efflux of cholesterol	0.0241					ABCA1	1
Cell Cycle	S phase	entry into S phase	0.0241					RB1	1
Cellular Assembly and Organization, DNA Replication, Recombination, and Repair	formation	formation of heterochromatin	0.0241					COMMD3-BMI1	1
Cell-To-Cell Signaling and Interaction	gap junctional intercellular communication	gap junctional intercellular communication of astrocytes	0.0241					GJB6	1
Cell-To-Cell Signaling and Interaction	hyperexcitation	hyperexcitation of synapse	0.0241					MECP2	1
Organismal Injury and Abnormalities	hypertrophy	hypertrophy of diencephalon	0.0241					APAF1	1
Organismal Injury and Abnormalities	hypertrophy	hypertrophy of mesencephalon	0.0241					APAF1	1
Inflammatory Response	inflammation	inflammation of parenchyma	0.0241					TOB1	1
Cell Death and Survival, Nervous System Development and Function, Tissue Morphology	loss	loss of Golgi interneurons	0.0241					ATM	1
Cell Death and Survival, Nervous System Development and Function, Tissue Morphology	loss	loss of basket interneurons	0.0241					ATM	1
Cell Death and Survival, Tissue Morphology	loss	loss of cerebellar granule neuron precursor cells	0.0241					ATM	1
Cell Death and Survival, Nervous System Development and Function, Tissue Morphology	loss	loss of stellate interneurons	0.0241					ATM	1
Cellular Development, Embryonic Development, Nervous System Development and Function, Organ Development, Organismal Development, Tissue Development	maturation	maturation of outer hair cells	0.0241					RB1	1
Cell Cycle, Nervous System Development and Function	mitosis	mitosis of brain cells	0.0241					APAF1	1
Cell Morphology, Nervous System Development and Function, Organ Morphology, Organismal Development, Tissue Morphology	morphology	morphology of CA1 neuron	0.0241					MECP2	1
Cell Morphology, Cellular Assembly and Organization, DNA Replication, Recombination, and Repair	morphology	morphology of nuclear envelope	0.0241					TOR1AIP1	1
Cardiovascular System Development and Function, Organismal Development	patterning	patterning of vasculature	0.0241					MAML1	1
Cardiovascular System Development and Function	perfusion	perfusion of cerebral hemisphere	0.0241					MAML1	1
Cancer, Neurological Disease, Organismal Injury and Abnormalities	pilocytic astrocytoma	pilocytic astrocytoma	0.0241					BRAF	1
Nervous System Development and Function	protrusions	protrusions of forebrain	0.0241					APAF1	1
Amino Acid Metabolism, Molecular Transport, Small Molecule Biochemistry	quantity	quantity of L-cysteine	0.0241					ATM	1
Molecular Transport, Nucleic Acid Metabolism, Small Molecule Biochemistry	quantity	quantity of NADH	0.0241					ATM	1
Nucleic Acid Metabolism	quantity	quantity of NADP	0.0241					ATM	1
Nervous System Development and Function, Organ Morphology, Tissue Morphology	quantity	quantity of thalamic cells	0.0241					APAF1	1
Hair and Skin Development and Function	scaling	scaling	0.0241					MECP2	1
Cell Death and Survival	survival	survival of granule neuron progenitor cells	0.0241					RB1	1
Cancer, Neurological Disease, Organismal Injury and Abnormalities	tumorigenesis	tumorigenesis of astrocytoma	0.0241					BRAF	1
Lipid Metabolism, Molecular Transport, Small Molecule Biochemistry	uptake	uptake of cholesterol ester	0.0241					ABCA1	1
Cell-To-Cell Signaling and Interaction, Nervous System Development and Function	synaptic transmission	synaptic transmission of pyramidal neurons	0.0276					SNAP25,DMD	2
Cell Morphology, Cellular Assembly and Organization, Cellular Development, Cellular Function and Maintenance, Cellular Growth and Proliferation, Embryonic Development, Nervous System Development and Function, Neurological Disease, Organismal Development, Tissue Development, Tissue Morphology	abnormal morphology	abnormal morphology of dendritic spines	0.0291					RPS6KA3,CPEB4,CPEB3	3
Nervous System Development and Function, Neurological Disease, Organ Morphology, Organismal Development, Organismal Injury and Abnormalities	abnormal morphology	abnormal morphology of olfactory bulb	0.0299					DAB1,SOX11,MECP2,TOP2B	4
Neurological Disease	abnormality	abnormality of meninges	0.0326					APBB2,TOB1	2
Cellular Assembly and Organization, Cellular Compromise	formation	formation of cellular inclusion bodies	0.0378					GSK3B,ZDHHC17,ATXN3	3
Lipid Metabolism, Molecular Transport, Small Molecule Biochemistry	concentration	concentration of cholesterol	0.0379					MECP2,ABCA1	2
Cell-To-Cell Signaling and Interaction, Nervous System Development and Function	synaptic transmission	synaptic transmission of cerebral cortex cells	0.041					SNAP25,MECP2,DMD	3
Nervous System Development and Function, Neurological Disease, Organ Morphology, Organismal Development, Organismal Injury and Abnormalities	abnormal morphology	abnormal morphology of third cerebral ventricle	0.0444					APAF1,NCOR1,RB1	3
Nervous System Development and Function, Neurological Disease, Organ Morphology, Organismal Development, Organismal Injury and Abnormalities	abnormal morphology	abnormal morphology of dilated fourth cerebral ventricle	0.0476					RB1	1
Nervous System Development and Function, Neurological Disease, Organ Morphology, Organismal Development, Organismal Injury and Abnormalities	abnormal morphology	abnormal morphology of layer of cerebellum	0.0476					COMMD3-BMI1	1
Nervous System Development and Function, Neurological Disease	abnormal morphology	abnormal morphology of pia mater	0.0476					APBB2	1
Cell-To-Cell Signaling and Interaction, Hematological System Development and Function, Immune Cell Trafficking, Inflammatory Response	adhesion	adhesion of bone marrow-derived dendritic cells	0.0476					ITGA4	1
Cell-To-Cell Signaling and Interaction	coupling	coupling of astrocytes	0.0476					GJB6	1
Cell-To-Cell Signaling and Interaction	coupling	coupling of oligodendrocytes	0.0476					GJB6	1
Cell Death and Survival, Cellular Compromise, Neurological Disease, Tissue Morphology	degeneration	degeneration of postsynaptic terminals	0.0476					ATM	1
Cellular Movement, Nervous System Development and Function	distribution	distribution of interneurons	0.0476					DCK	1
Cell Morphology, Cellular Function and Maintenance, DNA Replication, Recombination, and Repair	double-stranded DNA break repair	double-stranded DNA break repair of cells	0.0476					ATM	1
Neurological Disease, Organismal Injury and Abnormalities	edema	edema of nervous tissue	0.0476					GJB6	1
Tissue Development	formation	formation of white matter	0.0476					ATM	1
Behavior	gait	gait	0.0476					ATXN3	1
Cell Signaling, Small Molecule Biochemistry	generation	generation of nitrite	0.0476					ITGA4	1
Cell-To-Cell Signaling and Interaction, Nervous System Development and Function	neurotransmission	neurotransmission of thalamocortical axons	0.0476					RIMS2	1
Cellular Function and Maintenance, Cellular Growth and Proliferation	production	production of hair cells	0.0476					SOX11	1
Nucleic Acid Metabolism	quantity	quantity of NAD+	0.0476					ATM	1
DNA Replication, Recombination, and Repair, Molecular Transport	quantity	quantity of mitochondrial DNA	0.0476					ATM	1
Nervous System Development and Function, Organ Morphology, Tissue Morphology	quantity	quantity of spiny stellate neurons	0.0476					RIMS2	1
Cell Cycle, Nervous System Development and Function	cell cycle progression	re-entry into cell cycle progression of POMC neurons	0.0476					RB1	1
Nervous System Development and Function	remyelination	remyelination of sciatic nerve	0.0476					GSK3B	1
Cell Morphology, Cellular Function and Maintenance	repair	repair of neurons	0.0476					ATM	1
Neurological Disease, Skeletal and Muscular Disorders	sensorimotor impairment	sensorimotor impairment	0.0476					ABCA1	1
Embryonic Development, Nervous System Development and Function, Organ Development	stratification	stratification of hippocampus	0.0476					DAB1	1
Cancer, Organismal Injury and Abnormalities	tumorigenesis	tumorigenesis of adenocarcinoma	0.0476					RB1	1
Cell Morphology, Cellular Compromise	vacuolation	vacuolation of cytoplasm	0.0476					GJB6	1
Networks for My Projects->Training Project->genes module black - 2017-06-19 03:49 PM
ID	Analysis	Molecules in Network	Score	Focus Molecules	Top Diseases and Functions
1	genes module black - 2017-06-19 03:49 PM	ADAM9,APAF1,APH1B,APP,ARRDC3,ATM,BAX,CASP3,CASP9,CITED2,DDIT4,FGF2,GAB1,HTT,JUN,MAPK10,MAPK9,NOS2,NUMBL,PAX6,PCNX1,PRKAR2A,PRNP,PSEN1,PSEN2,PTGER4,PTTG1,RB1,SAP30,SHH,ST8SIA4,TP53,TP53INP1,TROVE2	13	13	Cell Death and Survival, Nervous System Development and Function, Neurological Disease
2	genes module black - 2017-06-19 03:49 PM	Ap2b1,BCL6,BDNF,BHLHE22,BMPR1A,CCL2,CLIC5,CXCR3,DDX3X,DDX5,DGKK,DLGAP3,DMD,DUSP4,EIF2AK3,EOMES,FMR1,GIT1,GRIA1,GRIN1,IFNG,ITGA4,ITGB1,KIF1A,LIFR,MTOR,PFN1,RARA,RGS10,RPS6KA3,RPS6KB1,RPTOR,SLC7A11,SYNGAP1,ZFPM1	13	13	Cell-To-Cell Signaling and Interaction, Cellular Assembly and Organization, Cell Morphology
3	genes module black - 2017-06-19 03:49 PM	ACSL1,ADIPOR2,ARRB2,C5orf51,CAP1,COMMD3-BMI1,CTNNB1,CYP51A1,DAB1,DGKE,DHRS7,DRAM2,ENPP2,EPM2A,ERO1B,GSK3B,HIPK2,ID2,KAT2B,KIF5B,LHX1,LRP8,MPZ,MSI2,NCOR1,NOVA1,OLIG1,PMP22,POU4F1,PSEN1,RELN,SOX17,SOX2,TCF7L2,TSHB	12	12	Nervous System Development and Function, Embryonic Development, Organ Development
4	genes module black - 2017-06-19 03:49 PM	ABCA1,APOE,ARC,ATP7A,BDNF,BHLHE40,CAMK4,CREB1,CRH,EGR1,EGR2,FRMD6,GJB6,JUNB,KMT2D,LEPR,MAPK10,MBP,MCL1,MECP2,MYC,NAB2,NR1H3,NR4A1,PLP1,POMC,PPARG,RELN,REST,RIMKLB,SH3BGRL2,STXBP5,TIPARP,TOP2B,ZDHHC17	10	11	Behavior, Nervous System Development and Function, Tissue Morphology
5	genes module black - 2017-06-19 03:49 PM	ARIH1,CC2D1A,FCHO2,KLC1,MAN2A1,MAPK8IP3,MKNK1,PDLIM5,RALGAPA1,SNAP25,SPAG9	9	7	Respiratory Disease, Developmental Disorder, Hereditary Disorder
6	genes module black - 2017-06-19 03:49 PM	CPEB3,NEURL1	1	1	Cellular Assembly and Organization, Nervous System Development and Function, Tissue Morphology
7	genes module black - 2017-06-19 03:49 PM	LIMK1,RNF6	1	1	Cell Morphology, Cellular Assembly and Organization, Cellular Function and Maintenance
8	genes module black - 2017-06-19 03:49 PM	KIF3A,SLK	1	1	Cell Morphology, Cellular Assembly and Organization, Cellular Development
9	genes module black - 2017-06-19 03:49 PM	ADORA2A,TSC22D3	1	1	Cell-To-Cell Signaling and Interaction, Cellular Development, Cellular Growth and Proliferation
10	genes module black - 2017-06-19 03:49 PM	PNKD,RIMS2	1	1	Neurological Disease, Organismal Injury and Abnormalities, Psychological Disorders
11	genes module black - 2017-06-19 03:49 PM	ARFGEF1,PTGER2	1	1	Cell-To-Cell Signaling and Interaction, Tissue Morphology, Embryonic Development
12	genes module black - 2017-06-19 03:49 PM	ADAM10,BRAF	1	1	Cancer, Organismal Injury and Abnormalities, Developmental Disorder
13	genes module black - 2017-06-19 03:49 PM	NEUROG1,POU3F2,SOX11	1	1	Cellular Function and Maintenance, Cellular Growth and Proliferation, Developmental Disorder
14	genes module black - 2017-06-19 03:49 PM	ARX,FOXG1,TLE1	1	1	Cellular Development, Cellular Growth and Proliferation, Embryonic Development
15	genes module black - 2017-06-19 03:49 PM	AVP,AVPR1A,CLOCK	1	1	Cellular Development, Cellular Growth and Proliferation, Connective Tissue Development and Function
16	genes module black - 2017-06-19 03:49 PM	MEF2A,NLK,SUMO1	1	1	Connective Tissue Development and Function, Tissue Morphology, Lymphoid Tissue Structure and Development
17	genes module black - 2017-06-19 03:49 PM	GRM5,IRS1,IRS2,PIK3R1	1	1	Cell Death and Survival, Carbohydrate Metabolism, Cellular Function and Maintenance
Tox Lists for My Projects->Training Project->genes module black - 2017-06-19 03:49 PM
Ingenuity Toxicity Lists	-log(p-value)	Ratio	Molecules
Mechanism of Gene Regulation by Peroxisome Proliferators via PPARŒ±	1.76	0.0698	SOS2,NCOR1,PIK3R1,RB1,CITED2,PRKAR2A
p53 Signaling	1.59	0.0638	GSK3B,APAF1,ATM,PIK3R1,TP53INP1,RB1
Cell Cycle: G2/M DNA Damage Checkpoint Regulation	1.12	0.0732	ATM,TRIP12,TOP2B
TGF-Œ≤ Signaling	0.94	0.0519	BMPR1A,SOS2,SMAD1,SMURF2
LXR/RXR Activation	0.882	0.0494	MYLIP,ABCA1,CYP51A1,NCOR1
Hormone Receptor Regulated Cholesterol Metabolism	0.866	0.167	ABCA1
Decreases Depolarization of Mitochondria and Mitochondrial Membrane	0.863	0.0741	MCL1,APAF1
PPARŒ±/RXRŒ± Activation	0.851	0.0411	SOS2,ABCA1,ADIPOR2,NCOR1,CLOCK,PRKAR2A
Cell Cycle: G1/S Checkpoint Regulation	0.818	0.0536	GSK3B,ATM,RB1
Increases Damage of Mitochondria	0.804	0.143	RB1
RAR Activation	0.723	0.0375	SMAD1,HLTF,NCOR1,PIK3R1,CITED2,PRKAR2A
Primary Glomerulonephritis Biomarker Panel (Human)	0.705	0.111	MCL1
Decreases Respiration of Mitochondria	0.628	0.0909	ATM
Liver Proliferation	0.607	0.0332	GSK3B,TOB1,NCOR1,PIK3R1,RB1,RPS6KB1,CITED2
Cytochrome P450 Panel - Substrate is a Sterol (Human)	0.566	0.0769	CYP51A1
Cytochrome P450 Panel - Substrate is a Sterol (Mouse)	0.566	0.0769	CYP51A1
Cytochrome P450 Panel - Substrate is a Sterol (Rat)	0.566	0.0769	CYP51A1
NF-Œ∫B Signaling	0.51	0.0327	GSK3B,BMPR1A,BRAF,ATM,PIK3R1
Aryl Hydrocarbon Receptor Signaling	0.477	0.0331	NCOA7,APAF1,ATM,RB1
TR/RXR Activation	0.473	0.0353	ATM,NCOR1,PIK3R1
Biogenesis of Mitochondria	0.449	0.0556	MAN2A1
CAR/RXR Activation	0.431	0.0526	MCL1
Hypoxia-Inducible Factor Signaling	0.379	0.0339	ATM,PIK3R1
Renal Necrosis/Cell Death	0.375	0.0263	GSK3B,SLK,MAN2A1,BCL6,BRAF,TRPS1,MCL1,RGMB,PKN2,TP53INP1,CITED2,GLS
NRF2-mediated Oxidative Stress Response	0.345	0.0273	GSK3B,BACH1,ATM,PIK3R1,EIF2AK3
Anti-Apoptosis	0.328	0.0385	MCL1
Increases Glomerular Injury	0.265	0.0267	SLK,SMURF2
Increases Liver Steatosis	0.238	0.025	SSFA2,TSC22D3
Pro-Apoptosis	0.226	0.027	APAF1
LPS/IL-1 Mediated Inhibition of RXR Function	0	0.00585	ABCA1
Xenobiotic Metabolism Signaling	0	0.0205	ATM,CYP51A1,PIK3R1,EIF2AK3,CITED2
Fatty Acid Metabolism	0	0.0135	CYP51A1
Hepatic Cholestasis	0	0.00769	PRKAR2A
PXR/RXR Activation	0	0.0204	PRKAR2A
VDR/RXR Activation	0	0.0143	NCOR1
Mitochondrial Dysfunction	0	0.0073	APH1B
Cardiac Necrosis/Cell Death	0	0.0166	GSK3B,MCL1,BACH1,RB1
Increases Renal Nephritis	0	0.0227	ITGA4
Liver Necrosis/Cell Death	0	0.0202	GSK3B,MCL1,MAML1,PIK3R1,RB1
Increases Cardiac Proliferation	0	0.0238	BMPR1A
Cardiac Hypertrophy	0	0.0205	GSK3B,BRAF,ABCA1,MBNL1,DMD,MEF2A
Increases Renal Damage	0	0.0135	RGMB
Increases Cardiac Dysfunction	0	0.0238	GSK3B
Increases Liver Hyperplasia/Hyperproliferation	0	0.0106	MTDH
Cardiac Fibrosis	0	0.0223	GSK3B,BMPR1A,BCL6,MBNL1
Decreases Transmembrane Potential of Mitochondria and Mitochondrial Membrane	0	0.0108	APAF1
Acute Renal Failure Panel (Rat)	0	0.0196	LIFR
Analysis Ready Molecules for My Projects->Training Project->genes module black - 2017-06-19 03:49 PM
ID	Symbol
AA388235	AA388235
Abca1	ABCA1
Abhd5	ABHD5
Acer3	ACER3
Adam9	ADAM9
Adipor2	ADIPOR2
Aff4	AFF4
Afg3l2	AFG3L2
Ahnak	AHNAK
Akap2	AKAP2
Ankrd12	ANKRD12
Ankrd34b	ANKRD34B
Ap5m1	AP5M1
Apaf1	APAF1
Apbb2	APBB2
Aph1b	APH1B
Arfgef1	ARFGEF1
Arid4b	ARID4B
Arih1	ARIH1
Arl5b	ARL5B
Arrdc3	ARRDC3
Asb7	ASB7
Asxl1	ASXL1
Atf1	ATF1
Atm	ATM
Atp11c	ATP11C
Atp7a	ATP7A
Atxn3	ATXN3
Bach1	BACH1
Bach2	BACH2
Bcl6	BCL6
Bhlhe22	BHLHE22
Bivm	BIVM
Bmpr1a	BMPR1A
Braf	BRAF
Brdt	BRDT
AW549877	C5orf51
D17Wsu92e	C6orf106
Car13	CA13
Cachd1	CACHD1
Camsap2	CAMSAP2
Capn7	CAPN7
Casc4	CASC4
Casp8ap2	CASP8AP2
Ccser2	CCSER2
Cd302	CD302
Cdc37l1	CDC37L1
Cdyl	CDYL
Cir1	CIR1
Cited2	CITED2
Clic5	CLIC5
Clip4	CLIP4
Clock	CLOCK
Cnep1r1	CNEP1R1
Bmi1	COMMD3-BMI1
Cpeb2	CPEB2
Cpeb3	CPEB3
Cpeb4	CPEB4
Cpm	CPM
Cpne3	CPNE3
Cpsf6	CPSF6
Crim1	CRIM1
Csgalnact2	CSGALNACT2
Csmd3	CSMD3
Ctdp1	CTDP1
Cxxc4	CXXC4
Cyp51	CYP51A1
D430036J16Rik	D430036J16Rik
Dab1	DAB1
Dcaf12	DCAF12
Dcbld2	DCBLD2
Dck	DCK
Ddit4	DDIT4
Ddx19a	DDX19A
Ddx3x	DDX3X
Ddx5	DDX5
Ddx6	DDX6
Dennd1b	DENND1B
Dgke	DGKE
Dgkk	DGKK
Dmd	DMD
Dmxl1	DMXL1
Dram2	DRAM2
Eaf1	EAF1
Edem3	EDEM3
Eea1	EEA1
Efr3a	EFR3A
Eif2ak3	EIF2AK3
Elk3	ELK3
Elmod2	ELMOD2
Enah	ENAH
Epc2	EPC2
Ero1lb	ERO1B
Etnk1	ETNK1
Etnppl	ETNPPL
Evi5	EVI5
Fam133b	FAM133B
Fam13b	FAM13B
Fam208a	FAM208A
Fbxl22	Fbxl22
Fbxl3	FBXL3
Fbxo30	FBXO30
Fbxo45	FBXO45
Fcho2	FCHO2
Fdx1	FDX1
Fkbp14	FKBP14
Frmd6	FRMD6
Fsd1l	FSD1L
Fut9	FUT9
Gabpa	GABPA
Gdpd1	GDPD1
Ggnbp2	GGNBP2
Gjb6	GJB6
Gls	GLS
Gm14403	Gm14403
Hmgn5	Gm15807/Hmgn5
Gnpnat1	GNPNAT1
Golim4	GOLIM4
Gpatch2	GPATCH2
Gpkow	GPKOW
Gpr137c	GPR137C
Gpr22	GPR22
Gsk3b	GSK3B
Hcn4	HCN4
Herpud2	HERPUD2
Hipk3	HIPK3
Hltf	HLTF
Hmgcll1	HMGCLL1
Hnrnpul2	HNRNPUL2
Htra1	HTRA1
Ift80	IFT80
Igip	IGIP
Ikbip	IKBIP
Insig2	INSIG2
Isg20l2	ISG20L2
Itga4	ITGA4
Itsn2	ITSN2
Jade1	JADE1
Jrkl	JRKL
Kdm7a	KDM7A
Kif21a	KIF21A
Klhdc10	KLHDC10
Klhl24	KLHL24
Lats1	LATS1
Lemd3	LEMD3
Lifr	LIFR
Lsm14a	LSM14A
Lysmd3	LYSMD3
Maml1	MAML1
Man2a1	MAN2A1
Mbd2	MBD2
Mbnl1	MBNL1
Mcl1	MCL1
Mecp2	MECP2
Mef2a	MEF2A
Mesdc1	MESDC1
Mex3c	MEX3C
Mitf	MITF
Mllt3	MLLT3
Mon1b	MON1B
Msi2	MSI2
Mtdh	MTDH
Mum1l1	MUM1L1
Mylip	MYLIP
Myo9a	MYO9A
Naa16	NAA16
Naa30	NAA30
Nab1	NAB1
Nabp1	NABP1
Nadk2	NADK2
Ncoa7	NCOA7
Ncor1	NCOR1
Nhlrc2	NHLRC2
Nova1	NOVA1
Nufip2	NUFIP2
Oaz1	OAZ1
Osgin2	OSGIN2
Papd5	PAPD5
Pcmtd1	PCMTD1
Pcmtd2	PCMTD2
Pcnx	PCNX1
Pdlim5	PDLIM5
Phip	PHIP
Pias2	PIAS2
Pik3r1	PIK3R1
Pkd2l2	PKD2L2
Pkia	PKIA
Pkn2	PKN2
Ppp6r3	PPP6R3
Pptc7	PPTC7
Prkar2a	PRKAR2A
Prpf18	PRPF18
Ptbp2	PTBP2
Purg	PURG
Rab9b	RAB9B
Ralgapa1	RALGAPA1
Ralgapb	RALGAPB
Raph1	RAPH1
Rasal2	RASAL2
Rb1	RB1
Rbm48	RBM48
Rc3h1	RC3H1
Rc3h2	RC3H2
Rgmb	RGMB
Rimklb	RIMKLB
Rims2	RIMS2
Riok3	RIOK3
Rnf6	RNF6
Rps6ka3	RPS6KA3
Rps6kb1	RPS6KB1
Rsbn1	RSBN1
Rsbn1l	RSBN1L
Rsf1	RSF1
Sap30	SAP30
Sav1	SAV1
Sdpr	SDPR
Sec24a	SEC24A
Sgpp1	SGPP1
Sh3bgrl2	SH3BGRL2
She	SHE
Shisa2	SHISA2
Slain2	SLAIN2
Slc25a25	SLC25A25
Slc33a1	SLC33A1
Slk	SLK
Smad1	SMAD1
Smc3	SMC3
Smurf2	SMURF2
Snap25	SNAP25
Socs6	SOCS6
Sorbs1	SORBS1
Sos2	SOS2
Sowahc	SOWAHC
Sox11	SOX11
Spag9	SPAG9
Spop	SPOP
Srsf12	Srsf12
Ssfa2	SSFA2
Stag2	STAG2
Strn3	STRN3
Stxbp5	STXBP5
Stxbp5l	STXBP5L
Styx	STYX
Suco	SUCO
Sumf1	SUMF1
Supt7l	SUPT7L
Suz12	SUZ12
Tada1	TADA1
Taok1	TAOK1
Tbc1d30	TBC1D30
Tcerg1l	TCERG1L
Tcp11l2	TCP11L2
Terf1	TERF1
Tex30	TEX30
Tle1	TLE1
Tmem255a	TMEM255A
Tmtc1	TMTC1
Tob1	TOB1
Top2b	TOP2B
Tor1aip1	TOR1AIP1
Trp53inp1	TP53INP1
Trim2	TRIM2
Trip12	TRIP12
Trove2	TROVE2
Trps1	TRPS1
Tsc22d2	TSC22D2
Tsc22d3	TSC22D3
Tshz3	TSHZ3
Ttc9c	TTC9C
Ube4a	UBE4A
Ubr3	UBR3
Ubxn2a	UBXN2A
Uri1	URI1
Usp25	USP25
Usp31	USP31
Usp45	USP45
Vps37a	VPS37A
Vps54	VPS54
Wdr20	WDR20
Wtap	WTAP
Xpnpep3	Xpnpep3
Yipf6	YIPF6
Yod1	YOD1
Ythdc2	YTHDC2
Zc3h12c	ZC3H12C
Zdhhc17	ZDHHC17
Zdhhc20	ZDHHC20
Zfp2	ZFP2
Zfp52	Zfp52
Zfp62	ZFP62
Zfp68	Zfp68
Zfp871	Zfp871
Zfp874b	Zfp874a/Zfp874b
Zmym2	ZMYM2
Zfp106	ZNF106
Zfp189	ZNF189
Zfp280d	ZNF280D
Zfp397	ZNF397
Zfp503	ZNF503
Zfp560	ZNF560
Znrf2	ZNRF2
Zswim6	ZSWIM6
