# Supplementary material for: The influence of adolescent nicotine exposure on ethanol intake and brain gene expression
Source: PLoS One. 2018 Jun 18;13(6):e0198935. doi: 10.1371/journal.pone.0198935 (PMC6005571; doi:10.1371/journal.pone.0198935)
Supplement: S11 Table — (XLSX) [file pone.0198935.s011.xlsx]

## Sheet: Sheet1
S11 Table. IPA Functional overrepresentation of Blue module
¬© 2000-2018 QIAGEN. All rights reserved.
Analysis Details for My Projects->Training Project->genes module blue - 2017-06-19 01:04 PM
Workspace	My Projects
Project	Training Project
Analysis	genes module blue - 2017-06-19 01:04 PM
Date	Mon Jun 19 10:04:19 PDT 2017
Analysis ID	15068857
Analysis Settings
Cutoff before duplicate resolution	TRUE
Reference set	Ingenuity Knowledge Base (Genes Only)
Relationship to include	Direct and Indirect
Includes Endogenous Chemicals	Yes
Optional Analyses	My Pathways My List
Filter Summary
Consider only molecules and/or relationships where
(species = Mouse) AND
(confidence = Experimentally Observed) AND
(tissues = White Matter OR Putamen OR Sciatic Nerve OR Cerebral Cortex OR Cerebral Ventricles OR Thalamus OR Parietal Lobe OR Gray Matter OR Corpus Callosum OR Brain OR Striatum OR Hippocampus OR Trigeminal Ganglion OR Other Nervous System OR Pituitary Gland OR Nervous System not otherwise specified OR Brainstem OR Olfactory Bulb OR Ventricular Zone OR Hypothalamus OR Medulla Oblongata OR Substan…
(mol. types = biologic drug OR chemical - endogenous mammalian OR chemical - endogenous non-mammalian OR chemical - kinase inhibitor OR chemical - other OR chemical - protease inhibitor OR chemical drug OR chemical reagent OR chemical toxicant OR complex OR cytokine OR disease OR enzyme OR function OR G-protein coupled receptor OR group OR growth factor OR ion channel OR kinase OR ligand-dependen…
Canonical Pathways for My Projects->Training Project->genes module blue - 2017-06-19 01:04 PM
Ingenuity Canonical Pathways	-log(p-value)	zScore	Ratio	Molecules
4-1BB Signaling in T Lymphocytes	0	NaN	0.0357	ATF2,
Activation of IRF by Cytosolic Pattern Recognition Receptors	0	NaN	0.0233	ATF2,
Acute Phase Response Signaling	0	NaN	0.0317	KRAS,NRAS,RRAS2,IL1RAP
Amyloid Processing	0	NaN	0.0213	PRKAR1A,
Antiproliferative Role of TOB in T Cell Signaling	0	NaN	0.04	TGFBR1,
April Mediated Signaling	0	NaN	0.0294	NFATC3,
Aryl Hydrocarbon Receptor Signaling	0	NaN	0.036	NR2F1,MGST1,CYP1B1,NFE2L2
B Cell Activating Factor Signaling	0	NaN	0.0278	NFATC3,
Basal Cell Carcinoma Signaling	0	NaN	0.0377	FZD3,BMP2
CD28 Signaling in T Helper Cells	0	NaN	0.0404	NFATC3,BCL10,PIK3C2A,PPP3CB
CD40 Signaling	0	NaN	0.0147	PIK3C2A,
CTLA4 Signaling in Cytotoxic T Lymphocytes	0	NaN	0.0286	PPP2R5A,PIK3C2A
Calcium-induced T Lymphocyte Apoptosis	0	NaN	0.0426	PPP3CB,PRKCI
Cell Cycle Control of Chromosomal Replication	0	NaN	0.04	ORC4,
Cell Cycle: G1/S Checkpoint Regulation	0	NaN	0.0185	FOXO1,
Cellular Effects of Sildenafil (Viagra)	0	NaN	0.043	GUCY1A2,PPP1CB,SLC4A10,PRKAR1A
Chondroitin Sulfate Biosynthesis	0	NaN	0.027	HS6ST2,
Chondroitin Sulfate Biosynthesis (Late Stages)	0	NaN	0.0323	HS6ST2,
Circadian Rhythm Signaling	0	NaN	0.0323	ATF2,
Colorectal Cancer Metastasis Signaling	0	NaN	0.0439	KRAS,NRAS,RRAS2,PIK3C2A,TGFBR1,FZD3,MMP16,PRKAR1A,PDGFC
Cyclins and Cell Cycle Regulation	0	NaN	0.0159	PPP2R5A,
Death Receptor Signaling	0	NaN	0.0133	XIAP,
Dendritic Cell Maturation	0	NaN	0.016	ATF2,PIK3C2A
Dermatan Sulfate Biosynthesis	0	NaN	0.0263	HS6ST2,
Dermatan Sulfate Biosynthesis (Late Stages)	0	NaN	0.037	HS6ST2,
Docosahexaenoic Acid (DHA) Signaling	0	NaN	0.0444	PIK3C2A,FOXO1
EGF Signaling	0	NaN	0.0328	PIK3C2A,RASA1
Estrogen Biosynthesis	0	NaN	0.04	CYP1B1,
FGF Signaling	0	NaN	0.0256	ATF2,PIK3C2A
FXR/RXR Activation	0	NaN	0.038	PPARGC1A,FOXO1,MTTP
Fatty Acid Œ≤-oxidation I	0	NaN	0.0455	SCP2,
FcŒ≥ Receptor-mediated Phagocytosis in Macrophages and Monocytes	0	NaN	0.0405	RAB11A,PRKCI,YES1
Glucocorticoid Receptor Signaling	0	NaN	0.0388	NFATC3,KRAS,NRAS,RRAS2,PIK3C2A,PBRM1,PPP3CB,TGFBR1,GTF2A1
Glutamate Receptor Signaling	0	NaN	0.0179	GLUL,
Gustation Pathway	0	NaN	0.0241	PDE12,PRKAR1A
GŒ±q Signaling	0	NaN	0.0357	NFATC3,PIK3C2A,PPP3CB,PRKCI,HTR2C
GŒ±s Signaling	0	NaN	0.0291	ATF2,RAP1A,PRKAR1A
HMGB1 Signaling	0	NaN	0.036	KRAS,NRAS,RRAS2,PIK3C2A
Heparan Sulfate Biosynthesis	0	NaN	0.0244	HS6ST2,
Heparan Sulfate Biosynthesis (Late Stages)	0	NaN	0.0278	HS6ST2,
Hepatic Cholestasis	0	NaN	0.0233	IL1RAP,PRKCI,PRKAR1A
Hepatic Fibrosis / Hepatic Stellate Cell Activation	0	NaN	0.034	IL1RAP,TGFBR1,COL25A1,IGF1,PDGFC
Hereditary Breast Cancer Signaling	0	NaN	0.045	KRAS,NRAS,RRAS2,PIK3C2A,PBRM1
Huntington's Disease Signaling	0	NaN	0.0377	DNM1L,ATF2,PIK3C2A,GOSR1,NAPG,PRKCI,RASA1,IGF1
IL-10 Signaling	0	NaN	0.0185	IL1RAP,
IL-12 Signaling and Production in Macrophages	0	NaN	0.028	PIK3C2A,PRKCI,MAF
IL-17A Signaling in Airway Cells	0	NaN	0.0167	PIK3C2A,
IL-6 Signaling	0	NaN	0.045	KRAS,NRAS,RRAS2,PIK3C2A,IL1RAP
IL-9 Signaling	0	NaN	0.0286	PIK3C2A,
Induction of Apoptosis by HIV1	0	NaN	0.0185	XIAP,
LPS/IL-1 Mediated Inhibition of RXR Function	0	NaN	0.0258	PPARGC1A,IL1RAP,HS6ST2,MGST1
LXR/RXR Activation	0	NaN	0.0123	IL1RAP,
Leptin Signaling in Obesity	0	NaN	0.0417	PIK3C2A,FOXO1,PRKAR1A
Lymphotoxin Œ≤ Receptor Signaling	0	NaN	0.0172	PIK3C2A,
MIF Regulation of Innate Immunity	0	NaN	0.0312	PLA2G12A,
MIF-mediated Glucocorticoid Regulation	0	NaN	0.0417	PLA2G12A,
MSP-RON Signaling Pathway	0	NaN	0.0213	PIK3C2A,
Melatonin Degradation I	0	NaN	0.0323	CYP1B1,
Mitochondrial Dysfunction	0	NaN	0.0073	GLRX2,
Mitotic Roles of Polo-Like Kinase	0	NaN	0.0227	PPP2R5A,
Neuropathic Pain Signaling In Dorsal Horn Neurons	0	NaN	0.0303	PIK3C2A,PRKCI,PRKAR1A
Nicotine Degradation II	0	NaN	0.0294	CYP1B1,
Nicotine Degradation III	0	NaN	0.0357	CYP1B1,
Noradrenaline and Adrenaline Degradation	0	NaN	0.0417	RDH14,
Nur77 Signaling in T Lymphocytes	0	NaN	0.0256	PPP3CB,
Pancreatic Adenocarcinoma Signaling	0	NaN	0.0396	KRAS,PIK3C2A,TGFBR1,PDGFC
Phagosome Formation	0	NaN	0.0357	PIK3C2A,ITGB1,PRKCI
Phagosome Maturation	0	NaN	0.0463	NOX1,RAB5A,GOSR1,NAPG,PIKFYVE
Pyridoxal 5'-phosphate Salvage Pathway	0	NaN	0.0357	ARAF,PAK3
RANK Signaling in Osteoclasts	0	NaN	0.0353	PIK3C2A,PPP3CB,XIAP
Role of BRCA1 in DNA Damage Response	0	NaN	0.0175	PBRM1,
Role of CHK Proteins in Cell Cycle Checkpoint Control	0	NaN	0.025	PPP2R5A,
Role of IL-17A in Arthritis	0	NaN	0.037	ATF2,PIK3C2A
Role of JAK2 in Hormone-like Cytokine Signaling	0	NaN	0.037	PRLR,
Role of PKR in Interferon Induction and Antiviral Response	0	NaN	0.0294	ATF2,
Role of Pattern Recognition Receptors in Recognition of Bacteria and Viruses	0	NaN	0.019	PIK3C2A,PRKCI
Role of Wnt/GSK-3Œ≤ Signaling in the Pathogenesis of Influenza	0	NaN	0.0208	FZD3,
Role of p14/p19ARF in Tumor Suppression	0	NaN	0.0286	PIK3C2A,
Salvage Pathways of Pyrimidine Ribonucleotides	0	NaN	0.0282	ARAF,PAK3
Serotonin Degradation	0	NaN	0.0278	RDH14,
Small Cell Lung Cancer Signaling	0	NaN	0.0133	PIK3C2A,
Sonic Hedgehog Signaling	0	NaN	0.04	PRKAR1A,
Sphingosine-1-phosphate Signaling	0	NaN	0.0392	GNAI1,PIK3C2A,GNAI3,PDGFC
Sumoylation Pathway	0	NaN	0.037	SP3,XIAP,SIRT1
Superpathway of Melatonin Degradation	0	NaN	0.0286	CYP1B1,
T Helper Cell Differentiation	0	NaN	0.0189	TGFBR1,
TNFR2 Signaling	0	NaN	0.0385	XIAP,
TREM1 Signaling	0	NaN	0.0217	ITGB1,
TWEAK Signaling	0	NaN	0.0333	XIAP,
Th1 Pathway	0	NaN	0.0211	NFATC3,PIK3C2A
Th1 and Th2 Activation Pathway	0	NaN	0.0451	NFATC3,BMPR2,ACVR1C,PIK3C2A,TGFBR1,MAF
Th2 Pathway	0	NaN	0.0467	BMPR2,ACVR1C,PIK3C2A,TGFBR1,MAF
Transcriptional Regulatory Network in Embryonic Stem Cells	0	NaN	0.0312	FOXC1,
Type I Diabetes Mellitus Signaling	0	NaN	0.0119	IL1RAP,
Type II Diabetes Mellitus Signaling	0	NaN	0.0182	PIK3C2A,PRKCI
autophagy	0	NaN	0.0444	ATG5,RB1CC1
cAMP-mediated signaling	0	NaN	0.0396	PDE12,GNAI1,AKAP10,ATF2,PPP3CB,RAP1A,GNAI3,PRKAR1A
eNOS Signaling	0	NaN	0.0394	GUCY1A2,PIK3C2A,PRKCI,PRKAR1A,PDGFC
iCOS-iCOSL Signaling in T Helper Cells	0	NaN	0.0316	NFATC3,PIK3C2A,PPP3CB
tRNA Splicing	0	NaN	0.0345	PDE12,
Complement System	0.198	NaN	0.0476	CD55,
Ethanol Degradation II	0.21	NaN	0.05	RDH14,
TNFR1 Signaling	0.229	NaN	0.0476	XIAP,PAK3
nNOS Signaling in Neurons	0.229	NaN	0.0476	PPP3CB,PRKCI
Acetone Degradation I (to Methylglyoxal)	0.238	NaN	0.0556	CYP1B1,
D-myo-inositol (1,4,5)-Trisphosphate Biosynthesis	0.238	NaN	0.0556	PIKFYVE,
Retinol Biosynthesis	0.238	NaN	0.0556	RDH14,
IL-1 Signaling	0.247	NaN	0.0471	GNAI1,IL1RAP,GNAI3,PRKAR1A
1D-myo-inositol Hexakisphosphate Biosynthesis II (Mammalian)	0.254	NaN	0.0588	IPMK,
D-myo-inositol (1,3,4)-trisphosphate Biosynthesis	0.254	NaN	0.0588	IPMK,
Systemic Lupus Erythematosus Signaling	0.255	NaN	0.0469	NFATC3,KRAS,NRAS,RRAS2,PIK3C2A,LSM8
Production of Nitric Oxide and Reactive Oxygen Species in Macrophages	0.26	NaN	0.047	PPP1R14C,PPP2R5A,PIK3C2A,RAP1B,PPP1CB,PRKCI,RAP1A
Thrombin Signaling	0.264	NaN	0.0471	GNAI1,KRAS,NRAS,RRAS2,PIK3C2A,PPP1CB,PRKCI,GNAI3
Bupropion Degradation	0.271	NaN	0.0625	CYP1B1,
Glutathione Redox Reactions I	0.271	NaN	0.0625	MGST1,
Glutathione-mediated Detoxification	0.271	NaN	0.0625	MGST1,
IL-15 Production	0.271	NaN	0.0625	PRKCI,
Polyamine Regulation in Colon Cancer	0.271	NaN	0.0625	KRAS,
Tryptophan Degradation X (Mammalian, via Tryptamine)	0.271	NaN	0.0625	RDH14,
ATM Signaling	0.28	NaN	0.0508	ZNF420,ATF2,RNF168
UVB-Induced MAPK Signaling	0.28	NaN	0.0508	PIK3C2A,H3F3A/H3F3B,PRKCI
Reelin Signaling in Neurons	0.285	NaN	0.05	PAFAH1B2,PIK3C2A,ITGB1,YES1
CCR5 Signaling in Macrophages	0.289	NaN	0.0517	GNAI1,PRKCI,GNAI3
GPCR-Mediated Integration of Enteroendocrine Signaling Exemplified by an L Cell	0.289	NaN	0.0517	GNAI1,GNAI3,PRKAR1A
Inflammasome pathway	0.29	NaN	0.0667	NEK7,
Apoptosis Signaling	0.294	NaN	0.0506	KRAS,NRAS,RRAS2,XIAP
Assembly of RNA Polymerase II Complex	0.295	NaN	0.0556	DR1,GTF2A1
Phototransduction Pathway	0.295	NaN	0.0556	GUCY1A2,PRKAR1A
G-Protein Coupled Receptor Signaling	0.302	NaN	0.0482	PDE12,GNAI1,KRAS,NRAS,ATF2,RRAS2,PIK3C2A,HTR2C,RASA1,RAP1A,GNAI3,PRKAR1A
Tryptophan Degradation III (Eukaryotic)	0.311	NaN	0.0714	ACAT2,
Androgen Signaling	0.313	NaN	0.051	GNAI1,PRKCI,GNAI3,GTF2A1,PRKAR1A
Nitric Oxide Signaling in the Cardiovascular System	0.313	NaN	0.051	GUCY1A2,PIK3C2A,PRKCI,PRKAR1A,PDGFC
Cardiac Œ≤-adrenergic Signaling	0.322	NaN	0.0508	PDE12,PPP1R14C,AKAP10,PPP2R5A,PPP1CB,PRKAR1A
RAR Activation	0.324	NaN	0.05	PPARGC1A,RDH14,PBRM1,NR2F1,PRKCI,BMP2,NR2F2,PRKAR1A
PEDF Signaling	0.33	NaN	0.0533	KRAS,NRAS,RRAS2,PIK3C2A
RAN Signaling	0.334	NaN	0.0769	KPNA3,
Triacylglycerol Biosynthesis	0.336	NaN	0.0606	CRLS1,LPGAT1
Telomerase Signaling	0.338	NaN	0.0526	KRAS,NRAS,RRAS2,PPP2R5A,PIK3C2A
PCP pathway	0.343	NaN	0.0566	ATF2,SDC2,FZD3
Role of Macrophages, Fibroblasts and Endothelial Cells in Rheumatoid Arthritis	0.343	NaN	0.0498	NFATC3,KRAS,NRAS,ATF2,RRAS2,PIK3C2A,RYK,PPP3CB,IL1RAP,PRKCI,FZD3,PDGFC
DNA Double-Strand Break Repair by Homologous Recombination	0.359	NaN	0.0833	ATRX,
Glutaryl-CoA Degradation	0.359	NaN	0.0833	ACAT2,
The Visual Cycle	0.359	NaN	0.0833	RDH14,
Antioxidant Action of Vitamin C	0.36	NaN	0.0556	PAFAH1B2,PLA2G12A,ABHD3,PNPLA8
Tec Kinase Signaling	0.367	NaN	0.0526	GNAI1,PIK3C2A,ITGB1,PRKCI,YES1,GNAI3,PAK3
Notch Signaling	0.368	NaN	0.0645	HES1,HEY1
Ephrin A Signaling	0.368	NaN	0.0588	PIK3C2A,ADAM10,CFL2
Chronic Myeloid Leukemia Signaling	0.375	NaN	0.0549	KRAS,NRAS,RRAS2,PIK3C2A,TGFBR1
GPCR-Mediated Nutrient Sensing in Enteroendocrine Cells	0.382	NaN	0.0571	GNAI1,PRKCI,GNAI3,PRKAR1A
JAK/Stat Signaling	0.382	NaN	0.0571	KRAS,NRAS,RRAS2,PIK3C2A
Aldosterone Signaling in Epithelial Cells	0.383	NaN	0.0534	KRAS,PIK3C2A,HSPA13,DNAJB11,PRKCI,PIKFYVE,DNAJB9
Cell Cycle Regulation by BTG Family Proteins	0.385	NaN	0.0667	PPP2R5A,CNOT7
Dermatan Sulfate Degradation (Metazoa)	0.388	NaN	0.0909	IDS,
Growth Hormone Signaling	0.393	NaN	0.058	PIK3C2A,PRKCI,RPS6KA6,IGF1
Non-Small Cell Lung Cancer Signaling	0.393	NaN	0.058	KRAS,NRAS,RRAS2,PIK3C2A
PXR/RXR Activation	0.394	NaN	0.0612	PPARGC1A,FOXO1,PRKAR1A
Cholecystokinin/Gastrin-mediated Signaling	0.394	NaN	0.0562	KRAS,NRAS,ATF2,RRAS2,PRKCI
Agranulocyte Adhesion and Diapedesis	0.406	NaN	0.0556	GNAI1,ITGB1,CLDN1,GNAI3,RDX,MMP16
Ephrin B Signaling	0.417	NaN	0.0597	GNAI1,ABI1,CFL2,GNAI3
Colanic Acid Building Blocks Biosynthesis	0.42	NaN	0.1	UGDH,
TR/RXR Activation	0.437	NaN	0.0588	TBL1XR1,PPARGC1A,PIK3C2A,HIF1A,RCAN2
Unfolded protein response	0.438	NaN	0.0652	SEL1L,DNAJB9,NFE2L2
CXCR4 Signaling	0.443	NaN	0.0556	GNAI1,KRAS,NRAS,RRAS2,PIK3C2A,PRKCI,GNAI3,PAK3
Calcium Signaling	0.443	NaN	0.0556	NFATC3,ATF2,RAP1B,PPP3CB,RCAN2,RAP1A,HTR3A,PRKAR1A
CREB Signaling in Neurons	0.444	NaN	0.0549	GNAI1,KRAS,NRAS,ATF2,RRAS2,PIK3C2A,PRKCI,GNAI3,PRKAR1A
Isoleucine Degradation I	0.456	NaN	0.111	ACAT2,
Œ≥-glutamyl Cycle	0.456	NaN	0.111	GCLC,
Wnt/Œ≤-catenin Signaling	0.47	NaN	0.0567	BMPR2,CDH2,ACVR1C,PPP2R5A,CDH12,SOX9,TGFBR1,FZD3
Atherosclerosis Signaling	0.471	NaN	0.061	PAFAH1B2,PLA2G12A,ABHD3,PNPLA8,PDGFC
UVA-Induced MAPK Signaling	0.471	NaN	0.061	KRAS,NRAS,RRAS2,PIK3C2A,RPS6KA6
Ovarian Cancer Signaling	0.482	NaN	0.0583	KRAS,NRAS,RRAS2,PIK3C2A,FZD3,PRKAR1A,PDGFC
IL-15 Signaling	0.482	NaN	0.0645	KRAS,NRAS,RRAS2,PIK3C2A
Cardiac Hypertrophy Signaling	0.492	NaN	0.0556	GNAI1,KRAS,NRAS,ATF2,RRAS2,PIK3C2A,PPP3CB,TGFBR1,IGF1,GNAI3,PRKAR1A
Ceramide Signaling	0.496	NaN	0.0625	KRAS,NRAS,RRAS2,PPP2R5A,PIK3C2A
Heme Biosynthesis II	0.497	NaN	0.125	CPOX,
Ketogenesis	0.497	NaN	0.125	ACAT2,
Purine Nucleotides De Novo Biosynthesis II	0.497	NaN	0.125	GMPS,
RhoA Signaling	0.499	NaN	0.0606	DLC1,PPP1CB,PIKFYVE,IGF1,CFL2,RDX
Acute Myeloid Leukemia Signaling	0.509	NaN	0.0633	KRAS,NRAS,RRAS2,PIK3C2A,ARAF
GŒ±i Signaling	0.513	NaN	0.0598	GNAI1,KRAS,NRAS,RRAS2,RAP1A,GNAI3,PRKAR1A
Role of JAK1 and JAK3 in Œ≥c Cytokine Signaling	0.527	NaN	0.0678	KRAS,NRAS,RRAS2,PIK3C2A
Wnt/Ca+ pathway	0.542	NaN	0.075	NFATC3,ATF2,FZD3
Endometrial Cancer Signaling	0.543	NaN	0.069	KRAS,NRAS,RRAS2,PIK3C2A
Bile Acid Biosynthesis, Neutral Pathway	0.545	NaN	0.143	SCP2,
Inositol Pyrophosphates Biosynthesis	0.545	NaN	0.143	IPMK,
Pentose Phosphate Pathway	0.545	NaN	0.143	RPE,
UDP-N-acetyl-D-galactosamine Biosynthesis II	0.545	NaN	0.143	GNPDA2,
Human Embryonic Stem Cell Pluripotency	0.546	NaN	0.0614	BMPR2,PIK3C2A,TGFBR1,FZD3,BMP2,FOXO1,PDGFC
Relaxin Signaling	0.548	NaN	0.0602	PDE12,GNAI1,GUCY1A2,PIK3C2A,RAP1B,RAP1A,GNAI3,PRKAR1A
Fc Epsilon RI Signaling	0.559	NaN	0.0638	KRAS,NRAS,RRAS2,PIK3C2A,PLA2G12A,PRKCI
Remodeling of Epithelial Adherens Junctions	0.559	NaN	0.0702	DNM1L,CBLL1,MAPRE1,RAB5A
Phosphatidylglycerol Biosynthesis II (Non-plastidic)	0.561	NaN	0.0909	CRLS1,LPGAT1
Neuregulin Signaling	0.564	NaN	0.0667	KRAS,NRAS,RRAS2,ITGB1,PRKCI
Glioblastoma Multiforme Signaling	0.569	NaN	0.0611	KRAS,NRAS,RRAS2,PIK3C2A,FZD3,IGF1,FOXO1,PDGFC
p38 MAPK Signaling	0.572	NaN	0.0645	ATF2,IL1RAP,H3F3A/H3F3B,PLA2G12A,TGFBR1,RPS6KA6
p53 Signaling	0.572	NaN	0.0645	PERP,PIK3C2A,HIF1A,CCNG1,PLAGL1,SIRT1
IL-2 Signaling	0.576	NaN	0.0714	KRAS,NRAS,RRAS2,PIK3C2A
HIPPO signaling	0.578	NaN	0.0676	PPP1R14C,PPP2R5A,ITCH,PPP1CB,WWTR1
Signaling by Rho Family GTPases	0.581	NaN	0.058	GNAI1,CDH2,NOX1,PIK3C2A,CDH12,ITGB1,PRKCI,PIKFYVE,CFL2,GNAI3,RDX,PAK3
Role of Oct4 in Mammalian Embryonic Stem Cell Pluripotency	0.583	NaN	0.0789	SH3GLB1,NR2F1,NR2F2
Serotonin Receptor Signaling	0.583	NaN	0.0789	SLC18A2,HTR2C,HTR3A
AMPK Signaling	0.593	NaN	0.0599	ATF2,PPARGC1A,CAB39,PPP2R5A,PIK3C2A,PBRM1,ELAVL1,FOXO1,SIRT1,PRKAR1A
Sphingomyelin Metabolism	0.602	NaN	0.167	SGMS1,
EIF2 Signaling	0.613	NaN	0.0606	KRAS,NRAS,RRAS2,PIK3C2A,EIF3A,PAIP1,PPP1CB,XIAP,EIF4G2,EIF5
Role of Osteoblasts, Osteoclasts and Chondrocytes in Rheumatoid Arthritis	0.615	NaN	0.0598	NFATC3,BMPR2,PIK3C2A,ITGB1,PPP3CB,IL1RAP,XIAP,FZD3,BMP2,IGF1,FOXO1
CDP-diacylglycerol Biosynthesis I	0.62	NaN	0.1	CRLS1,LPGAT1
Retinoate Biosynthesis I	0.62	NaN	0.1	RDH14,BMP2
Thyroid Cancer Signaling	0.627	NaN	0.0833	KRAS,NRAS,RRAS2
Role of PI3K/AKT Signaling in the Pathogenesis of Influenza	0.63	NaN	0.0755	GNAI1,PIK3C2A,KPNA3,GNAI3
14-3-3-mediated Signaling	0.631	NaN	0.0654	KRAS,NRAS,RRAS2,PIK3C2A,PRKCI,FOXO1,PDCD6IP
SAPK/JNK Signaling	0.64	NaN	0.0682	NFATC3,KRAS,NRAS,ATF2,RRAS2,PIK3C2A
IL-4 Signaling	0.641	NaN	0.0714	NFATC3,KRAS,NRAS,RRAS2,PIK3C2A
VDR/RXR Activation	0.641	NaN	0.0714	CCNC,YY1,PRKCI,HES1,FOXO1
GŒ±12/13 Signaling	0.644	NaN	0.066	CDH2,KRAS,NRAS,RRAS2,PIK3C2A,CDH12,RASA1
Netrin Signaling	0.651	NaN	0.0857	NFATC3,PPP3CB,PRKAR1A
Actin Cytoskeleton Signaling	0.654	NaN	0.0611	KRAS,NRAS,RRAS2,PIK3C2A,ITGB1,PPP1CB,PIKFYVE,CFL2,RDX,PAK3,PDGFC
Regulation of Actin-based Motility by Rho	0.657	NaN	0.0725	ITGB1,PPP1CB,PIKFYVE,Wasl,PAK3
PI3K/AKT Signaling	0.671	NaN	0.0673	KRAS,NRAS,RRAS2,PPP2R5A,ITGB1,LIMS1,FOXO1
CMP-N-acetylneuraminate Biosynthesis I (Eukaryotes)	0.672	NaN	0.2	NANP,
Ceramide Biosynthesis	0.672	NaN	0.2	SPTSSA,
Ketolysis	0.672	NaN	0.2	ACAT2,
Bladder Cancer Signaling	0.674	NaN	0.0735	KRAS,NRAS,RRAS2,MMP16,PDGFC
Dopamine Receptor Signaling	0.674	NaN	0.0735	PPP1R14C,PPP2R5A,PPP1CB,SLC18A2,PRKAR1A
Erythropoietin Signaling	0.674	NaN	0.0735	KRAS,NRAS,RRAS2,PIK3C2A,PRKCI
Melanoma Signaling	0.689	NaN	0.08	KRAS,NRAS,RRAS2,PIK3C2A
IL-17 Signaling	0.692	NaN	0.0746	KRAS,NRAS,ATF2,RRAS2,PIK3C2A
FAK Signaling	0.701	NaN	0.0714	KRAS,NRAS,RRAS2,PIK3C2A,ITGB1,PAK3
Neuroprotective Role of THOP1 in Alzheimer's Disease	0.701	NaN	0.0909	MME,NTS,PRKAR1A
Protein Kinase A Signaling	0.708	NaN	0.0588	PDE12,GNAI1,AKAP10,ATF2,PPP3CB,H3F3A/H3F3B,RAP1A,GNAI3,PRKAR1A,NFATC3,PPP1R14C,KDELR2,PTP4A1,RAP1B,PPP1CB,PRKCI,TGFBR1
GM-CSF Signaling	0.71	NaN	0.0758	KRAS,NRAS,RRAS2,PIK3C2A,PPP3CB
Eicosanoid Signaling	0.71	NaN	0.0816	PAFAH1B2,PLA2G12A,ABHD3,PNPLA8
Amyotrophic Lateral Sclerosis Signaling	0.714	NaN	0.0693	GLUL,PIK3C2A,RAB5A,XIAP,IGF1,HECW1,PDGFC
Prostate Cancer Signaling	0.717	NaN	0.0723	KRAS,NRAS,ATF2,RRAS2,PIK3C2A,FOXO1
Inhibition of Angiogenesis by TSP1	0.728	NaN	0.0938	GUCY1A2,SDC2,TGFBR1
GDNF Family Ligand-Receptor Interactions	0.729	NaN	0.0769	KRAS,NRAS,RRAS2,PIK3C2A,RASA1
Semaphorin Signaling in Neurons	0.732	NaN	0.0833	ITGB1,SEMA3A,CFL2,PAK3
Regulation of the Epithelial-Mesenchymal Transition Pathway	0.734	NaN	0.0649	CDH2,KRAS,NRAS,RRAS2,PIK3C2A,CDH12,HIF1A,ARAF,TGFBR1,FZD3
Myc Mediated Apoptosis Signaling	0.748	NaN	0.0781	KRAS,NRAS,RRAS2,PIK3C2A,IGF1
Natural Killer Cell Signaling	0.751	NaN	0.0741	KRAS,NRAS,RRAS2,PIK3C2A,PRKCI,PAK3
IL-8 Signaling	0.751	NaN	0.0643	GNAI1,KRAS,NRAS,NOX1,ITGAV,RRAS2,PIK3C2A,PRKCI,ARAF,GNAI3,PDGFC
Xenobiotic Metabolism Signaling	0.754	NaN	0.0625	KRAS,GCLC,RRAS2,PIK3C2A,MAF,MGST1,NRAS,PPARGC1A,PPP2R5A,PRKCI,HS6ST2,CYP1B1,NFE2L2
Actin Nucleation by ARP-WASP Complex	0.755	NaN	0.0851	KRAS,NRAS,RRAS2,ITGB1
Regulation of Cellular Mechanics by Calpain Protease	0.755	NaN	0.0851	KRAS,NRAS,RRAS2,ITGB1
3-phosphoinositide Biosynthesis	0.759	NaN	0.0658	PPP2R5A,PIK3C2A,PPM1K,PPFIA2,SACM1L,NUDT4,NUDT11,PIKFYVE,RASA1,PAWR
Heme Biosynthesis from Uroporphyrinogen-III I	0.759	NaN	0.25	CPOX,
N-acetylglucosamine Degradation II	0.759	NaN	0.25	GNPDA2,
Pentose Phosphate Pathway (Non-oxidative Branch)	0.759	NaN	0.25	RPE,
Glioma Signaling	0.775	NaN	0.0722	KRAS,NRAS,RRAS2,PIK3C2A,PRKCI,IGF1,PDGFC
PKCŒ∏ Signaling in T Lymphocytes	0.775	NaN	0.0722	NFATC3,KRAS,NRAS,RRAS2,BCL10,PIK3C2A,PPP3CB
FcŒ≥RIIB Signaling in B Lymphocytes	0.778	NaN	0.087	KRAS,NRAS,RRAS2,PIK3C2A
Role of IL-17F in Allergic Inflammatory Airway Diseases	0.787	NaN	0.1	ATF2,RPS6KA6,IGF1
ErbB4 Signaling	0.787	NaN	0.0806	KRAS,NRAS,RRAS2,PIK3C2A,PRKCI
ILK Signaling	0.809	NaN	0.0676	FERMT2,ATF2,PPP2R5A,PIK3C2A,HIF1A,ITGB1,LIMS1,BMP2,CFL2,PDGFC
LPS-stimulated MAPK Signaling	0.822	NaN	0.0779	KRAS,NRAS,ATF2,RRAS2,PIK3C2A,PRKCI
NF-Œ∫B Signaling	0.823	NaN	0.068	BMPR2,KRAS,NRAS,RRAS2,BCL10,PIK3C2A,ARAF,TGFBR1,BMP2,BMPR1B
HIF1Œ± Signaling	0.824	NaN	0.0745	KRAS,NRAS,RRAS2,PIK3C2A,HIF1A,MMP16,PDGFC
Phospholipase C Signaling	0.826	NaN	0.0656	NFATC3,KRAS,NRAS,ATF2,RRAS2,ITGB1,RAP1B,PPP3CB,PPP1CB,PLA2G12A,PRKCI,RAP1A
PDGF Signaling	0.841	NaN	0.0789	KRAS,NRAS,RRAS2,PIK3C2A,RASA1,PDGFC
PPARŒ±/RXRŒ± Activation	0.849	NaN	0.069	BMPR2,KRAS,NRAS,ACVR1C,PPARGC1A,RRAS2,IL1RAP,NR2F1,TGFBR1,PRKAR1A
RhoGDI Signaling	0.849	NaN	0.069	GNAI1,CDH2,DLC1,CDH12,ITGB1,PIKFYVE,CFL2,GNAI3,RDX,PAK3
GABA Receptor Signaling	0.851	NaN	0.0847	UBQLN1,GABRB2,GABRA1,GABRG1,GPHN
Sperm Motility	0.858	NaN	0.0761	PAFAH1B2,GUCY1A2,PLA2G12A,ABHD3,PNPLA8,PRKCI,PRKAR1A
Granulocyte Adhesion and Diapedesis	0.861	NaN	0.0734	GNAI1,ITGB1,SDC2,IL1RAP,CLDN1,GNAI3,RDX,MMP16
p70S6K Signaling	0.861	NaN	0.0734	GNAI1,KRAS,NRAS,RRAS2,PPP2R5A,PIK3C2A,PRKCI,GNAI3
mTOR Signaling	0.862	NaN	0.0679	KRAS,NRAS,RRAS2,PPP2R5A,PIK3C2A,EIF3A,HIF1A,PRKCI,RPS6KA6,EIF4G2,PDGFC
1D-myo-inositol Hexakisphosphate Biosynthesis V (from Ins(1,3,4)P3)	0.874	NaN	0.333	IPMK,
Arsenate Detoxification I (Glutaredoxin)	0.874	NaN	0.333	GLRX2,
Glutathione Biosynthesis	0.874	NaN	0.333	GCLC,
Molybdenum Cofactor Biosynthesis	0.874	NaN	0.333	GPHN,
N-acetylglucosamine Degradation I	0.874	NaN	0.333	GNPDA2,
NAD Biosynthesis III	0.874	NaN	0.333	NAMPT,
Breast Cancer Regulation by Stathmin1	0.875	NaN	0.067	PPP1R14C,GNAI1,KRAS,NRAS,RRAS2,PPP2R5A,PIK3C2A,RB1CC1,PPP1CB,PRKCI,GNAI3,PRKAR1A
Role of NFAT in Regulation of the Immune Response	0.877	NaN	0.0699	NFATC3,GNAI1,KRAS,NRAS,ATF2,RRAS2,PIK3C2A,PPP3CB,RCAN2,GNAI3
Prolactin Signaling	0.881	NaN	0.0811	KRAS,NRAS,PRLR,RRAS2,PIK3C2A,PRKCI
Sertoli Cell-Sertoli Cell Junction Signaling	0.891	NaN	0.0704	KRAS,NRAS,ATF2,TJP1,GUCY1A2,RRAS2,ITGB1,CLINT1,CLDN1,PRKAR1A
ERK5 Signaling	0.897	NaN	0.0877	KRAS,NRAS,ATF2,RRAS2,RPS6KA6
ErbB2-ErbB3 Signaling	0.897	NaN	0.0877	KRAS,NRAS,RRAS2,PIK3C2A,FOXO1
Thrombopoietin Signaling	0.897	NaN	0.0877	KRAS,NRAS,RRAS2,PIK3C2A,PRKCI
Superpathway of Inositol Phosphate Compounds	0.9	NaN	0.0678	PPP2R5A,PIK3C2A,PPM1K,PPFIA2,TMEM55A,SACM1L,NUDT4,IPMK,NUDT11,PIKFYVE,RASA1,PAWR
VEGF Family Ligand-Receptor Interactions	0.901	NaN	0.0822	KRAS,NRAS,RRAS2,PIK3C2A,PLA2G12A,PRKCI
NRF2-mediated Oxidative Stress Response	0.901	NaN	0.0692	KRAS,GCLC,NRAS,RRAS2,PIK3C2A,DNAJB11,PRKCI,MAF,MGST1,DNAJB9,NFE2L2
PTEN Signaling	0.911	NaN	0.0755	BMPR2,KRAS,NRAS,RRAS2,ITGB1,TGFBR1,FOXO1,BMPR1B
Cdc42 Signaling	0.912	NaN	0.0787	ATF2,ITGB1,PPP1CB,PRKCI,RASA1,CFL2,PAK3
FLT3 Signaling in Hematopoietic Progenitor Cells	0.943	NaN	0.0845	KRAS,NRAS,ATF2,RRAS2,PIK3C2A,RPS6KA6
Estrogen Receptor Signaling	0.946	NaN	0.0769	KRAS,NRAS,CCNC,PPARGC1A,RRAS2,MED21,H3F3A/H3F3B,GTF2A1
Superpathway of Cholesterol Biosynthesis	0.961	NaN	0.12	IDI1,ACAT2,GGPS1
Insulin Receptor Signaling	0.962	NaN	0.075	PPP1R14C,KRAS,NRAS,RRAS2,PIK3C2A,PPP1CB,PRKCI,FOXO1,PRKAR1A
PI3K Signaling in B Lymphocytes	0.963	NaN	0.0777	NFATC3,KRAS,NRAS,ATF2,RRAS2,BCL10,PPP3CB,PRKCI
Role of NFAT in Cardiac Hypertrophy	0.98	NaN	0.0702	GNAI1,KRAS,NRAS,RRAS2,PIK3C2A,PPP3CB,PRKCI,TGFBR1,RCAN2,IGF1,GNAI3,PRKAR1A
Tight Junction Signaling	0.997	NaN	0.0741	TJP1,PPP2R5A,MPP5,GOSR1,NAPG,MPDZ,PRKCI,TGFBR1,CLDN1,PRKAR1A
Caveolar-mediated Endocytosis Signaling	0.998	NaN	0.0943	ITGAV,ITGB1,RAB5A,CD55,ITGA9
Phospholipases	1	NaN	0.105	PAFAH1B2,PLA2G12A,ABHD3,PNPLA8
Neurotrophin/TRK Signaling	1.01	NaN	0.0882	KRAS,NRAS,ATF2,RRAS2,PIK3C2A,SPRY1
ErbB Signaling	1.01	NaN	0.0833	KRAS,NRAS,RRAS2,PIK3C2A,PRKCI,FOXO1,PAK3
NGF Signaling	1.02	NaN	0.08	KRAS,NRAS,ATF2,RRAS2,PIK3C2A,RAP1B,RAP1A,RPS6KA6
Melanocyte Development and Pigmentation Signaling	1.03	NaN	0.0843	KRAS,NRAS,ATF2,RRAS2,PIK3C2A,RPS6KA6,PRKAR1A
Antiproliferative Role of Somatostatin Receptor 2	1.03	NaN	0.0896	KRAS,NRAS,GUCY1A2,RRAS2,PIK3C2A,RAP1B
STAT3 Pathway	1.03	NaN	0.0896	BMPR2,KRAS,NRAS,RRAS2,TGFBR1,BMPR1B
GDP-L-fucose Biosynthesis II (from L-fucose)	1.04	NaN	0.5	FPGT,
Geranylgeranyldiphosphate Biosynthesis	1.04	NaN	0.5	GGPS1,
Lysine Degradation II	1.04	NaN	0.5	AASS,
UDP-D-xylose and UDP-D-glucuronate Biosynthesis	1.04	NaN	0.5	UGDH,
CNTF Signaling	1.05	NaN	0.098	KRAS,NRAS,RRAS2,PIK3C2A,RPS6KA6
Corticotropin Releasing Hormone Signaling	1.06	NaN	0.0816	GNAI1,ATF2,GUCY1A2,RAP1B,PRKCI,RAP1A,GNAI3,PRKAR1A
P2Y Purigenic Receptor Signaling Pathway	1.07	NaN	0.0789	GNAI1,KRAS,NRAS,ATF2,RRAS2,PIK3C2A,PRKCI,GNAI3,PRKAR1A
Virus Entry via Endocytic Pathways	1.08	NaN	0.0864	KRAS,NRAS,RRAS2,PIK3C2A,ITGB1,CD55,PRKCI
Estrogen-Dependent Breast Cancer Signaling	1.08	NaN	0.0923	KRAS,NRAS,ATF2,RRAS2,PIK3C2A,IGF1
Protein Ubiquitination Pathway	1.09	NaN	0.0707	UBE2J1,HSPA13,UBE2D3,USO1,UBE2G1,UBE3A,USP1,USP8,UBE2V2,DNAJB11,XIAP,USP33,USP32,DNAJB9
Germ Cell-Sertoli Cell Junction Signaling	1.11	NaN	0.0759	CDH2,KRAS,NRAS,TJP1,RRAS2,PIK3C2A,ITGB1,CLINT1,TGFBR1,CFL2,PAK3
Mevalonate Pathway I	1.12	NaN	0.2	IDI1,ACAT2
Role of NANOG in Mammalian Embryonic Stem Cell Pluripotency	1.12	NaN	0.0842	BMPR2,KRAS,NRAS,RRAS2,PIK3C2A,FZD3,BMP2,BMPR1B
PPAR Signaling	1.12	NaN	0.0886	KRAS,NRAS,PPARGC1A,RRAS2,IL1RAP,NR2F1,PDGFC
Mechanisms of Viral Exit from Host Cells	1.14	NaN	0.118	CHMP2B,SH3GLB1,PRKCI,PDCD6IP
Œ±-Adrenergic Signaling	1.14	NaN	0.0897	GNAI1,KRAS,NRAS,RRAS2,PRKCI,GNAI3,PRKAR1A
Renin-Angiotensin Signaling	1.16	NaN	0.0826	KRAS,NRAS,NOX1,ATF2,RRAS2,PIK3C2A,PRKCI,PRKAR1A,PAK3
Cancer Drug Resistance By Drug Efflux	1.17	NaN	0.106	KRAS,NRAS,RRAS2,ARAF,FOXO1
Molecular Mechanisms of Cancer	1.19	NaN	0.0667	GNAI1,KRAS,RRAS2,PIK3C2A,BMP2,RAP1A,GNAI3,BMPR1B,PRKAR1A,PAK3,BMPR2,NRAS,HIF1A,ITGB1,RAP1B,XIAP,PRKCI,TGFBR1,FZD3,RASA1,FOXO1
Glioma Invasiveness Signaling	1.19	NaN	0.0984	KRAS,NRAS,ITGAV,RRAS2,PIK3C2A,TIMP3
Clathrin-mediated Endocytosis Signaling	1.21	NaN	0.0769	DNM1L,SNAP91,RAB11A,PICALM,PIK3C2A,RAB4A,SH3GLB1,ITGB1,RAB5A,PPP3CB,IGF1,PDGFC
Regulation of eIF4 and p70S6K Signaling	1.23	NaN	0.082	KRAS,NRAS,RRAS2,PPP2R5A,PIK3C2A,EIF3A,ITGB1,PAIP1,PAIP2,EIF4G2
Dopamine-DARPP32 Feedback in cAMP Signaling	1.23	NaN	0.0797	PPP1R14C,GNAI1,ATF2,GUCY1A2,PPP2R5A,PPP3CB,PPP1CB,PRKCI,PAWR,GNAI3,PRKAR1A
Melatonin Signaling	1.25	NaN	0.102	GNAI1,PRKCI,ARAF,RORB,GNAI3,PRKAR1A
Paxillin Signaling	1.25	NaN	0.0899	KRAS,NRAS,ITGAV,RRAS2,PIK3C2A,ITGB1,ITGA9,PAK3
CDK5 Signaling	1.27	NaN	0.0909	PPP1R14C,KRAS,NRAS,RRAS2,PPP2R5A,ITGB1,PPP1CB,PRKAR1A
Agrin Interactions at Neuromuscular Junction	1.28	NaN	0.103	KRAS,NRAS,RRAS2,ITGB1,UTRN,PAK3
IL-3 Signaling	1.3	NaN	0.0972	KRAS,NRAS,RRAS2,PIK3C2A,PPP3CB,PRKCI,FOXO1
NF-Œ∫B Activation by Viruses	1.3	NaN	0.0972	KRAS,NRAS,ITGAV,RRAS2,PIK3C2A,ITGB1,PRKCI
Hypoxia Signaling in the Cardiovascular System	1.31	NaN	0.105	UBE2J1,ATF2,HIF1A,UBE2V2,UBE2D3,UBE2G1
Renal Cell Carcinoma Signaling	1.32	NaN	0.0986	KRAS,NRAS,RRAS2,PIK3C2A,HIF1A,RAP1A,PAK3
Glutamine Biosynthesis I	1.33	NaN	1	GLUL,
D-myo-inositol-5-phosphate Metabolism	1.35	NaN	0.0862	PPP2R5A,PPM1K,PPFIA2,TMEM55A,SACM1L,NUDT4,NUDT11,PIKFYVE,RASA1,PAWR
B Cell Receptor Signaling	1.35	NaN	0.0811	NFATC3,KRAS,NRAS,ATF2,RRAS2,BCL10,PIK3C2A,RAP1B,PPP3CB,RAP1A,FOXO1,CFL2
HER-2 Signaling in Breast Cancer	1.35	NaN	0.1	KRAS,NRAS,RRAS2,PIK3C2A,ITGB1,PRKCI,FOXO1
D-myo-inositol (1,4,5)-trisphosphate Degradation	1.37	NaN	0.176	IMPA1,IMPAD1,BPNT1
VEGF Signaling	1.37	NaN	0.0952	KRAS,NRAS,RRAS2,PIK3C2A,HIF1A,ELAVL1,FOXO1,PDGFC
UVC-Induced MAPK Signaling	1.39	NaN	0.122	KRAS,NRAS,RRAS2,PRKCI,ARAF
GNRH Signaling	1.39	NaN	0.0877	GNAI1,DNM1L,KRAS,NRAS,ATF2,RRAS2,PRKCI,GNAI3,PRKAR1A,PAK3
Mouse Embryonic Stem Cell Pluripotency	1.4	NaN	0.0964	BMPR2,KRAS,NRAS,ID4,RRAS2,PIK3C2A,XIAP,FZD3
PAK Signaling	1.4	NaN	0.0964	KRAS,NRAS,RRAS2,PIK3C2A,ITGB1,CFL2,PAK3,PDGFC
Angiopoietin Signaling	1.41	NaN	0.103	KRAS,NRAS,RRAS2,PIK3C2A,RASA1,FOXO1,PAK3
Role of Tissue Factor in Cancer	1.43	NaN	0.0928	KRAS,NRAS,ITGAV,RRAS2,PIK3C2A,ITGB1,YES1,RPS6KA6,CFL2
HGF Signaling	1.45	NaN	0.0938	KRAS,NRAS,ATF2,RRAS2,PIK3C2A,ITGB1,RAP1B,PRKCI,RAP1A
IGF-1 Signaling	1.45	NaN	0.0938	KRAS,NRAS,RRAS2,PIK3C2A,PRKCI,RASA1,IGF1,FOXO1,PRKAR1A
T Cell Receptor Signaling	1.45	NaN	0.0988	NFATC3,KRAS,NRAS,RRAS2,BCL10,PIK3C2A,PPP3CB,RASA1
Integrin Signaling	1.47	NaN	0.0805	KRAS,ITGAV,RRAS2,PIK3C2A,PIKFYVE,Wasl,ITGA9,RAP1A,PAK3,NRAS,ITGB1,RAP1B,PPP1CB,LIMS1
Adipogenesis pathway	1.48	NaN	0.0909	TBL1XR1,BMPR2,ATG5,HIF1A,SOX9,FZD3,BMP2,FOXO1,SIRT1,NR2F2
G Beta Gamma Signaling	1.48	NaN	0.1	GNAI1,KRAS,NRAS,RRAS2,CAV2,PRKCI,GNAI3,PRKAR1A
Inhibition of Matrix Metalloproteases	1.51	NaN	0.154	SDC2,TIMP3,ADAM10,MMP16
fMLP Signaling in Neutrophils	1.53	NaN	0.0926	NFATC3,GNAI1,KRAS,NRAS,NOX1,RRAS2,PIK3C2A,PPP3CB,PRKCI,GNAI3
Regulation of IL-2 Expression in Activated and Anergic T Lymphocytes	1.53	NaN	0.109	NFATC3,KRAS,NRAS,RRAS2,BCL10,PPP3CB,TGFBR1
Endothelin-1 Signaling	1.59	NaN	0.0855	GNAI1,KRAS,PAFAH1B2,GUCY1A2,RRAS2,PIK3C2A,GNAI3,NRAS,PLA2G12A,ABHD3,PNPLA8,PRKCI,ARAF
D-myo-inositol (1,4,5,6)-Tetrakisphosphate Biosynthesis	1.6	NaN	0.0952	PPP2R5A,PPM1K,PPFIA2,SACM1L,NUDT4,IPMK,NUDT11,PIKFYVE,RASA1,PAWR
D-myo-inositol (3,4,5,6)-tetrakisphosphate Biosynthesis	1.6	NaN	0.0952	PPP2R5A,PPM1K,PPFIA2,SACM1L,NUDT4,IPMK,NUDT11,PIKFYVE,RASA1,PAWR
Rac Signaling	1.6	NaN	0.0952	KRAS,NRAS,NOX1,RRAS2,PIK3C2A,ITGB1,PRKCI,PIKFYVE,CFL2,PAK3
Oncostatin M Signaling	1.62	NaN	0.167	KRAS,NRAS,RRAS2,TIMP3
Myo-inositol Biosynthesis	1.7	NaN	0.4	IMPA1,IMPAD1
3-phosphoinositide Degradation	1.7	NaN	0.0948	PPP2R5A,PPM1K,PPFIA2,TMEM55A,SACM1L,NUDT4,INPP4B,NUDT11,PIKFYVE,RASA1,PAWR
Epithelial Adherens Junction Signaling	1.73	NaN	0.0957	BMPR2,CDH2,KRAS,NRAS,ACVR1C,RRAS2,CLINT1,RAP1B,TGFBR1,YES1,RAP1A
Chemokine Signaling	1.75	NaN	0.121	GNAI1,KRAS,NRAS,NOX1,RRAS2,PPP1CB,GNAI3
Superpathway of D-myo-inositol (1,4,5)-trisphosphate Metabolism	1.75	NaN	0.182	IMPA1,IPMK,IMPAD1,BPNT1
Gap Junction Signaling	1.76	NaN	0.0903	GNAI1,KRAS,TJP1,GUCY1A2,RRAS2,PIK3C2A,PPP3CB,GNAI3,PRKAR1A,NRAS,SP3,PRKCI,HTR2C
Superpathway of Geranylgeranyldiphosphate Biosynthesis I (via Mevalonate)	1.79	NaN	0.25	IDI1,ACAT2,GGPS1
Factors Promoting Cardiogenesis in Vertebrates	1.83	NaN	0.116	BMPR2,ACVR1C,ATF2,PRKCI,TGFBR1,FZD3,BMP2,BMPR1B
CCR3 Signaling in Eosinophils	1.89	NaN	0.101	GNAI1,KRAS,NRAS,RRAS2,PIK3C2A,PPP1CB,PLA2G12A,PRKCI,CFL2,GNAI3,PAK3
Synaptic Long Term Potentiation	2.1	NaN	0.108	PPP1R14C,KRAS,NRAS,ATF2,RRAS2,RAP1B,PPP3CB,PPP1CB,PRKCI,RAP1A,PRKAR1A
Leukocyte Extravasation Signaling	2.1	NaN	0.0938	GNAI1,NOX1,PIK3C2A,Wasl,CLDN1,RAP1A,EDIL3,GNAI3,RDX,DLC1,ITGB1,TIMP3,RAP1B,PRKCI,MMP16
Trans, trans-farnesyl Diphosphate Biosynthesis	2.2	NaN	0.667	IDI1,GGPS1
Role of MAPK Signaling in the Pathogenesis of Influenza	2.23	NaN	0.136	KRAS,PAFAH1B2,NRAS,ATF2,RRAS2,PLA2G12A,ABHD3,PNPLA8
Axonal Guidance Signaling	2.33	NaN	0.0782	GNAI1,PIK3C2A,ADAM10,BMP2,RAP1A,GNAI3,PAK3,LNPEP,ITGB1,SEMA3C,PRKCI,FZD3,SDCBP,KRAS,RRAS2,MME,SDC2,PPP3CB,Wasl,SEMA3D,IGF1,CFL2,PRKAR1A,PDGFC,NFATC3,NRAS,SEMA3A,RAP1B,RASA1
Macropinocytosis Signaling	2.42	NaN	0.134	KRAS,NRAS,RRAS2,PIK3C2A,ITGB1,RAB5A,ABI1,PRKCI,PDGFC
Synaptic Long Term Depression	2.5	NaN	0.111	GNAI1,KRAS,PAFAH1B2,GUCY1A2,RRAS2,IGF1,GNAI3,NRAS,PPP2R5A,PLA2G12A,ABHD3,PNPLA8,PRKCI
BMP signaling pathway	2.56	NaN	0.141	BMPR2,KRAS,NRAS,ATF2,RRAS2,XIAP,BMP2,BMPR1B,PRKAR1A
TGF-Œ≤ Signaling	2.61	NaN	0.133	RNF111,BMPR2,KRAS,NRAS,ACVR1C,RRAS2,PMEPA1,TGFBR1,BMP2,BMPR1B
Cardiomyocyte Differentiation via BMP Receptors	2.76	NaN	0.333	BMPR2,ATF2,BMP2,BMPR1B
ERK/MAPK Signaling	2.88	NaN	0.106	KRAS,ATF2,RRAS2,PIK3C2A,H3F3A/H3F3B,RAP1A,PRKAR1A,PAK3,PPP1R14C,NRAS,PPP2R5A,ITGB1,RAP1B,PPP1CB,PLA2G12A,PRKCI,ARAF
Ephrin Receptor Signaling	3.48	NaN	0.116	GNAI1,KRAS,ATF2,RRAS2,SDC2,Wasl,ADAM10,RAP1A,CFL2,GNAI3,PAK3,PDGFC,NRAS,ITGB1,RAP1B,ABI1,SDCBP,RASA1
Upstream Regulators for My Projects->Training Project->genes module blue - 2017-06-19 01:04 PM
Analysis	ID	Upstream Regulator	Molecule Type	Predicted Activation State	Activation z-score	Notes	Bias Term	Bias-corrected z-score	p-value of overlap	Target molecules in dataset	Mechanistic Network
genes module blue - 2017-06-19 01:04 PM		TCF7L2	transcription regulator						0.00616	ABHD17B,CHMP1B,ENPP4,FMNL2,ID4,IL1RAP,KIF5B,MMGT1,MOSPD2,NPAT,NUDT4,PICALM,PRRG1,QKI,RAP1A,SMIM15,SNX18,SYPL1,UBE2G1
genes module blue - 2017-06-19 01:04 PM		MAOA	enzyme						0.0297	HTR2C,SLC18A2
genes module blue - 2017-06-19 01:04 PM		AFF1	transcription regulator						0.0475	IGF1
genes module blue - 2017-06-19 01:04 PM		CAV1	transmembrane receptor						0.0475	TJP1
genes module blue - 2017-06-19 01:04 PM		KIF5A	transporter						0.0475	GABRB2
genes module blue - 2017-06-19 01:04 PM		MYT1L	transcription regulator						0.0475	RBFOX1
genes module blue - 2017-06-19 01:04 PM		NFATC4	transcription regulator						0.0475	KCND2
genes module blue - 2017-06-19 01:04 PM		PEX5L	ion channel						0.0475	HCN1
genes module blue - 2017-06-19 01:04 PM		PRKCZ	kinase						0.0475	KRAS
genes module blue - 2017-06-19 01:04 PM		SLC32A1	transporter						0.0475	GABRA1
genes module blue - 2017-06-19 01:04 PM		STK38L	kinase						0.0475	ITGB1
genes module blue - 2017-06-19 01:04 PM		TP63	transcription regulator						0.0475	PERP
genes module blue - 2017-06-19 01:04 PM		VPS18	transporter						0.0475	ITGB1
genes module blue - 2017-06-19 01:04 PM		mir-103	microrna						0.0475	HIF1A
genes module blue - 2017-06-19 01:04 PM		mir-132	microrna						0.0475	RASA1
Diseases and Bio Functions for My Projects->Training Project->genes module blue - 2017-06-19 01:04 PM
Categories	Functions	Diseases or Functions Annotation	p-Value	Predicted Activation State	Activation z-score	Notes	Bias-corrected z-score	Molecules	# Molecules
Cell Morphology, Cellular Assembly and Organization, Cellular Development, Cellular Function and Maintenance, Cellular Growth and Proliferation, Nervous System Development and Function, Organismal Development, Tissue Development	formation	formation of dendrites	0.000592					CDH2,SDC2,ELAVL4,CAPRIN1,FMN1,PAK3,RAB21,MAP2,PICALM,ITGB1,SEMA3A,VAMP7,ABI1,DCDC2	14
Cell Death and Survival	apoptosis	apoptosis of neurons	0.000608					RETREG1,RANBP9,SEL1L,PAWR,IGF1,BMPR1B,PDGFC,PERP,PPARGC1A,SH3GLB1,HIF1A,KCND2,NR2F1,XIAP,COL25A1,FOXO1,PDCD6IP,SIRT1	18
Cell Death and Survival	apoptosis	apoptosis	0.000828					RETREG1,ST8SIA4,GPM6B,RANBP9,SEL1L,PAWR,IGF1,BMPR1B,PDGFC,PERP,PPARGC1A,BCL10,SH3GLB1,HIF1A,ITGB1,KCND2,NR2F1,UBQLN1,XIAP,COL25A1,ATRX,FOXO1,PDCD6IP,SIRT1	24
Embryonic Development, Organismal Development, Tissue Morphology	length	length of ventricular zone	0.00218					NR2F1,FOXC1	2
Cell-To-Cell Signaling and Interaction, Nervous System Development and Function	long-term potentiation	long-term potentiation of CA1 neuron	0.00427					FMR1,CDH2,KRAS,ST8SIA4	4
Cellular Function and Maintenance	homeostasis	cellular homeostasis	0.00793					HCN1,FMR1,DNM1L,ATG5,GABRA1,OSTM1,FOXO1,NFE2L2	8
Cell Morphology, Cellular Assembly and Organization, Cellular Development, Cellular Function and Maintenance, Cellular Growth and Proliferation, Embryonic Development, Nervous System Development and Function, Organismal Development, Tissue Development, Tissue Morphology	density	density of dendritic spines	0.00912					FMR1,FAM107A,CNTNAP2,UBA6,IL1RAP,UBQLN2,IGF1	7
Cellular Assembly and Organization, Nervous System Development and Function	sorting	sorting of axons	0.00953					ITGB1,MPP5,PRKAR1A	3
Cell Morphology, Cellular Function and Maintenance	autophagy	autophagy	0.0105					DNM1L,ATG5,OSTM1,NFE2L2	4
Nervous System Development and Function, Tissue Morphology	density	density of neurons	0.0112					FMR1,ACVR1C,CHMP2B,FAM107A,CNTNAP2,UBA6,IL1RAP,UBQLN2,IGF1	9
Cell Death and Survival, Embryonic Development	apoptosis	apoptosis of neural tube cells	0.0123					FOXO1,BMPR1B	2
Cell-To-Cell Signaling and Interaction, Cellular Assembly and Organization, Nervous System Development and Function, Tissue Morphology	density	density of excitatory synapses	0.0123					FMR1,CHMP2B	2
Cellular Development, Cellular Growth and Proliferation, Embryonic Development, Nervous System Development and Function, Organ Development, Organismal Development, Tissue Development	neurogenesis	neurogenesis of brain cells	0.0123					HES1,IGF1	2
Tissue Morphology	quantity	quantity of epithelial cells	0.0123					BMP2,CHM	2
Nervous System Development and Function, Organ Morphology, Organismal Development	size	size of forebrain	0.0124					MAP2,PPARGC1A,GPM6B,VAMP7,FZD3,ATRX,IGF1	7
Cell Death and Survival	apoptosis	apoptosis of motor neurons	0.0127					COL25A1,PAWR,PDCD6IP	3
Neurological Disease, Organismal Injury and Abnormalities	astrocytosis	astrocytosis	0.0127					CDH2,SH3GLB1,NAMPT,ADAM10,IGF1,NFE2L2	6
Cell Death and Survival	cell death	cell death	0.0147					CDH2,ST8SIA4,ATG5,SEL1L,BMPR1B,IREB2,GDAP1,DNM1L,PPARGC1A,BCL10,ITGB1,KCND2,CISD2,XIAP,FZD3,COL25A1,ATRX,FOXO1,SIRT1,GPHN,CLCN3,RETREG1,GPM6B,RANBP9,GABRB2,PIKFYVE,PAWR,Dleu2,IGF1,PDGFC,PERP,PRDM16,SH3GLB1,HIF1A,NR2F1,SLC18A2,UBQLN1,PDCD6IP,NFE2L2	39
Nervous System Development and Function, Organ Morphology, Organismal Development	morphology	morphology of corpus callosum	0.0164					MAP2,ST8SIA4,GPM6B,CNTNAP2,NR2F1,FZD3,IREB2	7
Cell Morphology, Nervous System Development and Function, Tissue Morphology	morphology	morphology of neurons	0.0176					ST8SIA4,MPP5,ADAM10,BMP2,MBNL2,IREB2,PAK3,GDAP1,MAP2,SYNCRIP,PPARGC1A,PDS5B,ITGB1,CNTNAP2,PLAGL1,GABRA1,COL25A1,ATRX,GPHN,CLCN3,FMR1,RETREG1,SNAP91,GPM6B,OSTM1,IGF1,CAPRIN1,UBE3A,CCDC88A,Foxp2,NAMPT,SEMA3A,NR2F1,SLC18A2,HES1,FGD4,UTRN,NFE2L2	38
Cellular Compromise, Neurological Disease, Organismal Injury and Abnormalities	atrophy	atrophy of striatal neurons	0.0199					PPARGC1A,SIRT1	2
Neurological Disease, Organismal Injury and Abnormalities	reactive gliosis	reactive gliosis	0.0199					CDH2,OSTM1	2
Cell-To-Cell Signaling and Interaction, Nervous System Development and Function	synaptic transmission	synaptic transmission of hippocampal CA1 region	0.0205					FMR1,SLC7A11,CNTNAP2	3
Cell Death and Survival	cell death	neuronal cell death	0.0222					CDH2,ST8SIA4,ATG5,SEL1L,BMPR1B,DNM1L,PPARGC1A,KCND2,XIAP,COL25A1,FOXO1,SIRT1,RETREG1,RANBP9,PIKFYVE,PAWR,IGF1,PDGFC,PERP,SH3GLB1,HIF1A,NR2F1,SLC18A2,UBQLN1,PDCD6IP,NFE2L2	26
Cell-To-Cell Signaling and Interaction, Nervous System Development and Function	long-term potentiation	long-term potentiation of hippocampus	0.0234					UBE3A,FMR1,CCDC88A,CDH2,KRAS,DR1,ST8SIA4,GUCY1A2,UBQLN2,PRKAR1A	10
Cellular Development, Cellular Growth and Proliferation, Nervous System Development and Function, Tissue Development	growth	growth of axons	0.0242					GDAP1,NFATC3,RAB11A,GPM6A,IMPA1,SEMA3A,PTP4A2,VAMP7,PPP3CB,ELAVL4,SIRT1,GPHN	12
Neurological Disease, Organismal Injury and Abnormalities	gliosis	gliosis	0.027					CDH2,SH3GLB1,NAMPT,ADAM10,OSTM1,IGF1,NFE2L2	7
Cell Death and Survival	cell death	cell death of central nervous system cells	0.0271					RETREG1,RANBP9,SEL1L,IGF1,DNM1L,PPARGC1A,SH3GLB1,HIF1A,KCND2,UBQLN1,XIAP,FOXO1,SIRT1,NFE2L2	14
Cell Morphology, Cellular Assembly and Organization, Cellular Development, Cellular Function and Maintenance, Cellular Growth and Proliferation, Embryonic Development, Nervous System Development and Function, Organismal Development, Tissue Development	branching	dendritic growth/branching	0.0271					FMR1,FAM107A,UBA6,UBQLN2,ELAVL4,ADAM10,IGF1,UBE3A,CCDC88A,SEMA3A,CNTNAP2,IL1RAP,ABI1,ATRX	14
Cellular Assembly and Organization, Nervous System Development and Function, Tissue Morphology	quantity	quantity of dendritic spines	0.0274					FMR1,IL1RAP,ADAM10,PAK3	4
Cell Death and Survival	cell death	cell death of progenitor cells	0.0289					PPARGC1A,ATRX	2
Cell Death and Survival	cell death	cell death of stem cells	0.0289					PPARGC1A,SEL1L	2
Cell-To-Cell Signaling and Interaction, Cellular Movement, Nervous System Development and Function	contact repulsion	contact repulsion of axons	0.0289					SEMA3A,SEMA3D	2
Cell Morphology, Cellular Assembly and Organization, Nervous System Development and Function, Neurological Disease, Tissue Morphology	abnormal morphology	abnormal morphology of synaptic vesicles	0.0304					CLCN3,SNAP91,SLC18A2	3
Nervous System Development and Function, Organ Morphology, Organismal Development	volume	volume of brain	0.0304					PPARGC1A,VAMP7,IGF1	3
Cellular Movement, Nervous System Development and Function	migration	migration of Schwann cells	0.0392					RRAS2,ITGB1	2
Cell Morphology, Nervous System Development and Function	morphology	morphology of radial glial cells	0.0392					Foxp2,IGF1	2
Cell Morphology	polarization	polarization of cells	0.0392					CDH2,MAP2	2
Cardiovascular System Development and Function, Cellular Development, Cellular Function and Maintenance, Cellular Growth and Proliferation, Organismal Development, Tissue Development	proliferation	proliferation of endothelial cells	0.0392					HIF1A,IGF1	2
Cell-To-Cell Signaling and Interaction, Nervous System Development and Function	synaptic transmission	synaptic transmission of cortical neurons	0.0392					CNTNAP2,IGF1	2
Cell Morphology, Cellular Function and Maintenance	transmembrane potential	transmembrane potential of cells	0.0392					HCN1,GABRA1	2
Neurological Disease	neurodegeneration	Neurodegeneration	0.0406					CLCN3,ATG5,MME,GPM6B,GABRB2,Dleu2,OXR1,IGF1,IREB2,GDAP1,DNM1L,SLC7A11,PPARGC1A,CISD2,SLC18A2,UBQLN1,COL25A1,SIRT1,NFE2L2,GPHN	20
Cell Morphology, Nervous System Development and Function, Neurological Disease	abnormal morphology	abnormal morphology of oligodendrocytes	0.0424					GPM6B,HES1,IREB2	3
Neurological Disease, Organismal Injury and Abnormalities, Psychological Disorders	striatal degeneration	striatal degeneration	0.0424					PPARGC1A,SLC18A2,NFE2L2	3
Cell Death and Survival, Neurological Disease, Organismal Injury and Abnormalities	cell death	cell death of cerebral cortex cells	0.043					PPARGC1A,SH3GLB1,HIF1A,KCND2,RANBP9,UBQLN1,XIAP,IGF1,FOXO1,SIRT1,NFE2L2	11
Cell Death and Survival	apoptosis	apoptosis of central nervous system cells	0.0448					RETREG1,PPARGC1A,SH3GLB1,KCND2,RANBP9,XIAP,SEL1L,SIRT1	8
Cell Morphology, Nervous System Development and Function, Organ Morphology, Organismal Development	morphology	morphology of cerebral cortex cells	0.0449					CLCN3,FMR1,SYNCRIP,SEMA3A,IREB2	5
Cardiovascular Disease, Hematological Disease, Metabolic Disease	hypertriglyceridemia	Hypertriglyceridemia	0.0468					FOXO1	1
Cell Morphology, Cellular Assembly and Organization, Cellular Function and Maintenance, Inflammatory Response	accumulation	accumulation of autophagosomes	0.0468					OSTM1	1
Cellular Compromise, Nervous System Development and Function	acidification	acidification of synaptic vesicles	0.0468					CLCN3	1
Cellular Assembly and Organization	activation	activation of mitochondria	0.0468					RANBP9	1
Cell Death and Survival	activation-induced cell death	activation-induced cell death of T lymphocytes	0.0468					XIAP	1
Cellular Assembly and Organization	aggregation	aggregation of early endosomes	0.0468					KIF16B	1
Cell Death and Survival	apoptosis	apoptosis of neuroepithelium	0.0468					BCL10	1
Cell Morphology, Cellular Assembly and Organization, Cellular Development, Cellular Function and Maintenance, Cellular Growth and Proliferation, Nervous System Development and Function, Organismal Development, Tissue Development	arborization	arborization of spinal nerve	0.0468					ITGB1	1
Cell-To-Cell Signaling and Interaction	association	association of neuroepithelial cells	0.0468					ITGAV	1
Neurological Disease, Organismal Injury and Abnormalities	astrocytosis	astrocytosis of dentate gyrus	0.0468					NAMPT	1
Neurological Disease, Organ Morphology, Organismal Injury and Abnormalities	atrophy	atrophy of stratum pyramidale	0.0468					NAMPT	1
Auditory Disease, Organ Morphology, Organismal Injury and Abnormalities	atrophy	atrophy of vestibular organ	0.0468					ATF2	1
Cell Cycle, Gene Expression	binding	binding of DNA endogenous promoter	0.0468					IPMK	1
Cell-To-Cell Signaling and Interaction, Cellular Assembly and Organization, Cellular Movement, Nervous System Development and Function	chemorepulsion	chemorepulsion of sympathetic neurites	0.0468					SEMA3A	1
Cellular Movement, Nervous System Development and Function	chemorepulsion	chemorepulsion of sympathetic neuron	0.0468					SEMA3A	1
Cellular Development, Nervous System Development and Function	commitment	commitment of astrocytes	0.0468					SEL1L	1
Cellular Development	commitment	commitment of neural stem cells	0.0468					SEL1L	1
Cell-To-Cell Signaling and Interaction, Nervous System Development and Function	conduction	conduction of Purkinje cells	0.0468					GABRA1	1
Post-Translational Modification	conversion	conversion of protein	0.0468					SLC18A2	1
Nervous System Development and Function, Organismal Development, Skeletal and Muscular System Development and Function	coordination	coordination of forelimb	0.0468					NAMPT	1
Nervous System Development and Function, Organismal Development, Skeletal and Muscular System Development and Function	coordination	coordination of hindlimb	0.0468					NAMPT	1
Cellular Assembly and Organization, Cellular Development, Cellular Growth and Proliferation, Embryonic Development, Nervous System Development and Function, Organ Development, Organismal Development, Tissue Development	formation	delay in initiation of formation of olfactory glomeruli	0.0468					HCN1	1
Cellular Development	transition	delay in initiation of transition of neuronal progenitor cells	0.0468					PLAGL1	1
Cellular Development	transition	delay in initiation of transition of radial glial cells	0.0468					PLAGL1	1
Cellular Movement, Nervous System Development and Function	migration	delay in migration of Schwann cells	0.0468					ITGB1	1
Immunological Disease	delayed hypersensitive reaction	delayed hypersensitive reaction	0.0468					SIRT1	1
Nervous System Development and Function, Skeletal and Muscular System Development and Function	density	density of vertebral column	0.0468					FMR1	1
Cellular Compromise, Nervous System Development and Function	depletion	depletion of myelin sheath	0.0468					IGF1	1
Nervous System Development and Function	development	development of accessory nerve	0.0468					SEMA3D	1
Nervous System Development and Function	development	development of facial nerve	0.0468					SEMA3D	1
Nervous System Development and Function	development	development of vagus nerve	0.0468					SEMA3D	1
Nervous System Development and Function	excitation	excitation of nerves	0.0468					HIF1A	1
Cell Morphology, Cellular Assembly and Organization, Cellular Function and Maintenance	extension	extension of peripheral lamellae	0.0468					ITGB1	1
Cellular Assembly and Organization, Nervous System Development and Function	folding	folding of postsynaptic membrane	0.0468					UTRN	1
Cellular Movement, Nervous System Development and Function	guidance	guidance of olfactory glomeruli	0.0468					SEMA3A	1
Carbohydrate Metabolism, Cellular Function and Maintenance, Small Molecule Biochemistry	homeostasis	homeostasis of D-glucose	0.0468					FOXO1	1
Endocrine System Development and Function, Small Molecule Biochemistry	hydroxylation	hydroxylation of melatonin	0.0468					CYP1B1	1
Behavior	hyperactivity	hyperactivity of reactive astrocytes	0.0468					BMPR1B	1
Hematological Disease, Immunological Disease	hypereosinophilia	hypereosinophilia	0.0468					PPARGC1A	1
Cell Morphology, Cellular Movement, Nervous System Development and Function	innervation	innervation of thalamocortical axons	0.0468					NR2F1	1
Cellular Assembly and Organization, Cellular Function and Maintenance, Cellular Movement, Nervous System Development and Function	localization	localization of axons	0.0468					SEMA3A	1
Gene Expression, Molecular Transport, RNA Trafficking	localization	localization of mRNA	0.0468					FMR1	1
Cell-To-Cell Signaling and Interaction, Nervous System Development and Function	long-term potentiation	long-term potentiation of stratum radiatum	0.0468					UBE3A	1
Cell Death and Survival, Nervous System Development and Function, Tissue Morphology	loss	loss of bipolar cells	0.0468					IGF1	1
Cellular Movement	migration	migration of neural stem cells	0.0468					ITGB1	1
Nervous System Development and Function, Tissue Development	morphogenesis	morphogenesis of sympathetic trunk	0.0468					SEMA3A	1
Connective Tissue Development and Function, Nervous System Development and Function, Organismal Development, Skeletal and Muscular System Development and Function, Tissue Development	morphology	morphology of vertebral column	0.0468					FMR1	1
Cell Death and Survival, Cellular Compromise, Neurological Disease, Organismal Injury and Abnormalities, Psychological Disorders, Tissue Morphology	neurodegeneration	neurodegeneration of striatonigral neurons	0.0468					SLC18A2	1
Neurological Disease, Organismal Injury and Abnormalities	pharmacologically induced seizure	pharmacologically induced seizure	0.0468					NR2F1	1
Infectious Diseases, Neurological Disease, Organismal Injury and Abnormalities, Psychological Disorders	prion disease	prion disease of striatum	0.0468					PPARGC1A	1
Nervous System Development and Function, Organ Morphology	quantity	quantity of layer IV	0.0468					NR2F1	1
Cellular Assembly and Organization, Tissue Morphology	quantity	quantity of melanosomes	0.0468					CHM	1
Nervous System Development and Function, Organ Morphology, Tissue Morphology	quantity	quantity of mitral cells	0.0468					IGF1	1
Cellular Development, Cellular Growth and Proliferation, Embryonic Development, Nervous System Development and Function, Organismal Development, Tissue Morphology	quantity	quantity of neural tube cells	0.0468					BMPR1B	1
Cellular Assembly and Organization, Nervous System Development and Function, Organ Morphology, Tissue Morphology	quantity	quantity of olfactory glomeruli	0.0468					SEMA3A	1
Cellular Assembly and Organization, Nervous System Development and Function, Tissue Morphology	quantity	quantity of postsynaptic membrane	0.0468					UTRN	1
Nervous System Development and Function, Tissue Morphology	quantity	quantity of white matter	0.0468					IGF1	1
Cellular Assembly and Organization, Nervous System Development and Function	remodeling	remodeling of dendrites	0.0468					FMR1	1
Cell Cycle, Cellular Assembly and Organization, DNA Replication, Recombination, and Repair	segregation	segregation of chromosomes	0.0468					ATRX	1
Cellular Assembly and Organization, Cellular Movement, Nervous System Development and Function	segregation	segregation of sensory axons	0.0468					ITGB1	1
Cell Death and Survival, Cellular Development, Cellular Function and Maintenance, Cellular Growth and Proliferation, Embryonic Development, Organismal Development	self-renewal	self-renewal of multilineage progenitor cells	0.0468					HES1	1
Nervous System Development and Function, Organ Morphology, Organismal Development	size	size of nigrostriatum	0.0468					FZD3	1
Auditory and Vestibular System Development and Function, Nervous System Development and Function, Organ Morphology, Organismal Development	size	size of spiral ganglion	0.0468					IGF1	1
Nervous System Development and Function, Organ Morphology, Organismal Development	size	size of thalamocortical tract	0.0468					FZD3	1
Cellular Development, Nervous System Development and Function, Tissue Development	specification	specification of primary neurons	0.0468					ELAVL4	1
Nervous System Development and Function	spike-wave discharge	spike-wave discharge	0.0468					CACNB4	1
Cell-To-Cell Signaling and Interaction, Cellular Growth and Proliferation, Endocrine System Development and Function, Nervous System Development and Function	stimulation	stimulation of somatotrophs	0.0468					IGF1	1
Carbohydrate Metabolism	storage	storage of carbohydrate	0.0468					OSTM1	1
Cell Morphology, Cellular Function and Maintenance, Nervous System Development and Function	transmembrane potential	transmembrane potential of stellate cells	0.0468					GABRA1	1
Carbohydrate Metabolism, Molecular Transport, Small Molecule Biochemistry	uptake	uptake of D-glucose	0.0468					IGF1	1
Cardiovascular System Development and Function, Nervous System Development and Function, Organismal Development	vascularization	vascularization of brain	0.0468					IGF1	1
Behavior	vertical rearing	vertical rearing	0.0468					NAMPT	1
Nervous System Development and Function, Organ Morphology, Organismal Development	volume	volume of third cerebral ventricle	0.0468					VAMP7	1
Behavior, Organismal Functions	walking	walking	0.0468					NAMPT	1
Cellular Development, Cellular Growth and Proliferation, Nervous System Development and Function, Tissue Development	development	development of neurons	0.0475					CDH2,ST8SIA4,GPM6A,FAM107A,MPP5,UBQLN2,ELAVL4,ADAM10,PAK3,MAP2,ITGB1,CNTNAP2,IL1RAP,ABI1,DCDC2,COL25A1,ATRX,FOXC1,GPHN,FMR1,SDC2,UBA6,Wasl,IGF1,NRXN1,CAPRIN1,FMN1,UBE3A,HCN1,CCDC88A,RAB21,SLITRK4,PICALM,SLITRK2,RYK,SEMA3A,VAMP7,NR2F1,HES1	39
Cell-To-Cell Signaling and Interaction, Nervous System Development and Function	long-term potentiation	long-term potentiation of hippocampal CA1 region	0.0489					FMR1,CDH2,KRAS,ST8SIA4,PRKAR1A	5
Cell Death and Survival, Neurological Disease, Organismal Injury and Abnormalities	apoptosis	apoptosis of hippocampal cells	0.0492					PPARGC1A,KCND2,RANBP9	3
Cellular Development, Cellular Growth and Proliferation, Nervous System Development and Function, Tissue Development	growth	growth of neurites	0.0494					RAB11A,GPM6A,PTP4A2,PPP3CB,ELAVL4,Wasl,ADAM10,BMP2,IGF1,GDAP1,NFATC3,UBE3A,IMPA1,SEMA3A,VAMP7,SIRT1,GPHN	17
Networks for My Projects->Training Project->genes module blue - 2017-06-19 01:04 PM
ID	Analysis	Molecules in Network	Score	Focus Molecules	Top Diseases and Functions
1	genes module blue - 2017-06-19 01:04 PM	ABHD17B,CHMP1B,ENPP4,FMNL2,ID4,MMGT1,MOSPD2,NPAT,NUDT4,PICALM,PRRG1,RAP1A,SMIM15,SNX18,SYPL1,TCF7L2,UBE2G1	21	16	Cellular Assembly and Organization, Cell-To-Cell Signaling and Interaction, Developmental Disorder
2	genes module blue - 2017-06-19 01:04 PM	ADAM10,ARAF,ATP2A2,ATRX,CACNA2D1,CALCRL,CAMK2A,FGFR3,FMR1,GAPDH,HES1,HIP1,HLA-A,HRAS,HTT,KCND2,MYT1L,NR2F1,PAIP2,PPARGC1A,PVALB,QKI,RBFOX1,RGS4,RNF168,RORB,SHANK3,SOX9,SPRY1,STAT3,STX1A,TOP1,UBA6,UBE3A,ZFHX3	17	19	Cell Morphology, Nervous System Development and Function, Tissue Morphology
3	genes module blue - 2017-06-19 01:04 PM	ACVR1C,APP,ASCL1,BDNF,C1D,CCNG2,CDKN1B,CREB1,CREM,FAM204A,FOS,FOXO1,GAB1,GSX2,HAUS1,HES5,IDI1,JUNB,NF1,NPY,PAX6,PDGFB,PTGER4,SEL1L,SIRT1,SMAD4,SPTY2D1,ST8SIA4,TBPL1,TMX1,WWTR1,Wasl,ZFP36L1,ZNF711	13	16	Embryonic Development, Nervous System Development and Function, Organ Development
4	genes module blue - 2017-06-19 01:04 PM	ABI1,APBA1,CASK,CNTNAP2,DLG3,DLG4,GPHN,GRIA1,GRIK2,GRIK5,HSPA8,HTR2C,KCNA2,KCNAB2,KIF16B,LGI1,LIN7C,NETO2,NRXN1,NTRK2,PPP3CB,PURB,RANBP9,RARA,RPS3,SEPT5,SLC18A2,SLC30A3,SNAP25,SNAP91,SNCA,SYNCRIP,SYT1,VAMP2,YES1	11	15	Cell-To-Cell Signaling and Interaction, Nervous System Development and Function, Molecular Transport
5	genes module blue - 2017-06-19 01:04 PM	AKT1S1,APP,BMPR1B,CDH2,CEBPB,DCX,DMD,DNM1L,DRP2,EGFR,EIF3A,FMN2,GAP43,GFAP,HEY1,ITGA3,ITGB1,KIF5B,KIF5C,KRAS,MAPK10,MAPK9,MME,MTOR,NFATC3,NFE2L2,PRX,PSEN1,RICTOR,SOD1,STX12,TP53,TSC2,UTRN,XIAP	11	15	Nervous System Development and Function, Cell Morphology, Cellular Development
6	genes module blue - 2017-06-19 01:04 PM	Acot1,B2M,CAV1,CD55,CHST7,CXCR4,ELAVL1,FAM107A,FASLG,GLUL,GNAI2,HIF1A,ICAM1,IFNG,IGF1,IL12B,IL18BP,IL1A,IRF1,KMT2D,MYD88,NFKBIA,NOX1,OXR1,PPT1,PRKCQ,Rsl1 (includes others),S100A9,SLC6A1,SLC7A11,TCEAL1,TJP1,TNF,TOX3,YY1	10	14	Cellular Development, Cellular Growth and Proliferation, Hematological System Development and Function
7	genes module blue - 2017-06-19 01:04 PM	AKAP10,ERP44,FA2H,GNAI1,GNAO1,GNB2,GPM6A,GRIN1,HEPH,IL1RAP,IMPACT,KIF5B,KNDC1,MAP2,MBP,OPALIN,PLP1,PRKACA,PRKAR2A,PRKAR2B,PSEN1,PSEN2,RAB33B,RAB39B,RAB3GAP2,RTN4,TCF7L2,TMEM55A,TSPAN2,ZFYVE27	10	13	Cell Morphology, Cellular Assembly and Organization, Cellular Function and Maintenance
8	genes module blue - 2017-06-19 01:04 PM	ADORA2A,ATP1A2,ATP1A3,CAPRIN1,CDH9,CLDN1,CYFIP1,DCTN1,DRD1,DRD3,EGR2,EIF4E,ELAVL4,FOS,Foxp1,GNAO1,GNAQ,HCN1,IPMK,KIF5A,KLC1,MKNK1,NTS,PAFAH1B1,PAFAH1B2,PDCD10,PDCD6IP,PLA2G12A,PRKAR1A,RAB3A,RAC1,SPARC,SRF,USO1,VSNL1	9	13	Behavior, Cellular Assembly and Organization, Cellular Function and Maintenance
9	genes module blue - 2017-06-19 01:04 PM	ADCYAP1,BAX,BDNF,CAMK4,CARTPT,CCNI,CDK5,CDK5R2,CTCF,DAB1,DCDC2,DNAH9,DRD2,EDIL3,EGR1,GABRA1,GABRB2,NAMPT,NEUROD1,NTRK1,PAWR,PENK,POU4F1,RAD21,RFX3,SERPINE2,SH3GLB1,TAC1,TGFB1,TGFBR1,TH,TLX1,TLX3,TRPV1,VSTM2A	7	11	Behavior, Cell Death and Survival, Nervous System Development and Function
10	genes module blue - 2017-06-19 01:04 PM	HGF,PRDM16	1	1	Cellular Compromise, Cardiac Dilation, Cardiac Dysfunction
11	genes module blue - 2017-06-19 01:04 PM	BLOC1S6,VAMP7	1	1	Cellular Assembly and Organization, Nervous System Development and Function, Organ Morphology
12	genes module blue - 2017-06-19 01:04 PM	ITCH,PTGER2	1	1	Cell-To-Cell Signaling and Interaction, Tissue Morphology, Embryonic Development
13	genes module blue - 2017-06-19 01:04 PM	AP3D1,CLCN3	1	1	Cell Morphology, Cellular Assembly and Organization, Cellular Compromise
14	genes module blue - 2017-06-19 01:04 PM	ATG5,SQSTM1	1	1	Cell Cycle, Cellular Assembly and Organization, Cellular Compromise
15	genes module blue - 2017-06-19 01:04 PM	CRTAP,UBQLN1	1	1	Connective Tissue Disorders, Developmental Disorder, Hereditary Disorder
16	genes module blue - 2017-06-19 01:04 PM	CHD4,ELAVL2	1	1	Cellular Function and Maintenance, Developmental Disorder, Hereditary Disorder
17	genes module blue - 2017-06-19 01:04 PM	MAP1LC3B,PIKFYVE	1	1	Cellular Assembly and Organization, Carbohydrate Metabolism, Cell Morphology
18	genes module blue - 2017-06-19 01:04 PM	CELSR3,FZD3	1	1	Nervous System Development and Function, Organ Morphology, Organismal Development
19	genes module blue - 2017-06-19 01:04 PM	ADCYAP1R1,PLAGL1	1	1	Cellular Growth and Proliferation, Nervous System Development and Function, Organ Development
20	genes module blue - 2017-06-19 01:04 PM	RASA1,mir-132	1	1	Cell-To-Cell Signaling and Interaction, Cellular Development, Hematological System Development and Function
21	genes module blue - 2017-06-19 01:04 PM	PERP,SATB2,TP63	1	1	Connective Tissue Disorders, Developmental Disorder, Gastrointestinal Disease
22	genes module blue - 2017-06-19 01:04 PM	EPHB2,SARM1,SDC2	1	1	Cell Morphology, Cellular Assembly and Organization, Cellular Development
23	genes module blue - 2017-06-19 01:04 PM	ABCG1,ABCG4,SOAT1	1	1	Lipid Metabolism, Molecular Transport, Small Molecule Biochemistry
24	genes module blue - 2017-06-19 01:04 PM	ATF2,CNOT9,MAP2K4	1	1	Cell Death and Survival, Cellular Development, Digestive System Development and Function
Tox Lists for My Projects->Training Project->genes module blue - 2017-06-19 01:04 PM
Ingenuity Toxicity Lists	-log(p-value)	Ratio	Molecules
TGF-Œ≤ Signaling	2.52	0.13	RNF111,BMPR2,KRAS,NRAS,ACVR1C,RRAS2,PMEPA1,TGFBR1,BMP2,BMPR1B
Decreases Depolarization of Mitochondria and Mitochondrial Membrane	0.886	0.111	DNM1L,PPARGC1A,SH3GLB1
Hypoxia-Inducible Factor Signaling	0.851	0.0847	UBE2J1,HIF1A,ELAVL1,UBE2D3,UBE2G1
PPARŒ±/RXRŒ± Activation	0.836	0.0685	BMPR2,KRAS,NRAS,ACVR1C,PPARGC1A,RRAS2,IL1RAP,NR2F1,TGFBR1,PRKAR1A
Cholesterol Biosynthesis	0.769	0.125	IDI1,ACAT2
NF-Œ∫B Signaling	0.746	0.0654	BMPR2,KRAS,NRAS,RRAS2,BCL10,PIK3C2A,ARAF,TGFBR1,BMP2,BMPR1B
Oxidative Stress	0.732	0.0833	GCLC,GLRX2,MGST1,NFE2L2
Biogenesis of Mitochondria	0.689	0.111	PPARGC1A,CAV2
VDR/RXR Activation	0.641	0.0714	CCNC,YY1,PRKCI,HES1,FOXO1
NRF2-mediated Oxidative Stress Response	0.624	0.0601	KRAS,GCLC,NRAS,RRAS2,PIK3C2A,DNAJB11,PRKCI,MAF,MGST1,DNAJB9,NFE2L2
p53 Signaling	0.559	0.0638	PERP,PIK3C2A,HIF1A,CCNG1,PLAGL1,SIRT1
Genes Upregulated in Response to Proteinuria-induced Oxidative Stress in Renal Proximal Tubule Cells (Human)	0.545	0.143	MGST1
Glutathione Depletion - CYP Induction and Reactive Metabolites	0.497	0.125	CCNG1
Anti-Apoptosis	0.462	0.0769	XIAP,TMX1
Cytochrome P450 Panel - Substrate is a Xenobiotic (Human)	0.456	0.111	CYP1B1
Xenobiotic Metabolism Signaling	0.451	0.0533	KRAS,GCLC,RRAS2,PIK3C2A,MAF,MGST1,NRAS,PPARGC1A,PPP2R5A,PRKCI,HS6ST2,CYP1B1,NFE2L2
TR/RXR Activation	0.437	0.0588	TBL1XR1,PPARGC1A,PIK3C2A,HIF1A,RCAN2
Mechanism of Gene Regulation by Peroxisome Proliferators via PPARŒ±	0.426	0.0581	KRAS,NRAS,PPARGC1A,NR2F1,PRKAR1A
Long-term Renal Injury Pro-oxidative Response Panel (Rat)	0.42	0.1	NOX1
PXR/RXR Activation	0.394	0.0612	PPARGC1A,FOXO1,PRKAR1A
Cytochrome P450 Panel - Substrate is a Xenobiotic (Rat)	0.388	0.0909	CYP1B1
Decreases Respiration of Mitochondria	0.388	0.0909	PNPLA8
Glutathione Depletion - Phase II Reactions	0.388	0.0909	MGST1
Hepatic Stellate Cell Activation	0.368	0.0645	TGFBR1,IGF1
Cytochrome P450 Panel - Substrate is a Sterol (Human)	0.334	0.0769	CYP1B1
Cytochrome P450 Panel - Substrate is a Sterol (Mouse)	0.334	0.0769	CYP1B1
Cytochrome P450 Panel - Substrate is a Sterol (Rat)	0.334	0.0769	CYP1B1
Renal Glomerulus Panel (Human)	0.334	0.0769	TJP1
RAR Activation	0.324	0.05	PPARGC1A,RDH14,PBRM1,NR2F1,PRKCI,BMP2,NR2F2,PRKAR1A
Liver Necrosis/Cell Death	0.312	0.0486	DNM1L,ATF2,PPARGC1A,ITGAV,MME,RB1CC1,TIMP3,XIAP,YES1,IGF1,SIRT1,NFE2L2
Cytochrome P450 Panel - Substrate is a Xenobiotic (Mouse)	0.311	0.0714	CYP1B1
Nongenotoxic Hepatocarcinogenicity Biomarker Panel	0.311	0.0714	SEL1L
Cardiac Hypertrophy	0.296	0.0478	PPP3CB,MBNL2,IGF1,NFATC3,BMPR2,PPARGC1A,HIF1A,KCND2,SEMA3A,SP3,FNIP1,HTR2C,ARAF,SIRT1
Increases Cardiac Dilation	0.295	0.0556	PPARGC1A,PDGFC
Increases Renal Proliferation	0.286	0.0488	CBLL1,CAV2,PTP4A1,ITGB1,SDCBP,IGF1
Increases Liver Steatosis	0.285	0.05	PPARGC1A,CRBN,PNRC2,PDGFC
Liver Proliferation	0.277	0.0474	NFATC3,ITGAV,NTS,RB1CC1,DLC1,ITGB1,SCP2,IGF1,SIRT1,NFE2L2
Long-term Renal Injury Anti-oxidative Response Panel (Rat)	0.271	0.0625	GCLC
Increases Cardiac Proliferation	0.229	0.0476	IGF1,PRKAR1A
Increases Heart Failure	0.21	0.05	FOXO1
LPS/IL-1 Mediated Inhibition of RXR Function	0	0.0234	PPARGC1A,IL1RAP,HS6ST2,MGST1
Aryl Hydrocarbon Receptor Signaling	0	0.0331	NR2F1,MGST1,CYP1B1,NFE2L2
Cell Cycle: G1/S Checkpoint Regulation	0	0.0179	FOXO1
Hepatic Fibrosis	0	0.0222	TIMP3,IGF1
Fatty Acid Metabolism	0	0.027	ACAT2,CYP1B1
Hepatic Cholestasis	0	0.0231	IL1RAP,PRKCI,PRKAR1A
LXR/RXR Activation	0	0.0123	IL1RAP
FXR/RXR Activation	0	0.038	PPARGC1A,FOXO1,MTTP
Mitochondrial Dysfunction	0	0.0073	GLRX2
Cardiac Necrosis/Cell Death	0	0.0373	KRAS,PPARGC1A,NAMPT,CALCRL,HIF1A,XIAP,ELAVL1,IGF1,SIRT1
Increases Renal Damage	0	0.0135	ITGB1
Increases Liver Damage	0	0.0187	DNM1L,SIRT1
Increases Cardiac Dysfunction	0	0.0238	ELAVL1
Increases Liver Hepatitis	0	0.0185	XIAP
Increases Liver Hyperplasia/Hyperproliferation	0	0.0426	HIF1A,CCNG1,ITGA9,SIRT1
Renal Necrosis/Cell Death	0	0.0394	KRAS,CCNI,ITGAV,ATG5,TMX1,PAWR,IGF1,BCL10,NAMPT,ITCH,HIF1A,ITGB1,GMFB,XIAP,PNPLA8,FOXO1,SIRT1,NFE2L2
Cardiac Fibrosis	0	0.0391	ITGB1,TIMP3,PPP1CB,ELAVL1,LIMS1,MBNL2,PDGFC
Increases Glomerular Injury	0	0.0133	ITGB1
Decreases Transmembrane Potential of Mitochondria and Mitochondrial Membrane	0	0.0215	TIMP3,PAWR
Increases Transmembrane Potential of Mitochondria and Mitochondrial Membrane	0	0.0233	PPARGC1A
Acute Renal Failure Panel (Rat)	0	0.0196	DNAJB9
Persistent Renal Ischemia-Reperfusion Injury (Mouse)	0	0.0417	SOX9
Analysis Ready Molecules for My Projects->Training Project->genes module blue - 2017-06-19 01:04 PM
ID	Symbol
Aass	AASS
Abcb7	ABCB7
Abhd13	ABHD13
Abhd17b	ABHD17B
Abhd3	ABHD3
Abi1	ABI1
Acat2	ACAT2
Acbd5	ACBD5
Actr6	ACTR6
Acvr1c	ACVR1C
Adam10	ADAM10
Aftph	AFTPH
Agps	AGPS
AI504432	AI504432
Gm20939	AI987944 (includes others)
Akap10	AKAP10
Alcam	ALCAM
Ankle2	ANKLE2
Ap3m1	AP3M1
Ap3s1	AP3S1
Apoo	APOO
Araf	ARAF
Arfip1	ARFIP1
Arhgap29	ARHGAP29
Arl13b	ARL13B
Arl14ep	ARL14EP
Arl4a	ARL4A
Arxes2	Arxes1/Arxes2
Asb3	ASB3/GPR75-ASB3
Asb4	ASB4
Atf2	ATF2
Atg5	ATG5
Atrx	ATRX
B4galt6	B4GALT6
Bcl10	BCL10
Bicd1	BICD1
Bmp2	BMP2
Bmpr1b	BMPR1B
Bmpr2	BMPR2
Bpnt1	BPNT1
C1d	C1D
D16Ertd472e	C21orf91
AI597479	C2orf49
C530008M17Rik	C530008M17Rik
B230219D22Rik	C5orf24
Sgk3	C8orf44-SGK3/SGK3
D030056L22Rik	C9orf40
Cab39	CAB39
Cacnb4	CACNB4
Cacybp	CACYBP
Cadm2	CADM2
Calcrl	CALCRL
Caprin1	CAPRIN1
Carf	CARF
Casd1	CASD1
Cav2	CAV2
Cbfb	CBFB
Cbll1	CBLL1
Ccdc88a	CCDC88A
Ccnc	CCNC
Ccng1	CCNG1
Ccni	CCNI
Cd164	CD164
Cd38	CD38
Cd55	CD55
Cdc73	CDC73
Cdh12	CDH12
Cdh2	CDH2
Cdkn2aip	CDKN2AIP
Cenpw	CENPW
Cep170	CEP170
Cep290	CEP290
Cep57	CEP57
Cetn3	CETN3
Cfl2	CFL2
Chic1	CHIC1
Chm	CHM
Chmp1b	CHMP1B
Chmp2b	CHMP2B
Cisd2	CISD2
Clcn3	CLCN3
Cldn1	CLDN1
Clint1	CLINT1
Cnot6	CNOT6
Cnot6l	CNOT6L
Cnot7	CNOT7
Cntnap2	CNTNAP2
Col25a1	COL25A1
Col4a3bp	COL4A3BP
Cpox	CPOX
Crbn	CRBN
Cript	CRIPT
Crls1	CRLS1
Ctdspl2	CTDSPL2
Cttnbp2nl	CTTNBP2NL
Cul5	CUL5
Cwf19l2	CWF19L2
Cyp1b1	CYP1B1
Dcaf12l1	Dcaf12l1
Dcdc2a	DCDC2
Dcun1d1	DCUN1D1
Dennd2a	DENND2A
Dennd4a	DENND4A
Deptor	DEPTOR
Dhx40	DHX40
Dimt1	DIMT1
Dlc1	DLC1
Dleu2	Dleu2
Dnajb11	DNAJB11
Dnajb9	DNAJB9
Dnm1l	DNM1L
Dr1	DR1
Dusp19	DUSP19
Dzip3	DZIP3
Edil3	EDIL3
Eef1e1	EEF1E1
Efcab2	EFCAB2
Eif3a	EIF3A
Eif4g2	EIF4G2
Eif5	EIF5
Elavl1	ELAVL1
Elavl2	ELAVL2
Elavl4	ELAVL4
Enpp4	ENPP4
Epm2aip1	EPM2AIP1
Erlin2	ERLIN2
Erp44	ERP44
Esco1	ESCO1
Esf1	ESF1
Esyt2	ESYT2
Fam103a1	FAM103A1
Fam107a	FAM107A
Fam117b	FAM117B
Fam120aos	Fam120aos
Fam126b	FAM126B
Fam134b	FAM134B
Fam174a	FAM174A
Fam188a	FAM188A
Fam204a	FAM204A
Fam208b	FAM208B
Fam210a	FAM210A
Fam45a	FAM45A
Fam49b	FAM49B
Fam96a	FAM96A
Far1	FAR1
Fem1c	FEM1C
Fermt2	FERMT2
Fgd4	FGD4
Fibin	FIBIN
Fmn1	FMN1
Fmn2	FMN2
Fmnl2	FMNL2
Fmr1	FMR1
Fnip1	FNIP1
Foxc1	FOXC1
Foxo1	FOXO1
Foxp2	Foxp2
Fpgt	FPGT
Frmpd4	FRMPD4
Fstl5	FSTL5
Fundc1	FUNDC1
Fzd3	FZD3
Gabra1	GABRA1
Gabrb2	GABRB2
Gabrg1	GABRG1
Gatad1	GATAD1
Gca	GCA
Gclc	GCLC
Gdap1	GDAP1
Ggps1	GGPS1
Ginm1	GINM1
Glmn	GLMN
Glrb	GLRB
Glrx2	GLRX2
Glul	GLUL
Gm14295	Gm14288 (includes others)
Gmfb	GMFB
Gmps	GMPS
Gnai1	GNAI1
Gnai3	GNAI3
Gnpda2	GNPDA2
Golga7	GOLGA7
Gosr1	GOSR1
Gpbp1	GPBP1
Gphn	GPHN
Gpm6a	GPM6A
Gpm6b	GPM6B
Gpr155	GPR155
Gtf2a1	GTF2A1
Gucy1a2	GUCY1A2
Gulp1	GULP1
H3f3a	H3F3A/H3F3B
Haus1	HAUS1
Hccs	HCCS
Hcn1	HCN1
Hecw1	HECW1
Heph	HEPH
Hes1	HES1
Hey1	HEY1
Hif1a	HIF1A
Hnrnpa0	HNRNPA0
Hnrnpf	HNRNPF
Hnrnph2	HNRNPH2
Hnrnpll	HNRNPLL
Hs6st2	HS6ST2
Hspa13	HSPA13
Htr2c	HTR2C
Htr3a	HTR3A
Id4	ID4
Idi1	IDI1
Ids	IDS
Igf1	IGF1
Ikzf5	IKZF5
Il1rap	IL1RAP
Imp3	IMP3
Impa1	IMPA1
Impact	IMPACT
Impad1	IMPAD1
Inpp4b	INPP4B
Ints12	INTS12
Ipmk	IPMK
Irak1bp1	IRAK1BP1
Ireb2	IREB2
Itch	ITCH
Itga9	ITGA9
Itgav	ITGAV
Itgb1	ITGB1
Katnbl1	KATNBL1
Kbtbd7	KBTBD7
Kbtbd8	KBTBD8
Kcnd2	KCND2
Kdelr2	KDELR2
Kdm1b	Kdm1b
Kdm4c	KDM4C
Kdm5a	KDM5A
Kif16b	KIF16B
Kif5b	KIF5B
Klhl7	KLHL7
Kpna3	KPNA3
Kras	KRAS
Krt222	KRT222
Kti12	KTI12
Larp4	LARP4
Lcorl	LCORL
Leprotl1	LEPROTL1
Lims1	LIMS1
Lin7c	LIN7C
Lmbr1	LMBR1
Lmbrd1	LMBRD1
Lnpep	LNPEP
Chd3os	LOC284023
Lpgat1	LPGAT1
Lsm8	LSM8
Ltn1	LTN1
Luzp2	LUZP2
Maf	MAF
Magt1	MAGT1
Map2	MAP2
Map7d2	MAP7D2
Mapre1	MAPRE1
Matr3	MATR3
Mblac2	MBLAC2
Mbnl2	MBNL2
Mctp1	MCTP1
Mdga2	MDGA2
Med21	MED21
Med7	MED7
Mettl5	METTL5
Mex3b	MEX3B
Mfap3l	MFAP3L
Mgst1	MGST1
Mme	MME
Mmgt1	MMGT1
Mmp16	MMP16
Mospd1	MOSPD1
Mospd2	MOSPD2
Mpdz	MPDZ
Mpp5	MPP5
Mpv17l	MPV17L
Mtmr10	MTMR10
Mttp	MTTP
Mzt1	MZT1
Naa50	NAA50
Nampt	NAMPT
Nanp	NANP
Nap1l2	NAP1L2
Nap1l3	NAP1L3
Nap1l5	NAP1L5
Napg	NAPG
Nek7	NEK7
Nemf	NEMF
Neto2	NETO2
Nfatc3	NFATC3
Nfe2l2	NFE2L2
Nfyb	NFYB
Nipa2	NIPA2
Nox1	NOX1
Npat	NPAT
Nr2f1	NR2F1
Nr2f2	NR2F2
Nrarp	NRARP
Nras	NRAS
Nrbf2	NRBF2
Nrxn1	NRXN1
Nts	NTS
Nudt10	NUDT11
Nudt4	NUDT4
Nup153	NUP153
Ogfrl1	OGFRL1
Ogn	OGN
Orc4	ORC4
Osbpl8	OSBPL8
Ostm1	OSTM1
Oxr1	OXR1
Pafah1b2	PAFAH1B2
Paip1	PAIP1
Paip2	PAIP2
Pak3	PAK3
Pank1	PANK1
Pank3	PANK3
Papolg	PAPOLG
Pawr	PAWR
Pbrm1	PBRM1
Pcnp	PCNP
Pdcd10	PDCD10
Pdcd6ip	PDCD6IP
Pdcl	PDCL
Pde12	PDE12
Pdgfc	PDGFC
Pdik1l	PDIK1L
Pds5b	PDS5B
Pdzd8	PDZD8
Perp	PERP
Pex13	PEX13
Pgap1	PGAP1
Pggt1b	PGGT1B
Picalm	PICALM
Pik3c2a	PIK3C2A
Pikfyve	PIKFYVE
Pla2g12a	PLA2G12A
Plaa	PLAA
Plagl1	PLAGL1
Plscr4	PLSCR4
Pmepa1	PMEPA1
Pnpla8	PNPLA8
Pnrc2	PNRC2
Polr3f	POLR3F
Polr3k	POLR3K
Ppargc1a	PPARGC1A
Ppfia2	PPFIA2
Ppig	PPIG
Ppm1k	PPM1K
Ppp1cb	PPP1CB
Ppp1r14c	PPP1R14C
Ppp1r2	PPP1R2
Ppp2r5a	PPP2R5A
Ppp3cb	PPP3CB
Prdm16	PRDM16
Slmo2	PRELID3B
Prkar1a	PRKAR1A
Prkci	PRKCI
Prlr	PRLR
Prrg1	PRRG1
Ptbp3	PTBP3
Ptma	Ptma (includes others)
Ptp4a1	PTP4A1
Ptp4a2	PTP4A2
Purb	PURB
Qk	QKI
Rab11a	RAB11A
Rab21	RAB21
Rab33b	RAB33B
Rab39b	RAB39B
Rab3gap2	RAB3GAP2
Rab4a	RAB4A
Rab5a	RAB5A
Ranbp6	RANBP6
Ranbp9	RANBP9
Rap1a	RAP1A
Rap1b	RAP1B
Rap2c	RAP2C
Rasa1	RASA1
Rasa2	RASA2
Rb1cc1	RB1CC1
Rbbp6	RBBP6
Rbfox1	RBFOX1
Rbm26	RBM26
Rbm7	RBM7
Rcan2	RCAN2
Rdh14	RDH14
Rdx	RDX
Reps2	REPS2
Rfx3	RFX3
Rhobtb3	RHOBTB3
Rlim	RLIM
Rnf103	RNF103
Rnf11	RNF11
Rnf111	RNF111
Rnf128	RNF128
Rnf146	RNF146
Rnf149	RNF149
Rnf168	RNF168
Rnf170	RNF170
Rnf214	RNF214
Rorb	RORB
Rpe	RPE
Rps6ka6	RPS6KA6
Rras2	RRAS2
Zfp455	Rsl1 (includes others)
Rspry1	RSPRY1
Rwdd4a	RWDD4
Ryk	RYK
Sacm1l	SACM1L
Sar1b	SAR1B
Sbds	SBDS
Scoc	SCOC
Scp2	SCP2
Scrg1	SCRG1
Sdc2	SDC2
Sdcbp	SDCBP
Sde2	SDE2
Sec62	SEC62
Sel1l	SEL1L
Sema3a	SEMA3A
Sema3c	SEMA3C
Sema3d	SEMA3D
Serp1	SERP1
Sgms1	SGMS1
Sh3bgrl	SH3BGRL
Sh3glb1	SH3GLB1
Shoc2	SHOC2
Shprh	SHPRH
Sirt1	SIRT1
Slc18a2	SLC18A2
Slc30a5	SLC30A5
Slc35a5	SLC35A5
Slc35e3	SLC35E3
Slc4a10	SLC4A10
Slc7a11	SLC7A11
Slitrk2	SLITRK2
Slitrk4	SLITRK4
Smim15	SMIM15
Snap91	SNAP91
Sntg1	SNTG1
Snx13	SNX13
Snx16	SNX16
Snx18	SNX18
Soat1	SOAT1
Sox9	SOX9
Sp3	SP3
Spock3	SPOCK3
Sppl2a	SPPL2A
Spry1	SPRY1
Sptssa	SPTSSA
Spty2d1	SPTY2D1
Srek1ip1	Srek1ip1
Srp54a	SRP54
St8sia4	ST8SIA4
Stam2	STAM2
Stx12	STX12
Svip	SVIP
Syap1	SYAP1
Syncrip	SYNCRIP
Sypl	SYPL1
Tbc1d15	TBC1D15
Tbl1xr1	TBL1XR1
Tbpl1	TBPL1
Tceal1	TCEAL1
Tfb2m	TFB2M
Tfg	TFG
Tgfbr1	TGFBR1
Thoc2	THOC2
Timp3	TIMP3
Tjp1	TJP1
Tm2d1	TM2D1
Tm9sf3	TM9SF3
Tmco3	TMCO3
Tmed5	TMED5
Tmed7	TMED7
Tmeff1	TMEFF1
Tmem106b	TMEM106B
Tmem128	TMEM128
Tmem165	TMEM165
Tmem167	TMEM167A
Tmem168	TMEM168
Tmem30a	TMEM30A
Tmem33	TMEM33
Tmem41b	TMEM41B
Tmem47	TMEM47
Tmem50b	TMEM50B
Tmem55a	TMEM55A
Tmem56	TMEM56
Tmem64	TMEM64
Tmem65	TMEM65
Tmem70	TMEM70
Tmem87b	TMEM87B
Tmpo	TMPO
Tmx1	TMX1
Tmx4	TMX4
Fam179b	TOGARAM1
Top1	TOP1
Topors	TOPORS
Tox3	TOX3
Tpd52	TPD52
Tpd52l2	TPD52L2
Tram1	TRAM1
Trappc13	TRAPPC13
Trmt10a	TRMT10A
Tspan12	TSPAN12
Ttc32	TTC32
Tubgcp5	TUBGCP5
Tug1	Tug1
Tvp23b	TVP23B
Uba6	UBA6
Ube2d3	UBE2D3
Ube2g1	UBE2G1
Ube2j1	UBE2J1
Ube2v2	UBE2V2
Ube3a	UBE3A
Ubl3	UBL3
Ubqln1	UBQLN1
Ubqln2	UBQLN2
Ufm1	UFM1
Ugdh	UGDH
Urb2	URB2
Uso1	USO1
Usp1	USP1
Usp32	USP32
Usp33	USP33
Usp8	USP8
Utrn	UTRN
Vamp7	VAMP7
Vbp1	VBP1
Vezf1	VEZF1
Vma21	Vma21
Vps4b	VPS4B
Vsnl1	VSNL1
Vstm2a	VSTM2A
Wasl	Wasl
Wdr37	WDR37
Wdr44	WDR44
Wwtr1	WWTR1
Xiap	XIAP
Yaf2	Yaf2
Yes1	YES1
Yme1l1	YME1L1
Ythdc1	YTHDC1
Ythdf1	YTHDF1
Ythdf3	YTHDF3
Yy1	YY1
Zbtb21	ZBTB21
Zbtb41	ZBTB41
Zc2hc1a	ZC2HC1A
Zcchc10	ZCCHC10
Zdhhc2	ZDHHC2
Zdhhc21	ZDHHC21
Zfand5	ZFAND5
Zfand6	ZFAND6
Zfp36l1	ZFP36L1
Zfp758	Zfp758
Zfp850	Zfp850
Zfp938	Zfp938
Zfp942	Zfp942/Zfp944
Zfx	ZFX
Zmpste24	ZMPSTE24
Zfp148	ZNF148
Zfp111	ZNF226
Zfp281	ZNF281
Zfp326	ZNF326
Zfp354c	ZNF354C
Zfp367	ZNF367
Zfp420	ZNF420
Zfp563	ZNF563
Zfp74	ZNF569
Zfp644	ZNF644
Zfp654	ZNF654
Zfp711	ZNF711
Zfp770	ZNF770
Zfp800	ZNF800
Zrsr2	ZRSR2
Zxdb	ZXDB
