# Supplementary material for: The influence of adolescent nicotine exposure on ethanol intake and brain gene expression
Source: PLoS One. 2018 Jun 18;13(6):e0198935. doi: 10.1371/journal.pone.0198935 (PMC6005571; doi:10.1371/journal.pone.0198935)
Supplement: S12 Table — (XLSX) [file pone.0198935.s012.xlsx]

## Sheet: Sheet1
S12 Table. IPA Functional overrepresentation of Brown4 module
¬© 2000-2018 QIAGEN. All rights reserved.
Analysis Details for My Projects->Training Project->genes module brown4 - 2017-06-19 01:45 PM
Workspace	My Projects
Project	Training Project
Analysis	genes module brown4 - 2017-06-19 01:45 PM
Date	Mon Jun 19 10:45:39 PDT 2017
Analysis ID	15069150
Analysis Settings
Cutoff before duplicate resolution	TRUE
Reference set	Ingenuity Knowledge Base (Genes Only)
Relationship to include	Direct and Indirect
Includes Endogenous Chemicals	Yes
Optional Analyses	My Pathways My List
Filter Summary
Consider only molecules and/or relationships where
(species = Mouse) AND
(confidence = Experimentally Observed) AND
(tissues = White Matter OR Putamen OR Sciatic Nerve OR Cerebral Cortex OR Cerebral Ventricles OR Thalamus OR Parietal Lobe OR Gray Matter OR Corpus Callosum OR Brain OR Striatum OR Hippocampus OR Trigeminal Ganglion OR Other Nervous System OR Pituitary Gland OR Nervous System not otherwise specified OR Brainstem OR Olfactory Bulb OR Ventricular Zone OR Hypothalamus OR Medulla Oblongata OR Substan…
(mol. types = biologic drug OR chemical - endogenous mammalian OR chemical - endogenous non-mammalian OR chemical - kinase inhibitor OR chemical - other OR chemical - protease inhibitor OR chemical drug OR chemical reagent OR chemical toxicant OR complex OR cytokine OR disease OR enzyme OR function OR G-protein coupled receptor OR group OR growth factor OR ion channel OR kinase OR ligand-dependen…
Canonical Pathways for My Projects->Training Project->genes module brown4 - 2017-06-19 01:45 PM
Ingenuity Canonical Pathways	-log(p-value)	zScore	Ratio	Molecules
Protein Ubiquitination Pathway	0.351	NaN	0.00505	HSCB,
AMPK Signaling	0.407	NaN	0.00599	BRD7,
NRF2-mediated Oxidative Stress Response	0.424	NaN	0.00629	GSTO1,
LPS/IL-1 Mediated Inhibition of RXR Function	0.433	NaN	0.00645	GSTO1,
RhoGDI Signaling	0.456	NaN	0.0069	ARHGDIB,
Aldosterone Signaling in Epithelial Cells	0.492	NaN	0.00763	HSCB,
Systemic Lupus Erythematosus Signaling	0.5	NaN	0.00781	SNRNP35,
Aryl Hydrocarbon Receptor Signaling	0.552	NaN	0.00901	GSTO1,
Hereditary Breast Cancer Signaling	0.552	NaN	0.00901	BRD7,
Estrogen Receptor Signaling	0.576	NaN	0.00962	SRA1,
Sumoylation Pathway	0.671	NaN	0.0123	ARHGDIB,
PPAR Signaling	0.681	NaN	0.0127	SRA1,
Death Receptor Signaling	0.701	NaN	0.0133	ARHGDIB,
Antioxidant Action of Vitamin C	0.717	NaN	0.0139	GSTO1,
Salvage Pathways of Pyrimidine Ribonucleotides	0.722	NaN	0.0141	NME7,
Dopamine Receptor Signaling	0.739	NaN	0.0147	PTS,
Role of BRCA1 in DNA Damage Response	0.809	NaN	0.0175	BRD7,
Glucocorticoid Receptor Signaling	0.827	NaN	0.00862	BRD7,SRA1
Xenobiotic Metabolism Signaling	0.903	NaN	0.00962	GSTO1,SRA1
Serotonin Receptor Signaling	0.973	NaN	0.0263	PTS,
RAR Activation	1.09	NaN	0.0125	BRD7,SRA1
Pyrimidine Ribonucleotides De Novo Biosynthesis	1.1	NaN	0.0357	NME7,
Pyrimidine Ribonucleotides Interconversion	1.1	NaN	0.0357	NME7,
Glutathione-mediated Detoxification	1.34	NaN	0.0625	GSTO1,
Pyrimidine Deoxyribonucleotides De Novo Biosynthesis I	1.36	NaN	0.0667	NME7,
Vitamin-C Transport	1.54	NaN	0.1	GSTO1,
Assembly of RNA Polymerase III Complex	1.63	NaN	0.125	GTF3A,
Heme Biosynthesis from Uroporphyrinogen-III I	1.93	NaN	0.25	FECH,
N-acetylglucosamine Degradation II	1.93	NaN	0.25	AMDHD2,
Tetrapyrrole Biosynthesis II	1.93	NaN	0.25	UROS,
Arsenate Detoxification I (Glutaredoxin)	2.05	NaN	0.333	GSTO1,
N-acetylglucosamine Degradation I	2.05	NaN	0.333	AMDHD2,
Tetrahydrobiopterin Biosynthesis I	2.05	NaN	0.333	PTS,
Tetrahydrobiopterin Biosynthesis II	2.05	NaN	0.333	PTS,
Ascorbate Recycling (Cytosolic)	2.23	NaN	0.5	GSTO1,
Heme Biosynthesis II	3.63	NaN	0.25	FECH,UROS
Diphthamide Biosynthesis	4.6	NaN	0.667	DPH6,DPH5
Diseases and Bio Functions for My Projects->Training Project->genes module brown4 - 2017-06-19 01:45 PM
Categories	Functions	Diseases or Functions Annotation	p-Value	Predicted Activation State	Activation z-score	Notes	Bias-corrected z-score	Molecules	# Molecules
Nervous System Development and Function	adaptation	adaptation of hair cells	0.00295					MYO1B	1
Networks for My Projects->Training Project->genes module brown4 - 2017-06-19 01:45 PM
ID	Analysis	Molecules in Network	Score	Focus Molecules	Top Diseases and Functions
1	genes module brown4 - 2017-06-19 01:45 PM	PAX6,UROS	3	1	Developmental Disorder, Hematological Disease, Hereditary Disorder
2	genes module brown4 - 2017-06-19 01:45 PM	AQP11,IFNG	3	1	Cell Morphology, Cellular Compromise, Kidney Failure
Tox Lists for My Projects->Training Project->genes module brown4 - 2017-06-19 01:45 PM
Ingenuity Toxicity Lists	-log(p-value)	Ratio	Molecules
Glutathione Depletion - Phase II Reactions	1.5	0.0909	GSTO1
RAR Activation	1.09	0.0125	BRD7,SRA1
Xenobiotic Metabolism Signaling	0.792	0.0082	GSTO1,SRA1
Mechanism of Gene Regulation by Peroxisome Proliferators via PPARŒ±	0.648	0.0116	SRA1
Aryl Hydrocarbon Receptor Signaling	0.52	0.00826	GSTO1
LPS/IL-1 Mediated Inhibition of RXR Function	0.399	0.00585	GSTO1
NRF2-mediated Oxidative Stress Response	0.377	0.00546	GSTO1
Renal Necrosis/Cell Death	0	0.00219	AQP11
Analysis Ready Molecules for My Projects->Training Project->genes module brown4 - 2017-06-19 01:45 PM
ID	Symbol
Amdhd2	AMDHD2
Aqp11	AQP11
Arhgdib	ARHGDIB
Brd7	BRD7
BC003965	C16orf91
Cby1	CBY1
Ctbs	CTBS
Ddx42	DDX42
Dph5	DPH5
Dph6	DPH6
Fam188b	FAM188B
Fbxo6	FBXO6
Fech	FECH
Gsto1	GSTO1
Gtf3a	GTF3A
Hist3h2a	HIST3H2A
Hscb	HSCB
Lman1	LMAN1
Mrpl54	MRPL54
Myo1b	MYO1B
Nme7	NME7
Nufip1	NUFIP1
Pcgf1	PCGF1
Pigp	PIGP
Pts	PTS
Ranbp3l	RANBP3L
Rbm11	RBM11
Slc4a1ap	SLC4A1AP
Smim8	SMIM8
Snrnp35	SNRNP35
Sra1	SRA1
Tm7sf3	TM7SF3
Tmem203	TMEM203
Ttc38	TTC38
Uros	UROS
Zfp810	Zfp810
