# Supplementary material for: The influence of adolescent nicotine exposure on ethanol intake and brain gene expression
Source: PLoS One. 2018 Jun 18;13(6):e0198935. doi: 10.1371/journal.pone.0198935 (PMC6005571; doi:10.1371/journal.pone.0198935)
Supplement: S13 Table — (XLSX) [file pone.0198935.s013.xlsx]

## Sheet: Sheet1
S13 Table. IPA Functional overrepresentation of Darkgrey module.
¬© 2000-2018 QIAGEN. All rights reserved.
Analysis Details for My Projects->Training Project->genes module darkgrey - 2017-06-19 02:01 PM
Workspace	My Projects
Project	Training Project
Analysis	genes module darkgrey - 2017-06-19 02:01 PM
Date	Mon Jun 19 11:01:44 PDT 2017
Analysis ID	15069236
Analysis Settings
Cutoff before duplicate resolution	TRUE
Reference set	Ingenuity Knowledge Base (Genes Only)
Relationship to include	Direct and Indirect
Includes Endogenous Chemicals	Yes
Optional Analyses	My Pathways My List
Filter Summary
Consider only molecules and/or relationships where
(species = Mouse) AND
(confidence = Experimentally Observed) AND
(tissues = White Matter OR Putamen OR Sciatic Nerve OR Cerebral Cortex OR Cerebral Ventricles OR Thalamus OR Parietal Lobe OR Gray Matter OR Corpus Callosum OR Brain OR Striatum OR Hippocampus OR Trigeminal Ganglion OR Other Nervous System OR Pituitary Gland OR Nervous System not otherwise specified OR Brainstem OR Olfactory Bulb OR Ventricular Zone OR Hypothalamus OR Medulla Oblongata OR Substan…
(mol. types = biologic drug OR chemical - endogenous mammalian OR chemical - endogenous non-mammalian OR chemical - kinase inhibitor OR chemical - other OR chemical - protease inhibitor OR chemical drug OR chemical reagent OR chemical toxicant OR complex OR cytokine OR disease OR enzyme OR function OR G-protein coupled receptor OR group OR growth factor OR ion channel OR kinase OR ligand-dependen…
Canonical Pathways for My Projects->Training Project->genes module darkgrey - 2017-06-19 02:01 PM
Ingenuity Canonical Pathways	-log(p-value)	zScore	Ratio	Molecules
AMPK Signaling	0	NaN	0.00599	ULK1,
Axonal Guidance Signaling	0	NaN	0.0027	SEMA6C,
Colorectal Cancer Metastasis Signaling	0	NaN	0.00488	ADCY4,
ERK/MAPK Signaling	0	NaN	0.00625	ELK1,
Glucocorticoid Receptor Signaling	0	NaN	0.00431	ELK1,
LPS/IL-1 Mediated Inhibition of RXR Function	0	NaN	0.00645	ACSL1,
Leukocyte Extravasation Signaling	0	NaN	0.00625	NCF1,
Role of NFAT in Cardiac Hypertrophy	0	NaN	0.00585	ADCY4,
Role of Osteoblasts, Osteoclasts and Chondrocytes in Rheumatoid Arthritis	0	NaN	0.00543	SMURF1,
Superpathway of Inositol Phosphate Compounds	0	NaN	0.00565	PPP1R12C,
mTOR Signaling	0	NaN	0.00617	ULK1,
Regulation of the Epithelial-Mesenchymal Transition Pathway	0.197	NaN	0.00649	SMURF1,
3-phosphoinositide Biosynthesis	0.2	NaN	0.00658	PPP1R12C,
Production of Nitric Oxide and Reactive Oxygen Species in Macrophages	0.205	NaN	0.00671	NCF1,
B Cell Receptor Signaling	0.207	NaN	0.00676	ELK1,
ILK Signaling	0.207	NaN	0.00676	TESK1,
Hepatic Fibrosis / Hepatic Stellate Cell Activation	0.209	NaN	0.0068	EDN1,
PPARŒ±/RXRŒ± Activation	0.213	NaN	0.0069	ADCY4,
Gap Junction Signaling	0.214	NaN	0.00694	ADCY4,
Sertoli Cell-Sertoli Cell Junction Signaling	0.218	NaN	0.00704	ELK1,
GŒ±q Signaling	0.222	NaN	0.00714	ELK1,
Dopamine-DARPP32 Feedback in cAMP Signaling	0.226	NaN	0.00725	ADCY4,
Tight Junction Signaling	0.232	NaN	0.00741	SMURF1,
Glioblastoma Multiforme Signaling	0.24	NaN	0.00763	CCNE1,
Hepatic Cholestasis	0.244	NaN	0.00775	ADCY4,
eNOS Signaling	0.248	NaN	0.00787	ADCY4,
Acute Phase Response Signaling	0.251	NaN	0.00794	ELK1,
Ovarian Cancer Signaling	0.265	NaN	0.00833	EDN1,
Cardiac Œ≤-adrenergic Signaling	0.269	NaN	0.00847	ADCY4,
GŒ±i Signaling	0.272	NaN	0.00855	ADCY4,
3-phosphoinositide Degradation	0.274	NaN	0.00862	PPP1R12C,
D-myo-inositol-5-phosphate Metabolism	0.274	NaN	0.00862	PPP1R12C,
P2Y Purigenic Receptor Signaling Pathway	0.279	NaN	0.00877	ADCY4,
Aryl Hydrocarbon Receptor Signaling	0.287	NaN	0.00901	CCNE1,
HMGB1 Signaling	0.287	NaN	0.00901	ELK1,
IL-6 Signaling	0.287	NaN	0.00901	ELK1,
Type II Diabetes Mellitus Signaling	0.29	NaN	0.00909	ACSL1,
Phagosome Maturation	0.296	NaN	0.00926	VPS37B,
14-3-3-mediated Signaling	0.298	NaN	0.00935	ELK1,
GŒ±12/13 Signaling	0.301	NaN	0.00943	ELK1,
D-myo-inositol (1,4,5,6)-Tetrakisphosphate Biosynthesis	0.304	NaN	0.00952	PPP1R12C,
D-myo-inositol (3,4,5,6)-tetrakisphosphate Biosynthesis	0.304	NaN	0.00952	PPP1R12C,
Rac Signaling	0.304	NaN	0.00952	ELK1,
PI3K Signaling in B Lymphocytes	0.31	NaN	0.00971	ELK1,
Sphingosine-1-phosphate Signaling	0.313	NaN	0.0098	ADCY4,
G-Protein Coupled Receptor Signaling	0.316	NaN	0.00803	ADCY4,HTR6
NGF Signaling	0.319	NaN	0.01	ELK1,
Neuropathic Pain Signaling In Dorsal Horn Neurons	0.322	NaN	0.0101	ELK1,
Glioma Signaling	0.328	NaN	0.0103	CDKN2D,
HGF Signaling	0.332	NaN	0.0104	ELK1,
IGF-1 Signaling	0.332	NaN	0.0104	ELK1,
HIF1Œ± Signaling	0.338	NaN	0.0106	EDN1,
Cellular Effects of Sildenafil (Viagra)	0.342	NaN	0.0108	ADCY4,
p38 MAPK Signaling	0.342	NaN	0.0108	ELK1,
Cholecystokinin/Gastrin-mediated Signaling	0.356	NaN	0.0112	ELK1,
CDK5 Signaling	0.359	NaN	0.0114	ADCY4,
SAPK/JNK Signaling	0.359	NaN	0.0114	ELK1,
IL-1 Signaling	0.371	NaN	0.0118	ADCY4,
RANK Signaling in Osteoclasts	0.371	NaN	0.0118	ELK1,
ErbB Signaling	0.374	NaN	0.0119	ELK1,
Gustation Pathway	0.378	NaN	0.012	ADCY4,
Melanocyte Development and Pigmentation Signaling	0.378	NaN	0.012	ADCY4,
Prostate Cancer Signaling	0.378	NaN	0.012	CCNE1,
LXR/RXR Activation	0.386	NaN	0.0123	ABCG4,
T Cell Receptor Signaling	0.386	NaN	0.0123	ELK1,
Œ±-Adrenergic Signaling	0.399	NaN	0.0128	ADCY4,
LPS-stimulated MAPK Signaling	0.403	NaN	0.013	ELK1,
PDGF Signaling	0.408	NaN	0.0132	ELK1,
Neuregulin Signaling	0.412	NaN	0.0133	ELK1,
PEDF Signaling	0.412	NaN	0.0133	ELK1,
Small Cell Lung Cancer Signaling	0.412	NaN	0.0133	CCNE1,
TGF-Œ≤ Signaling	0.412	NaN	0.0133	SMURF1,
FcŒ≥ Receptor-mediated Phagocytosis in Macrophages and Monocytes	0.417	NaN	0.0135	NCF1,
cAMP-mediated signaling	0.422	NaN	0.0099	ADCY4,HTR6
IL-3 Signaling	0.426	NaN	0.0139	ELK1,
Leptin Signaling in Obesity	0.426	NaN	0.0139	ADCY4,
FLT3 Signaling in Hematopoietic Progenitor Cells	0.431	NaN	0.0141	ELK1,
Cardiac Hypertrophy Signaling	0.433	NaN	0.0101	ADCY4,ELK1
Protein Ubiquitination Pathway	0.433	NaN	0.0101	UBE4B,SMURF1
GPCR-Mediated Nutrient Sensing in Enteroendocrine Cells	0.436	NaN	0.0143	ADCY4,
HER-2 Signaling in Breast Cancer	0.436	NaN	0.0143	CCNE1,
IL-4 Signaling	0.436	NaN	0.0143	HMGA1,
Factors Promoting Cardiogenesis in Vertebrates	0.441	NaN	0.0145	CCNE1,
Growth Hormone Signaling	0.441	NaN	0.0145	ELK1,
Dopamine Receptor Signaling	0.446	NaN	0.0147	ADCY4,
Erythropoietin Signaling	0.446	NaN	0.0147	ELK1,
Antiproliferative Role of Somatostatin Receptor 2	0.451	NaN	0.0149	ELK1,
IL-17 Signaling	0.451	NaN	0.0149	ELK1,
GM-CSF Signaling	0.456	NaN	0.0152	ELK1,
Estrogen-Dependent Breast Cancer Signaling	0.461	NaN	0.0154	ELK1,
BMP signaling pathway	0.467	NaN	0.0156	SMURF1,
Regulation of IL-2 Expression in Activated and Anergic T Lymphocytes	0.467	NaN	0.0156	ELK1,
Toll-like Receptor Signaling	0.478	NaN	0.0161	ELK1,
EGF Signaling	0.484	NaN	0.0164	ELK1,
GABA Receptor Signaling	0.496	NaN	0.0169	ADCY4,
Endometrial Cancer Signaling	0.502	NaN	0.0172	ELK1,
GPCR-Mediated Integration of Enteroendocrine Signaling Exemplified by an L Cell	0.502	NaN	0.0172	ADCY4,
ErbB2-ErbB3 Signaling	0.508	NaN	0.0175	ELK1,
Hypoxia Signaling in the Cardiovascular System	0.508	NaN	0.0175	EDN1,
IL-2 Signaling	0.514	NaN	0.0179	ELK1,
Thrombin Signaling	0.52	NaN	0.0118	ADCY4,ELK1
IL-10 Signaling	0.527	NaN	0.0185	ELK1,
Protein Kinase A Signaling	0.539	NaN	0.0104	ADCY4,DUSP26,ELK1
CREB Signaling in Neurons	0.541	NaN	0.0122	ADCY4,ELK1
RAR Activation	0.556	NaN	0.0125	ADCY4,NR2F6
Actin Nucleation by ARP-WASP Complex	0.578	NaN	0.0213	PPP1R12C,
Amyloid Processing	0.578	NaN	0.0213	BACE1,
Regulation of Cellular Mechanics by Calpain Protease	0.578	NaN	0.0213	CCNE1,
Endothelin-1 Signaling	0.587	NaN	0.0132	ADCY4,EDN1
autophagy	0.595	NaN	0.0222	ULK1,
Activation of IRF by Cytosolic Pattern Recognition Receptors	0.612	NaN	0.0233	ADAR,
CXCR4 Signaling	0.62	NaN	0.0139	ADCY4,ELK1
iNOS Signaling	0.649	NaN	0.0256	HMGA1,
Role of Oct4 in Mammalian Embryonic Stem Cell Pluripotency	0.659	NaN	0.0263	NR2F6,
Relaxin Signaling	0.671	NaN	0.015	ADCY4,ELK1
B Cell Activating Factor Signaling	0.68	NaN	0.0278	ELK1,
April Mediated Signaling	0.702	NaN	0.0294	ELK1,
Mechanisms of Viral Exit from Host Cells	0.702	NaN	0.0294	LMNB2,
Stearate Biosynthesis I (Animals)	0.738	NaN	0.0323	ACSL1,
Cell Cycle Regulation by BTG Family Proteins	0.751	NaN	0.0333	CCNE1,
GNRH Signaling	0.772	NaN	0.0175	ADCY4,ELK1
Renin-Angiotensin Signaling	0.803	NaN	0.0183	ADCY4,ELK1
fMLP Signaling in Neutrophils	0.809	NaN	0.0185	NCF1,ELK1
Antiproliferative Role of TOB in T Cell Signaling	0.823	NaN	0.04	CCNE1,
Oncostatin M Signaling	0.839	NaN	0.0417	ELK1,
Pancreatic Adenocarcinoma Signaling	0.856	NaN	0.0198	CCNE1,ELK1
Fatty Acid Œ≤-oxidation I	0.875	NaN	0.0455	ACSL1,
Corticotropin Releasing Hormone Signaling	0.877	NaN	0.0204	ADCY4,ELK1
Estrogen-mediated S-phase Entry	0.893	NaN	0.0476	CCNE1,
Ethanol Degradation II	0.913	NaN	0.05	ACSL1,
Phospholipase C Signaling	0.936	NaN	0.0164	ADCY4,ARHGEF17,ARHGEF18
GADD45 Signaling	0.98	NaN	0.0588	CCNE1,
Ethanol Degradation IV	1.03	NaN	0.0667	ACSL1,
Granzyme B Signaling	1.06	NaN	0.0714	LMNB2,
Mitochondrial L-carnitine Shuttle Pathway	1.06	NaN	0.0714	ACSL1,
Œ≥-linolenate Biosynthesis II (Animals)	1.09	NaN	0.0769	ACSL1,
DNA damage-induced 14-3-3œÉ Signaling	1.12	NaN	0.0833	CCNE1,
Oxidative Ethanol Degradation III	1.12	NaN	0.0833	ACSL1,
RhoGDI Signaling	1.17	NaN	0.0207	ARHGEF17,PPP1R12C,ARHGEF18
Fatty Acid Activation	1.2	NaN	0.1	ACSL1,
Cyclins and Cell Cycle Regulation	1.2	NaN	0.0317	CDKN2D,CCNE1
Mitochondrial Dysfunction	1.23	NaN	0.0219	TRAK1,BACE1,NDUFAF2
Cell Cycle: G1/S Checkpoint Regulation	1.32	NaN	0.037	CDKN2D,CCNE1
Signaling by Rho Family GTPases	1.34	NaN	0.0193	ARHGEF17,PPP1R12C,ELK1,ARHGEF18
Serine Biosynthesis	1.49	NaN	0.2	DUSP26,
Superpathway of Serine and Glycine Biosynthesis I	1.49	NaN	0.2	DUSP26,
GŒ±s Signaling	1.53	NaN	0.0291	ADCY4,HTR6,ELK1
Breast Cancer Regulation by Stathmin1	1.54	NaN	0.0223	ADCY4,ARHGEF17,CCNE1,ARHGEF18
Serotonin Receptor Signaling	1.6	NaN	0.0526	ADCY4,HTR6
Molecular Mechanisms of Cancer	1.79	NaN	0.019	ADCY4,ARHGEF17,CDKN2D,CCNE1,ELK1,ARHGEF18
Acetate Conversion to Acetyl-CoA	1.89	NaN	0.5	ACSL1,
Upstream Regulators for My Projects->Training Project->genes module darkgrey - 2017-06-19 02:01 PM
Analysis	ID	Upstream Regulator	Molecule Type	Predicted Activation State	Activation z-score	Notes	Bias Term	Bias-corrected z-score	p-value of overlap	Target molecules in dataset
genes module darkgrey - 2017-06-19 02:01 PM		GGA1	transporter						0.00668	BACE1
genes module darkgrey - 2017-06-19 02:01 PM		MAPK14	kinase						0.00668	BACE1
genes module darkgrey - 2017-06-19 02:01 PM		RTN3	other						0.00668	BACE1
genes module darkgrey - 2017-06-19 02:01 PM		GGA3	transporter						0.0133	BACE1
genes module darkgrey - 2017-06-19 02:01 PM		UBA6	enzyme						0.0199	SHANK3
genes module darkgrey - 2017-06-19 02:01 PM		ABCA7	transporter						0.0264	BACE1
genes module darkgrey - 2017-06-19 02:01 PM		S100A9	other						0.0264	BACE1
genes module darkgrey - 2017-06-19 02:01 PM		SEL1L	other						0.0329	Nes
genes module darkgrey - 2017-06-19 02:01 PM		SKP2	enzyme						0.0394	CCNE1
Diseases and Bio Functions for My Projects->Training Project->genes module darkgrey - 2017-06-19 02:01 PM
Categories	Functions	Diseases or Functions Annotation	p-Value	Predicted Activation State	Activation z-score	Notes	Bias-corrected z-score	Molecules	# Molecules
Cell Cycle	cell cycle progression	re-entry into cell cycle progression	0.000613					CDKN2D,CCNE1	2
Nervous System Development and Function, Neurological Disease	function	abnormal function of sympathetic nervous system	0.00181					EDN1,ACVRL1	2
Nervous System Development and Function	analgesic tolerance	analgesic tolerance	0.00649					EHMT2	1
Cellular Assembly and Organization, Cellular Function and Maintenance	elongation	elongation of Nucleus	0.00649					LMNB2	1
Neurological Disease	hypomyelination	hypomyelination of peripheral nerve	0.00649					BACE1	1
Cell-To-Cell Signaling and Interaction, Nervous System Development and Function	long term depression	long term depression of mossy fibers	0.00649					BACE1	1
Nervous System Development and Function, Organ Morphology, Organismal Development	morphology	morphology of infrapyramidal bundle	0.00649					BACE1	1
Cell Cycle, Nervous System Development and Function	cell cycle progression	re-entry into cell cycle progression of hair cells	0.00649					CDKN2D	1
Cell Cycle	cell cycle progression	re-entry into cell cycle progression of pituitary cells	0.00649					CCNE1	1
Behavior, Nervous System Development and Function	semantic memory	semantic memory	0.00649					BACE1	1
Molecular Transport, Protein Trafficking	translocation	translocation of protein fragment	0.00649					AGAP3	1
Neurological Disease, Organismal Injury and Abnormalities, Psychological Disorders	withdrawal syndrome	withdrawal syndrome	0.00649					EHMT2	1
Cellular Development, Cellular Growth and Proliferation, Embryonic Development, Nervous System Development and Function, Organ Development, Organismal Development, Tissue Development	development	development of cerebral cortex cells	0.00661					HTR6,ST8SIA2	2
Behavior	conditioning	conditioning	0.0105					EHMT2,BACE1	2
Nervous System Development and Function, Neurological Disease, Organ Morphology, Organismal Development, Organismal Injury and Abnormalities, Tissue Morphology	abnormal morphology	abnormal morphology of cingulum	0.0129					SHANK3	1
Cancer, Organismal Injury and Abnormalities	adenoma formation	adenoma formation	0.0129					CCNE1	1
Cardiovascular System Development and Function, Tissue Morphology	contraction	contraction of cerebral artery	0.0129					EDN1	1
Cell Morphology, Cellular Assembly and Organization	elongation	elongation of cilia	0.0129					HTR6	1
Cellular Compromise, Cellular Function and Maintenance, Organismal Injury and Abnormalities	endoplasmic reticulum stress response	endoplasmic reticulum stress response of Purkinje cells	0.0129					UBE4B	1
Behavior	exercise	exercise	0.0129					EHMT2	1
Cell Morphology, Cellular Assembly and Organization, Cellular Function and Maintenance	formation	formation of cilia	0.0129					HTR6	1
Cancer, Neurological Disease, Organismal Injury and Abnormalities	growth	growth of medulloblastoma	0.0129					Nes	1
Cancer, Endocrine System Disorders, Organismal Injury and Abnormalities	incidence	incidence of endocrine gland tumor	0.0129					CCNE1	1
Cancer, Organismal Injury and Abnormalities	incidence	incidence of head and neck tumor	0.0129					CCNE1	1
Neurological Disease	misrouting	misrouting of thalamocortical axons	0.0129					ST8SIA2	1
Cellular Movement	positioning	positioning of neuroglia	0.0129					ST8SIA2	1
Cellular Function and Maintenance	presence	presence of pyramidal neurons	0.0129					CDKN2D	1
Cancer, Endocrine System Disorders, Organismal Injury and Abnormalities, Tissue Morphology, Tumor Morphology	size	size of endocrine gland tumor	0.0129					CCNE1	1
Cancer, Organismal Injury and Abnormalities, Tissue Morphology, Tumor Morphology	size	size of head and neck tumor	0.0129					CCNE1	1
Cell Morphology, Cellular Development, Embryonic Development, Nervous System Development and Function, Tissue Development	stratification	stratification of neurons	0.0129					LMNB2	1
Cell Morphology, Cellular Assembly and Organization, Cellular Development, Cellular Function and Maintenance, Cellular Growth and Proliferation, Embryonic Development, Nervous System Development and Function, Neurological Disease, Organismal Development, Tissue Development, Tissue Morphology	abnormal morphology	abnormal morphology of dendritic spines	0.0141					SHANK3,BACE1	2
Cell Morphology, Cellular Assembly and Organization	elongation	elongation of cellular protrusions	0.0151					ULK1,HTR6	2
Embryonic Development, Nervous System Development and Function, Organ Morphology, Tissue Morphology	quantity	quantity of neural precursor cells	0.0151					Nes,LMNB2	2
Nervous System Development and Function, Neurological Disease, Organ Morphology, Organismal Development, Organismal Injury and Abnormalities	abnormal morphology	abnormal morphology of cerebellar peduncle	0.0193					SHANK3	1
Ophthalmic Disease, Organismal Injury and Abnormalities	proliferative vitreoretinopathy	proliferative vitreoretinopathy	0.0193					EDN1	1
Cellular Assembly and Organization, Cellular Movement	segregation	segregation of axons	0.0193					BACE1	1
Cardiovascular System Development and Function	vasoconstriction	vasoconstriction of middle cerebral artery	0.0193					EDN1	1
Nervous System Development and Function, Organ Morphology, Organismal Development	morphology	morphology of cerebellum	0.0222					UBE4B,SHANK3,ST8SIA2,LMNB2	4
Cancer, Organismal Injury and Abnormalities	head and neck neoplasia	head and neck neoplasia	0.0227					CCNE1,Nes	2
Neurological Disease, Organismal Injury and Abnormalities	gliosis	gliosis of hippocampal CA1 region	0.0257					BACE1	1
Cancer, Endocrine System Disorders, Organismal Injury and Abnormalities, Reproductive System Disease	hyperplasia	hyperplasia of intermediate lobe of the pituitary gland	0.0257					CCNE1	1
Behavior	place preference	place preference	0.0257					EHMT2	1
Cell-To-Cell Signaling and Interaction, Nervous System Development and Function	response	response of synapse	0.0257					SHANK3	1
Cell Death and Survival	apoptosis	apoptosis of hair cells	0.032					CDKN2D	1
Cell Death and Survival, Nervous System Development and Function, Tissue Morphology	loss	loss of hippocampal neurons	0.032					ST8SIA2	1
Cell Morphology, Nervous System Development and Function, Neurological Disease, Tissue Morphology	abnormal morphology	abnormal morphology of cholinergic neurons	0.0383					ACVRL1	1
Cellular Development, Cellular Growth and Proliferation, Embryonic Development, Nervous System Development and Function, Organ Development, Organismal Development, Tissue Development	formation	formation of pyramidal neurons	0.0383					ST8SIA2	1
Behavior	habituation	habituation	0.0383					BACE1	1
Cell-To-Cell Signaling and Interaction, Nervous System Development and Function	long-term potentiation	long-term potentiation of mossy fibers	0.0383					BACE1	1
Free Radical Scavenging	production	production of superoxide	0.0445					NCF1	1
Cell-To-Cell Signaling and Interaction, Drug Metabolism, Molecular Transport, Small Molecule Biochemistry	release	release of norepinephrine	0.0445					NR2F6	1
Cell Morphology, Cellular Assembly and Organization, Cellular Development, Cellular Function and Maintenance, Cellular Growth and Proliferation, Nervous System Development and Function, Organismal Development, Tissue Development	neuritogenesis	neuritogenesis	0.0458					ULK1,UBE4B,HTR6,SHANK3,NYAP1,BACE1,AMIGO1	7
Nervous System Development and Function, Organ Morphology, Tissue Morphology	quantity	quantity of brain cells	0.0475					Nes,ST8SIA2,LMNB2	3
Networks for My Projects->Training Project->genes module darkgrey - 2017-06-19 02:01 PM
ID	Analysis	Molecules in Network	Score	Focus Molecules	Top Diseases and Functions
1	genes module darkgrey - 2017-06-19 02:01 PM	AATK,ABCA7,ACSL1,ADAMTS4,APLP1,APP,BACE1,CAP1,CCNE1,DHCR24,EDN1,FGF2,FMR1,GAB1,GGA3,MRGPRE,NCF1,NUMBL,Nes,Nrg1,PAX6,PTGER4,RB1,RFFL,ROCK2,RTN3,SEL1L,SHANK3,SMURF1,ST8SIA2,ST8SIA4,SYNGAP1,TCF7L2,TESK1,ULK1	19	12	Cell Morphology, Nervous System Development and Function, Neurological Disease
2	genes module darkgrey - 2017-06-19 02:01 PM	DUSP26,HSF4	2	1	Developmental Disorder, Hereditary Disorder, Ophthalmic Disease
3	genes module darkgrey - 2017-06-19 02:01 PM	KCTD15,KMT2D	2	1	Developmental Disorder, Neurological Disease, Cellular Development
4	genes module darkgrey - 2017-06-19 02:01 PM	ABCG4,SOAT1	2	1	Lipid Metabolism, Molecular Transport, Small Molecule Biochemistry
5	genes module darkgrey - 2017-06-19 02:01 PM	ATN1,RUNX1T1	2	1	Hereditary Disorder, Neurological Disease, Organismal Injury and Abnormalities
6	genes module darkgrey - 2017-06-19 02:01 PM	SLC3A2,ZFYVE27	2	1	Hereditary Disorder, Neurological Disease, Organismal Injury and Abnormalities
7	genes module darkgrey - 2017-06-19 02:01 PM	CDKN2D,PTTG1	2	1	Cancer, Organismal Injury and Abnormalities, Reproductive System Disease
8	genes module darkgrey - 2017-06-19 02:01 PM	EHMT2,MECP2	2	1	Behavior, Nervous System Development and Function, Cell Cycle
9	genes module darkgrey - 2017-06-19 02:01 PM	CKMT1A/CKMT1B,ELK1,FOS,NOS1,VIM	1	1	Amino Acid Metabolism, Lipid Metabolism, Molecular Transport
10	genes module darkgrey - 2017-06-19 02:01 PM	ADCY3,DYNC1I1,HTR6,IFT88,KIF3A,SSTR3	1	1	Cell Morphology, Cellular Assembly and Organization, Cellular Development
Tox Lists for My Projects->Training Project->genes module darkgrey - 2017-06-19 02:01 PM
Ingenuity Toxicity Lists	-log(p-value)	Ratio	Molecules
Increases Cardiac Dilation	1.64	0.0556	ACSL1,NCF1
Cell Cycle: G1/S Checkpoint Regulation	1.29	0.0357	CDKN2D,CCNE1
Mitochondrial Dysfunction	1.23	0.0219	TRAK1,BACE1,NDUFAF2
Long-term Renal Injury Pro-oxidative Response Panel (Rat)	1.2	0.1	NCF1
Renal Glomerulus Panel (Human)	1.09	0.0769	EHD3
Persistent Renal Ischemia-Reperfusion Injury (Mouse)	0.839	0.0417	EDN1
Increases Liver Damage	0.816	0.0187	NCF1,EDN1
Liver Proliferation	0.804	0.0142	CCNE1,NCF1,EDN1
Hepatic Stellate Cell Activation	0.738	0.0323	EDN1
Liver Necrosis/Cell Death	0.666	0.0121	NCF1,ADAR,IRF2
Increases Cardiac Proliferation	0.621	0.0238	EDN1
Increases Cardiac Dysfunction	0.621	0.0238	NCF1
RAR Activation	0.556	0.0125	ADCY4,NR2F6
Cardiac Hypertrophy	0.529	0.0102	HMGA1,NCF1,EDN1
Hypoxia-Inducible Factor Signaling	0.496	0.0169	EDN1
Cardiac Fibrosis	0.49	0.0112	ACSL1,NCF1
Fatty Acid Metabolism	0.417	0.0135	ACSL1
Increases Glomerular Injury	0.412	0.0133	EDN1
TGF-Œ≤ Signaling	0.403	0.013	SMURF1
LXR/RXR Activation	0.386	0.0123	ABCG4
Hepatic Fibrosis	0.352	0.0111	EDN1
Increases Liver Hyperplasia/Hyperproliferation	0.338	0.0106	CCNE1
Cardiac Necrosis/Cell Death	0.332	0.0083	UBE4B,EDN1
Aryl Hydrocarbon Receptor Signaling	0.262	0.00826	CCNE1
Increases Renal Proliferation	0.257	0.00813	EDN1
Hepatic Cholestasis	0.242	0.00769	ADCY4
Renal Necrosis/Cell Death	0.241	0.00656	EHD3,EDN1,ATN1
PPARŒ±/RXRŒ± Activation	0.211	0.00685	ADCY4
LPS/IL-1 Mediated Inhibition of RXR Function	0	0.00585	ACSL1
Analysis Ready Molecules for My Projects->Training Project->genes module darkgrey - 2017-06-19 02:01 PM
ID	Symbol
Abcg4	ABCG4
Acsl1	ACSL1
Acvrl1	ACVRL1
Adar	ADAR
Adcy4	ADCY4
Agap3	AGAP3
Amigo1	AMIGO1
Amz2	AMZ2
Arhgef17	ARHGEF17
Arhgef18	ARHGEF18
Arih2	ARIH2
Asb6	ASB6
Atn1	ATN1
Bace1	BACE1
Bcl9l	BCL9L
Bloc1s2	BLOC1S2
Ccdc149	CCDC149
Ccne1	CCNE1
Cd93	CD93
Cdkn2d	CDKN2D
Cep85	CEP85
Ctdsp2	CTDSP2
Dda1	DDA1
Dusp26	DUSP26
Edn1	EDN1
Ehd3	EHD3
Ehmt2	EHMT2
Elk1	ELK1
Fam189b	FAM189B
Fam57b	FAM57B
Gramd4	GRAMD4
Hmga1	HMGA1
Htr6	HTR6
Irf2	IRF2
Kctd15	KCTD15
Letmd1	LETMD1
Lmnb2	LMNB2
Lzts2	LZTS2
Mark4	MARK4
Mgat4b	MGAT4B
Mlxip	MLXIP
Mmrn2	MMRN2
Mrgpre	MRGPRE
Mrpl53	MRPL53
Ncf1	NCF1
Ndufaf2	NDUFAF2
Nes	Nes
Nr2f6	NR2F6
Nyap1	NYAP1
Peli3	PELI3
Pex26	PEX26
Phf21b	PHF21B
Ppp1r12c	PPP1R12C
Rab11fip3	RAB11FIP3
Rab40c	RAB40C
Rnf113a1	Rnf113a1
Sema6c	SEMA6C
Shank3	SHANK3
Slc39a13	SLC39A13
Slc3a2	SLC3A2
Slc6a6	SLC6A6
Smg5	SMG5
Smurf1	SMURF1
Snx11	SNX11
Snx15	SNX15
St8sia2	ST8SIA2
Tesk1	TESK1
Tmem43	TMEM43
Trak1	TRAK1
Trappc10	TRAPPC10
Ttc28	TTC28
Ube4b	UBE4B
Ulk1	ULK1
Vps37b	VPS37B
Zcchc6	ZCCHC6
Zdhhc16	ZDHHC16
Zfp282	ZNF282
Zfp319	ZNF319
Zfp710	ZNF710
Zfp771	ZNF771
