# Supplementary material for: The influence of adolescent nicotine exposure on ethanol intake and brain gene expression
Source: PLoS One. 2018 Jun 18;13(6):e0198935. doi: 10.1371/journal.pone.0198935 (PMC6005571; doi:10.1371/journal.pone.0198935)
Supplement: S14 Table — (XLSX) [file pone.0198935.s014.xlsx]

## Sheet: Sheet1
S14 Table. IPA Functional overrepresentation of Darkred module.
¬© 2000-2018 QIAGEN. All rights reserved.
Analysis Details for My Projects->Training Project->genes module darkred - 2017-06-19 02:28 PM
Workspace	My Projects
Project	Training Project
Analysis	genes module darkred - 2017-06-19 02:28 PM
Date	Mon Jun 19 11:28:22 PDT 2017
Analysis ID	15069379
Analysis Settings
Cutoff before duplicate resolution	TRUE
Reference set	Ingenuity Knowledge Base (Genes Only)
Relationship to include	Direct and Indirect
Includes Endogenous Chemicals	Yes
Optional Analyses	My Pathways My List
Filter Summary
Consider only molecules and/or relationships where
(species = Mouse) AND
(confidence = Experimentally Observed) AND
(tissues = White Matter OR Putamen OR Sciatic Nerve OR Cerebral Cortex OR Cerebral Ventricles OR Thalamus OR Parietal Lobe OR Gray Matter OR Corpus Callosum OR Brain OR Striatum OR Hippocampus OR Trigeminal Ganglion OR Other Nervous System OR Pituitary Gland OR Nervous System not otherwise specified OR Brainstem OR Olfactory Bulb OR Ventricular Zone OR Hypothalamus OR Medulla Oblongata OR Substan…
(mol. types = biologic drug OR chemical - endogenous mammalian OR chemical - endogenous non-mammalian OR chemical - kinase inhibitor OR chemical - other OR chemical - protease inhibitor OR chemical drug OR chemical reagent OR chemical toxicant OR complex OR cytokine OR disease OR enzyme OR function OR G-protein coupled receptor OR group OR growth factor OR ion channel OR kinase OR ligand-dependen…
Canonical Pathways for My Projects->Training Project->genes module darkred - 2017-06-19 02:28 PM
Ingenuity Canonical Pathways	-log(p-value)	zScore	Ratio	Molecules
Actin Cytoskeleton Signaling	0	NaN	0.00556	WASF2,
Axonal Guidance Signaling	0	NaN	0.00539	GNAO1,NTN3
Cardiac Hypertrophy Signaling	0	NaN	0.00505	GNAO1,
Endothelin-1 Signaling	0	NaN	0.00658	GNAO1,
Ephrin Receptor Signaling	0	NaN	0.00645	GNAO1,
Glucocorticoid Receptor Signaling	0	NaN	0.00431	ERCC3,
Huntington's Disease Signaling	0	NaN	0.00472	PENK,
LPS/IL-1 Mediated Inhibition of RXR Function	0	NaN	0.00645	CHST15,
Molecular Mechanisms of Cancer	0	NaN	0.00635	NCSTN,GNAO1
NRF2-mediated Oxidative Stress Response	0	NaN	0.00629	DNAJC15,
RAR Activation	0	NaN	0.00625	ERCC3,
Regulation of the Epithelial-Mesenchymal Transition Pathway	0	NaN	0.00649	NCSTN,
Role of Macrophages, Fibroblasts and Endothelial Cells in Rheumatoid Arthritis	0	NaN	0.00415	GNAO1,
Signaling by Rho Family GTPases	0	NaN	0.00483	GNAO1,
Thrombin Signaling	0	NaN	0.00588	GNAO1,
Xenobiotic Metabolism Signaling	0	NaN	0.00481	CHST15,
CXCR4 Signaling	0.208	NaN	0.00694	GNAO1,
Role of NFAT in Regulation of the Immune Response	0.209	NaN	0.00699	GNAO1,
Wnt/Œ≤-catenin Signaling	0.213	NaN	0.00709	GNAO1,
Relaxin Signaling	0.229	NaN	0.00752	GNAO1,
Tec Kinase Signaling	0.229	NaN	0.00752	GNAO1,
Th1 and Th2 Activation Pathway	0.229	NaN	0.00752	NCSTN,
Aldosterone Signaling in Epithelial Cells	0.233	NaN	0.00763	DNAJC15,
Protein Kinase A Signaling	0.239	NaN	0.00692	HIST1H1C,ANAPC2
Th2 Pathway	0.291	NaN	0.00935	NCSTN,
PTEN Signaling	0.293	NaN	0.00943	MCRS1,
Estrogen Receptor Signaling	0.299	NaN	0.00962	ERCC3,
Synaptic Long Term Potentiation	0.305	NaN	0.0098	GRM2,
Neuropathic Pain Signaling In Dorsal Horn Neurons	0.314	NaN	0.0101	GRM2,
Corticotropin Releasing Hormone Signaling	0.317	NaN	0.0102	GNAO1,
Th1 Pathway	0.327	NaN	0.0105	NCSTN,
HIF1Œ± Signaling	0.33	NaN	0.0106	NAA10,
Cdc42 Signaling	0.348	NaN	0.0112	EXOC8,
IL-1 Signaling	0.362	NaN	0.0118	GNAO1,
UVA-Induced MAPK Signaling	0.374	NaN	0.0122	PARP2,
G Beta Gamma Signaling	0.382	NaN	0.0125	GNAO1,
Apoptosis Signaling	0.386	NaN	0.0127	ENDOG,
Death Receptor Signaling	0.404	NaN	0.0133	PARP2,
PEDF Signaling	0.404	NaN	0.0133	WASF2,
Ephrin B Signaling	0.442	NaN	0.0149	GNAO1,
ErbB4 Signaling	0.469	NaN	0.0161	NCSTN,
Melatonin Signaling	0.486	NaN	0.0169	GNAO1,
Glutamate Receptor Signaling	0.505	NaN	0.0179	GRM2,
CREB Signaling in Neurons	0.526	NaN	0.0122	GRM2,GNAO1
Amyloid Processing	0.569	NaN	0.0213	NCSTN,
Mitotic Roles of Polo-Like Kinase	0.594	NaN	0.0227	ANAPC2,
RhoGDI Signaling	0.6	NaN	0.0138	GNAO1,WASF2
Heparan Sulfate Biosynthesis	0.62	NaN	0.0244	CHST15,
Mitochondrial Dysfunction	0.635	NaN	0.0146	NCSTN,PARK7
G-Protein Coupled Receptor Signaling	0.638	NaN	0.012	GRM2,GNAO1,SSTR3
Nur77 Signaling in T Lymphocytes	0.639	NaN	0.0256	SIN3B,
Dermatan Sulfate Biosynthesis	0.649	NaN	0.0263	CHST15,
Chondroitin Sulfate Biosynthesis	0.659	NaN	0.027	CHST15,
Assembly of RNA Polymerase II Complex	0.67	NaN	0.0278	ERCC3,
Heparan Sulfate Biosynthesis (Late Stages)	0.67	NaN	0.0278	CHST15,
Triacylglycerol Biosynthesis	0.703	NaN	0.0303	LPCAT1,
Retinoic acid Mediated Apoptosis Signaling	0.715	NaN	0.0312	PARP2,
Chondroitin Sulfate Biosynthesis (Late Stages)	0.728	NaN	0.0323	CHST15,
Notch Signaling	0.728	NaN	0.0323	NCSTN,
GŒ±i Signaling	0.738	NaN	0.0171	GRM2,SSTR3
Synaptic Long Term Depression	0.738	NaN	0.0171	GRM2,GNAO1
Pyrimidine Ribonucleotides De Novo Biosynthesis	0.768	NaN	0.0357	NUDT18,
Pyrimidine Ribonucleotides Interconversion	0.768	NaN	0.0357	NUDT18,
Adipogenesis pathway	0.779	NaN	0.0182	SIN3B,ERCC3
Dermatan Sulfate Biosynthesis (Late Stages)	0.782	NaN	0.037	CHST15,
Nucleotide Excision Repair Pathway	0.782	NaN	0.037	ERCC3,
Cell Cycle Control of Chromosomal Replication	0.813	NaN	0.04	MCM6,
Superpathway of Cholesterol Biosynthesis	0.813	NaN	0.04	ACAT1,
cAMP-mediated signaling	0.82	NaN	0.0149	GRM2,GNAO1,SSTR3
Protein Ubiquitination Pathway	0.838	NaN	0.0152	ANAPC2,DNAJC15,USP5
Androgen Signaling	0.859	NaN	0.0204	GNAO1,ERCC3
Phosphatidylglycerol Biosynthesis II (Non-plastidic)	0.864	NaN	0.0455	LPCAT1,
CDP-diacylglycerol Biosynthesis I	0.903	NaN	0.05	LPCAT1,
Tumoricidal Function of Hepatic Natural Killer Cells	0.969	NaN	0.0588	ENDOG,
Parkinson's Signaling	0.994	NaN	0.0625	PARK7,
Granzyme B Signaling	1.05	NaN	0.0714	ENDOG,
Superpathway of Geranylgeranyldiphosphate Biosynthesis I (via Mevalonate)	1.11	NaN	0.0833	ACAT1,
Mevalonate Pathway I	1.19	NaN	0.1	ACAT1,
Isoleucine Degradation I	1.23	NaN	0.111	ACAT1,
Granzyme A Signaling	1.28	NaN	0.125	HIST1H1C,
Ketogenesis	1.28	NaN	0.125	ACAT1,
Purine Nucleotides De Novo Biosynthesis II	1.28	NaN	0.125	ADSL,
Ketolysis	1.48	NaN	0.2	ACAT1,
Inosine-5'-phosphate Biosynthesis II	1.88	NaN	0.5	ADSL,
Tryptophan Degradation III (Eukaryotic)	2.42	NaN	0.143	PARK7,ACAT1
Glutaryl-CoA Degradation	2.56	NaN	0.167	PARK7,ACAT1
Upstream Regulators for My Projects->Training Project->genes module darkred - 2017-06-19 02:28 PM
Analysis	ID	Upstream Regulator	Molecule Type	Predicted Activation State	Activation z-score	Notes	Bias Term	Bias-corrected z-score
genes module darkred - 2017-06-19 02:28 PM		BAMBI	other
genes module darkred - 2017-06-19 02:28 PM		GRM3	g-protein coupled receptor
genes module darkred - 2017-06-19 02:28 PM		SLC6A4	transporter
genes module darkred - 2017-06-19 02:28 PM		ADM	other
genes module darkred - 2017-06-19 02:28 PM		GNB3	enzyme
genes module darkred - 2017-06-19 02:28 PM		MAPT	other
genes module darkred - 2017-06-19 02:28 PM		SP1	transcription regulator
Diseases and Bio Functions for My Projects->Training Project->genes module darkred - 2017-06-19 02:28 PM
Categories	Functions	Diseases or Functions Annotation	p-Value	Predicted Activation State	Activation z-score	Notes	Bias-corrected z-score	Molecules
Cellular Function and Maintenance	hyperpolarization	hyperpolarization of neurons	0.00231					GRM2,PENK
Neurological Disease	damage	damage of sensory nerve	0.00665					FXN
Behavior	head twitching behavior	head twitching behavior	0.00665					GRM2
Cellular Development, Cellular Growth and Proliferation, Nervous System Development and Function, Organ Development, Tissue Development	outgrowth	outgrowth of commissural neurons	0.00665					NTN3
Neurological Disease, Organismal Injury and Abnormalities	pathological denervation	pathological denervation of striatum	0.00665					PARK7
Free Radical Scavenging, Molecular Transport	quantity	quantity of hydrogen peroxide	0.00665					PARK7
Cell Death and Survival, Nervous System Development and Function	survival	survival of cerebellar granule cell	0.00665					PARK7
Neurological Disease, Organismal Injury and Abnormalities	atrophy	atrophy of white matter	0.0133					PENK
Cell Signaling, Nucleic Acid Metabolism, Small Molecule Biochemistry	binding	binding of guanosine 5'-O-(3-thiotriphosphate)	0.0133					GNAO1
Cell Death and Survival, Nervous System Development and Function, Tissue Morphology	loss	delay in loss of neurons	0.0133					OMA1
Lipid Metabolism, Molecular Transport, Small Molecule Biochemistry	deposition	deposition of cholesterol	0.0133					ACAT1
Cellular Compromise, Cellular Function and Maintenance, Organismal Injury and Abnormalities	endoplasmic reticulum stress response	endoplasmic reticulum stress response of Purkinje cells	0.0133					SIL1
Nervous System Development and Function, Organ Morphology, Organismal Development	mass	mass of forebrain	0.0133					PENK
Cell-To-Cell Signaling and Interaction, Drug Metabolism, Molecular Transport, Small Molecule Biochemistry	reuptake	reuptake of dopamine	0.0133					PARK7
Nervous System Development and Function	sensory function	sensory function of olfactory receptor neurons	0.0133					GNAO1
DNA Replication, Recombination, and Repair, Gene Expression	stabilization	stabilization of DNA	0.0133					OMA1
Inflammatory Disease, Inflammatory Response, Neurological Disease, Organ Morphology, Organismal Injury and Abnormalities	inflammatory swelling	swelling of brain	0.0133					GMEB1
Cell-To-Cell Signaling and Interaction, Drug Metabolism, Small Molecule Biochemistry	overflow	overflow of dopamine	0.0198					PARK7
Nervous System Development and Function, Organ Morphology, Tissue Morphology	quantity	quantity of hippocampal neurons	0.0198					PENK
Nervous System Development and Function, Neurological Disease, Organ Morphology, Organismal Development, Organismal Injury and Abnormalities	abnormal morphology	abnormal morphology of locus ceruleus	0.0264					PARK7
Cell-To-Cell Signaling and Interaction, Nervous System Development and Function	long term depression	long term depression of spiny neurons	0.0328					PARK7
Lipid Metabolism, Small Molecule Biochemistry, Vitamin and Mineral Metabolism	synthesis	synthesis of sterol	0.0457					ACAT1
Networks for My Projects->Training Project->genes module darkred - 2017-06-19 02:28 PM
ID	Analysis	Molecules in Network	Score	Focus Molecules	Top Diseases and Functions
1	genes module darkred - 2017-06-19 02:28 PM	ACAT1,ADGRA1,ADORA2A,APP,ARF3,B9D1,CEACAM1,DLG4,DLGAP4,DSTN,FMR1,FOS,GAPDH,GDI1,GLUL,GMPR,GNAO1,GNG2,GNG7,GRM2,IFNG,LPCAT1,MCM6,MDM2,NUMBL,PARK7,PAX6,PCDH10,PENK,SHH,SLC7A5,SSTR3,STX1B,TMEM231,USP5	19	12	Nervous System Development and Function, Tissue Morphology, Behavior
2	genes module darkred - 2017-06-19 02:28 PM	RASGEF1B,TCF7L2	2	1	Cell-To-Cell Signaling and Interaction, Developmental Disorder, Digestive System Development and Function
3	genes module darkred - 2017-06-19 02:28 PM	MED12,OMA1	2	1	Connective Tissue Disorders, Developmental Disorder, Gastrointestinal Disease
4	genes module darkred - 2017-06-19 02:28 PM	EGR3,SLC15A2	2	1	Molecular Transport, Cell-mediated Immune Response, Cellular Development
5	genes module darkred - 2017-06-19 02:28 PM	MRPL57,NR4A2	2	1	Cellular Development, Embryonic Development, Connective Tissue Development and Function
6	genes module darkred - 2017-06-19 02:28 PM	DNAJC15,EOMES	2	1	Cell-mediated Immune Response, Cellular Development, Cellular Function and Maintenance
7	genes module darkred - 2017-06-19 02:28 PM	CAST,ENDOG	2	1	Cell-To-Cell Signaling and Interaction, Cellular Assembly and Organization, Dermatological Diseases and Conditions
8	genes module darkred - 2017-06-19 02:28 PM	ANAPC2,PTGER2	2	1	Cell-To-Cell Signaling and Interaction, Tissue Morphology, Embryonic Development
9	genes module darkred - 2017-06-19 02:28 PM	ARC,NCSTN,PSEN1	2	1	Developmental Disorder, Embryonic Development, Organismal Development
10	genes module darkred - 2017-06-19 02:28 PM	HDAC2,SIN3B,SUDS3	2	1	Cell Cycle, Cellular Assembly and Organization, Cellular Movement
11	genes module darkred - 2017-06-19 02:28 PM	EXOC1,EXOC2,EXOC3,EXOC4,EXOC6,EXOC8,NCAM1	1	1	Developmental Disorder, Hereditary Disorder, Organismal Injury and Abnormalities
Tox Lists for My Projects->Training Project->genes module darkred - 2017-06-19 02:28 PM
Ingenuity Toxicity Lists	-log(p-value)	Ratio	Molecules
Increases Permeability Transition of Mitochondria and Mitochondrial Membrane	1.41	0.167	FAM162A
Cholesterol Biosynthesis	0.994	0.0625	ACAT1
Biogenesis of Mitochondria	0.946	0.0556	FXN
Renal Proximal Tubule Toxicity Biomarker Panel (Rat)	0.864	0.0455	SLC15A2
Pro-Apoptosis	0.659	0.027	ERCC3
Mitochondrial Dysfunction	0.635	0.0146	NCSTN,PARK7
Increases Transmembrane Potential of Mitochondria and Mitochondrial Membrane	0.602	0.0233	FXN
Fatty Acid Metabolism	0.408	0.0135	ACAT1
LPS/IL-1 Mediated Inhibition of RXR Function	0	0.00585	CHST15
NRF2-mediated Oxidative Stress Response	0	0.00546	DNAJC15
Xenobiotic Metabolism Signaling	0	0.0041	CHST15
RAR Activation	0	0.00625	ERCC3
Cardiac Necrosis/Cell Death	0	0.00415	PARK7
Liver Necrosis/Cell Death	0	0.00405	ENDOG
Cardiac Hypertrophy	0	0.00341	FXN
Liver Proliferation	0	0.00474	SLC7A5
Analysis Ready Molecules for My Projects->Training Project->genes module darkred - 2017-06-19 02:28 PM
ID	Symbol
Acat1	ACAT1
Adrm1	ADRM1
Adsl	ADSL
Alkbh3	ALKBH3
Anapc2	ANAPC2
B9d1	B9D1
Bcas3	BCAS3
BC005537	C6orf62
Ccar2	CCAR2
Ccdc86	CCDC86
Cep41	CEP41
Chid1	CHID1
Chst15	CHST15
Dbnl	DBNL
Ddx59	DDX59
Dnajc15	DNAJC15
Endog	ENDOG
Ercc3	ERCC3
Exoc8	EXOC8
Fam162a	FAM162A
Fam57a	FAM57A
Fxn	FXN
Gja4	GJA4
Gmeb1	GMEB1
Gmpr	GMPR
Gnao1	GNAO1
Golga5	GOLGA5
Grm2	GRM2
Gtpbp10	GTPBP10
Hdhd3	HDHD3
Hist1h1c	HIST1H1C
Hnrnpul1	HNRNPUL1
Iah1	IAH1
Ift122	IFT122
Lmf1	LMF1
Lpcat1	LPCAT1
Lrrc8d	LRRC8D
Lypla2	LYPLA2
Mcm6	MCM6
Mcm8	MCM8
Mcrs1	MCRS1
Meaf6	MEAF6
Mpdu1	MPDU1
Mrpl55	MRPL55
Mrpl57	MRPL57
N6amt1	N6AMT1
Naa10	NAA10
Ncstn	NCSTN
Nelfe	NELFE
Nsun3	NSUN3
Ntn3	NTN3
Nudt18	NUDT18
Oma1	OMA1
Park7	PARK7
Parp2	PARP2
Pddc1	PDDC1
Penk	PENK
Pex10	PEX10
Poldip3	POLDIP3
Prmt7	PRMT7
Rasgef1b	RASGEF1B
Rpn2	RPN2
Scamp4	SCAMP4
Sh3rf2	SH3RF2
Sil1	SIL1
Sin3b	SIN3B
Slc15a2	SLC15A2
Slc7a5	SLC7A5
Sp2	SP2
Sstr3	SSTR3
Tbcc	TBCC
Tcf25	TCF25
Trmt6	TRMT6
Ttc27	TTC27
Usp5	USP5
Wasf2	WASF2
Ybey	YBEY
Yif1b	YIF1B
Zfyve19	ZFYVE19
Zfp619	ZNF208
Znhit1	ZNHIT1
