# Supplementary material for: The influence of adolescent nicotine exposure on ethanol intake and brain gene expression
Source: PLoS One. 2018 Jun 18;13(6):e0198935. doi: 10.1371/journal.pone.0198935 (PMC6005571; doi:10.1371/journal.pone.0198935)
Supplement: S15 Table — (XLSX) [file pone.0198935.s015.xlsx]

## Sheet: Sheet1
S15 Table. IPA Functional overrepresentation of Firebrick2 module.
¬© 2000-2018 QIAGEN. All rights reserved.
Analysis Details for My Projects->Training Project->genes module firebrick2 - 2017-06-19 01:27 PM
Workspace	My Projects
Project	Training Project
Analysis	genes module firebrick2 - 2017-06-19 01:27 PM
Date	Mon Jun 19 10:27:35 PDT 2017
Analysis ID	15069064
Analysis Settings
Cutoff before duplicate resolution	TRUE
Reference set	Ingenuity Knowledge Base (Genes Only)
Relationship to include	Direct and Indirect
Includes Endogenous Chemicals	Yes
Optional Analyses	My Pathways My List
Filter Summary
Consider only molecules and/or relationships where
(species = Mouse) AND
(confidence = Experimentally Observed) AND
(tissues = White Matter OR Putamen OR Sciatic Nerve OR Cerebral Cortex OR Cerebral Ventricles OR Thalamus OR Parietal Lobe OR Gray Matter OR Corpus Callosum OR Brain OR Striatum OR Hippocampus OR Trigeminal Ganglion OR Other Nervous System OR Pituitary Gland OR Nervous System not otherwise specified OR Brainstem OR Olfactory Bulb OR Ventricular Zone OR Hypothalamus OR Medulla Oblongata OR Substan…
(mol. types = biologic drug OR chemical - endogenous mammalian OR chemical - endogenous non-mammalian OR chemical - kinase inhibitor OR chemical - other OR chemical - protease inhibitor OR chemical drug OR chemical reagent OR chemical toxicant OR complex OR cytokine OR disease OR enzyme OR function OR G-protein coupled receptor OR group OR growth factor OR ion channel OR kinase OR ligand-dependen…
Canonical Pathways for My Projects->Training Project->genes module firebrick2 - 2017-06-19 01:27 PM
Ingenuity Canonical Pathways	-log(p-value)	zScore	Ratio	Molecules
Protein Kinase A Signaling	0.427	NaN	0.00346	MYLK,
Signaling by Rho Family GTPases	0.546	NaN	0.00483	MYLK,
Actin Cytoskeleton Signaling	0.598	NaN	0.00556	MYLK,
Integrin Signaling	0.611	NaN	0.00575	MYLK,
Thrombin Signaling	0.62	NaN	0.00588	MYLK,
EIF2 Signaling	0.631	NaN	0.00606	EIF5B,
Tight Junction Signaling	0.709	NaN	0.00741	MYLK,
CCR3 Signaling in Eosinophils	0.794	NaN	0.00917	MYLK,
RhoA Signaling	0.832	NaN	0.0101	MYLK,
Cellular Effects of Sildenafil (Viagra)	0.857	NaN	0.0108	MYLK,
Cdc42 Signaling	0.875	NaN	0.0112	MYLK,
PAK Signaling	0.903	NaN	0.012	MYLK,
Regulation of Actin-based Motility by Rho	0.979	NaN	0.0145	MYLK,
Diseases and Bio Functions for My Projects->Training Project->genes module firebrick2 - 2017-06-19 01:27 PM
Categories	Functions	Diseases or Functions Annotation	p-Value	Predicted Activation State	Activation z-score	Notes	Bias-corrected z-score	Molecules	# Molecules
Cell Morphology, Cellular Assembly and Organization, Cellular Development, Cellular Function and Maintenance, Cellular Growth and Proliferation, Embryonic Development, Nervous System Development and Function, Organismal Development, Tissue Development, Tissue Morphology	size	size of dendritic spines	0.00639					DOCK10	1
Cardiovascular Disease, Neurological Disease	disruption	disruption of blood-brain barrier	0.0127					MYLK	1
Cell Morphology, Cellular Assembly and Organization, Cellular Development, Cellular Function and Maintenance, Cellular Growth and Proliferation, Embryonic Development, Nervous System Development and Function, Organismal Development, Tissue Development	formation	formation of dendritic spines	0.0362					DOCK10	1
Networks for My Projects->Training Project->genes module firebrick2 - 2017-06-19 01:27 PM
ID	Analysis	Molecules in Network	Score	Focus Molecules	Top Diseases and Functions
1	genes module firebrick2 - 2017-06-19 01:27 PM	SMCHD1,SUMO1	3	1	Developmental Disorder, Hereditary Disorder, Organismal Injury and Abnormalities
2	genes module firebrick2 - 2017-06-19 01:27 PM	DOCK10,TCF7L2	3	1	Cell-To-Cell Signaling and Interaction, Developmental Disorder, Digestive System Development and Function
Analysis Ready Molecules for My Projects->Training Project->genes module firebrick2 - 2017-06-19 01:27 PM
ID	Symbol
Arsk	ARSK
Bclaf1	BCLAF1
Ccdc112	CCDC112
Cdc40	CDC40
Dock10	DOCK10
Eif5b	EIF5B
Fopnl	FOPNL
Gpcpd1	GPCPD1
Hnrnpa3	Hnrnpa3
Ing5	ING5
Mplkip	MPLKIP
Mylk	MYLK
Nup54	NUP54
Pcdhb13	PCDHB6
Rlf	RLF
Slc25a16	SLC25A16
Smchd1	SMCHD1
Ufl1	UFL1
Zfp119a	Zfp119a
