# Supplementary material for: The influence of adolescent nicotine exposure on ethanol intake and brain gene expression
Source: PLoS One. 2018 Jun 18;13(6):e0198935. doi: 10.1371/journal.pone.0198935 (PMC6005571; doi:10.1371/journal.pone.0198935)
Supplement: S16 Table — (XLSX) [file pone.0198935.s016.xlsx]

## Sheet: Sheet1
S16 Table. IPA Functional overrepresentation of Lightcyan module.
¬© 2000-2018 QIAGEN. All rights reserved.
Analysis Details for My Projects->Training Project->genes module lightcyan - 2017-06-19 02:55 PM
Workspace	My Projects
Project	Training Project
Analysis	genes module lightcyan - 2017-06-19 02:55 PM
Date	Mon Jun 19 11:56:01 PDT 2017
Analysis ID	15069458
Analysis Settings
Cutoff before duplicate resolution	TRUE
Reference set	Ingenuity Knowledge Base (Genes Only)
Relationship to include	Direct and Indirect
Includes Endogenous Chemicals	Yes
Optional Analyses	My Pathways My List
Filter Summary
Consider only molecules and/or relationships where
(species = Mouse) AND
(confidence = Experimentally Observed) AND
(tissues = White Matter OR Putamen OR Sciatic Nerve OR Cerebral Cortex OR Cerebral Ventricles OR Thalamus OR Parietal Lobe OR Gray Matter OR Corpus Callosum OR Brain OR Striatum OR Hippocampus OR Trigeminal Ganglion OR Other Nervous System OR Pituitary Gland OR Nervous System not otherwise specified OR Brainstem OR Olfactory Bulb OR Ventricular Zone OR Hypothalamus OR Medulla Oblongata OR Substan…
(mol. types = biologic drug OR chemical - endogenous mammalian OR chemical - endogenous non-mammalian OR chemical - kinase inhibitor OR chemical - other OR chemical - protease inhibitor OR chemical drug OR chemical reagent OR chemical toxicant OR complex OR cytokine OR disease OR enzyme OR function OR G-protein coupled receptor OR group OR growth factor OR ion channel OR kinase OR ligand-dependen…
Canonical Pathways for My Projects->Training Project->genes module lightcyan - 2017-06-19 02:55 PM
Ingenuity Canonical Pathways	-log(p-value)	zScore	Ratio	Molecules
Adipogenesis pathway	0	NaN	0.00909	SENP2,
Clathrin-mediated Endocytosis Signaling	0	NaN	0.00641	IRS1,
Epithelial Adherens Junction Signaling	0	NaN	0.0087	FARP2,
Hepatic Cholestasis	0	NaN	0.00775	JUN,
Human Embryonic Stem Cell Pluripotency	0	NaN	0.00877	IRS1,
Leukocyte Extravasation Signaling	0	NaN	0.00625	IRS1,
Ovarian Cancer Signaling	0	NaN	0.00833	IRS1,
Phagosome Maturation	0	NaN	0.00926	YKT6,
Role of Pattern Recognition Receptors in Recognition of Bacteria and Viruses	0	NaN	0.00952	IRS1,
Sertoli Cell-Sertoli Cell Junction Signaling	0	NaN	0.00704	JUN,
Type II Diabetes Mellitus Signaling	0	NaN	0.00909	IRS1,
eNOS Signaling	0	NaN	0.00787	IRS1,
Amyotrophic Lateral Sclerosis Signaling	0.198	NaN	0.0099	IRS1,
Pancreatic Adenocarcinoma Signaling	0.198	NaN	0.0099	IRS1,
Neuropathic Pain Signaling In Dorsal Horn Neurons	0.203	NaN	0.0101	IRS1,
Nitric Oxide Signaling in the Cardiovascular System	0.206	NaN	0.0102	IRS1,
Th1 Pathway	0.214	NaN	0.0105	IRS1,
iCOS-iCOSL Signaling in T Helper Cells	0.214	NaN	0.0105	IRS1,
Cdc42 Signaling	0.231	NaN	0.0112	JUN,
Protein Ubiquitination Pathway	0.233	NaN	0.0101	DNAJC14,USP47
Gustation Pathway	0.25	NaN	0.012	GNG5,
Virus Entry via Endocytic Pathways	0.257	NaN	0.0123	IRS1,
Apoptosis Signaling	0.264	NaN	0.0127	BCL2L11,
Œ±-Adrenergic Signaling	0.268	NaN	0.0128	GNG5,
Neuregulin Signaling	0.28	NaN	0.0133	SOS1,
PEDF Signaling	0.28	NaN	0.0133	IRS1,
Small Cell Lung Cancer Signaling	0.28	NaN	0.0133	IRS1,
Antioxidant Action of Vitamin C	0.292	NaN	0.0139	SLC2A3,
Leptin Signaling in Obesity	0.292	NaN	0.0139	IRS1,
NF-Œ∫B Activation by Viruses	0.292	NaN	0.0139	IRS1,
Salvage Pathways of Pyrimidine Ribonucleotides	0.296	NaN	0.0141	HIPK1,
GPCR-Mediated Nutrient Sensing in Enteroendocrine Cells	0.3	NaN	0.0143	GNG5,
Growth Hormone Signaling	0.304	NaN	0.0145	IRS1,
Regulation of Actin-based Motility by Rho	0.304	NaN	0.0145	RHOU,
Macropinocytosis Signaling	0.313	NaN	0.0149	IRS1,
Cyclins and Cell Cycle Regulation	0.332	NaN	0.0159	PPP2R1B,
IL-15 Signaling	0.337	NaN	0.0161	IRS1,
LPS/IL-1 Mediated Inhibition of RXR Function	0.344	NaN	0.0129	JUN,XPO1
Regulation of the Epithelial-Mesenchymal Transition Pathway	0.347	NaN	0.013	IRS1,SOS1
IL-17A Signaling in Airway Cells	0.348	NaN	0.0167	IRS1,
Role of JAK1 and JAK3 in Œ≥c Cytokine Signaling	0.353	NaN	0.0169	IRS1,
Role of MAPK Signaling in the Pathogenesis of Influenza	0.353	NaN	0.0169	RABGEF1,
Agrin Interactions at Neuromuscular Junction	0.359	NaN	0.0172	JUN,
Chemokine Signaling	0.359	NaN	0.0172	JUN,
GPCR-Mediated Integration of Enteroendocrine Signaling Exemplified by an L Cell	0.359	NaN	0.0172	CHRM2,
Role of BRCA1 in DNA Damage Response	0.364	NaN	0.0175	ARID2,
Glutamate Receptor Signaling	0.37	NaN	0.0179	GNG5,
Pyridoxal 5'-phosphate Salvage Pathway	0.37	NaN	0.0179	HIPK1,
Role of Macrophages, Fibroblasts and Endothelial Cells in Rheumatoid Arthritis	0.371	NaN	0.0124	JUN,EP300,IRS1
Germ Cell-Sertoli Cell Junction Signaling	0.377	NaN	0.0138	IRS1,RHOU
Calcium Signaling	0.381	NaN	0.0139	Tpm4,EP300
Gap Junction Signaling	0.381	NaN	0.0139	IRS1,SOS1
IL-10 Signaling	0.382	NaN	0.0185	JUN,
Role of IL-17A in Arthritis	0.382	NaN	0.0185	IRS1,
Role of PI3K/AKT Signaling in the Pathogenesis of Influenza	0.388	NaN	0.0189	IRS1,
Ephrin A Signaling	0.401	NaN	0.0196	IRS1,
Melanoma Signaling	0.408	NaN	0.02	IRS1,
Role of Wnt/GSK-3Œ≤ Signaling in the Pathogenesis of Influenza	0.421	NaN	0.0208	NCOA2,
Th1 and Th2 Activation Pathway	0.422	NaN	0.015	JUN,IRS1
Calcium-induced T Lymphocyte Apoptosis	0.429	NaN	0.0213	EP300,
MSP-RON Signaling Pathway	0.429	NaN	0.0213	IRS1,
Unfolded protein response	0.436	NaN	0.0217	PPP1R15A,
Docosahexaenoic Acid (DHA) Signaling	0.443	NaN	0.0222	IRS1,
Mitotic Roles of Polo-Like Kinase	0.451	NaN	0.0227	PPP2R1B,
Acute Phase Response Signaling	0.452	NaN	0.0159	JUN,SOS1
Dendritic Cell Maturation	0.456	NaN	0.016	EP300,IRS1
Activation of IRF by Cytosolic Pattern Recognition Receptors	0.459	NaN	0.0233	JUN,
CD27 Signaling in Lymphocytes	0.459	NaN	0.0233	JUN,
TNFR1 Signaling	0.468	NaN	0.0238	JUN,
Xenobiotic Metabolism Signaling	0.472	NaN	0.0144	EP300,IRS1,PPP2R1B
UVC-Induced MAPK Signaling	0.476	NaN	0.0244	JUN,
Role of CHK Proteins in Cell Cycle Checkpoint Control	0.485	NaN	0.025	PPP2R1B,
Wnt/Ca+ pathway	0.485	NaN	0.025	EP300,
Synaptic Long Term Depression	0.494	NaN	0.0171	GNA13,PPP2R1B
Cell Cycle: G2/M DNA Damage Checkpoint Regulation	0.494	NaN	0.0256	EP300,
Nur77 Signaling in T Lymphocytes	0.494	NaN	0.0256	EP300,
iNOS Signaling	0.494	NaN	0.0256	JUN,
cAMP-mediated signaling	0.494	NaN	0.0149	HTR1B,EP300,CHRM2
Protein Kinase A Signaling	0.497	NaN	0.0138	Ppp1cc,GNA13,GNG5,EP300
3-phosphoinositide Degradation	0.499	NaN	0.0172	Ppp1cc,TNS3
D-myo-inositol-5-phosphate Metabolism	0.499	NaN	0.0172	Ppp1cc,TNS3
Dermatan Sulfate Biosynthesis	0.503	NaN	0.0263	DSE,
Serotonin Receptor Signaling	0.503	NaN	0.0263	HTR1B,
B Cell Activating Factor Signaling	0.522	NaN	0.0278	JUN,
IL-9 Signaling	0.533	NaN	0.0286	IRS1,
Role of p14/p19ARF in Tumor Suppression	0.533	NaN	0.0286	IRS1,
CCR3 Signaling in Eosinophils	0.535	NaN	0.0183	GNG5,IRS1
fMLP Signaling in Neutrophils	0.54	NaN	0.0185	GNG5,IRS1
April Mediated Signaling	0.543	NaN	0.0294	JUN,
Mechanisms of Viral Exit from Host Cells	0.543	NaN	0.0294	XPO1,
Role of PKR in Interferon Induction and Antiviral Response	0.543	NaN	0.0294	TAB2,
14-3-3-mediated Signaling	0.546	NaN	0.0187	JUN,IRS1
Th2 Pathway	0.546	NaN	0.0187	JUN,IRS1
PTEN Signaling	0.552	NaN	0.0189	BCL2L11,SOS1
OX40 Signaling Pathway	0.554	NaN	0.0303	JUN,
D-myo-inositol (1,4,5,6)-Tetrakisphosphate Biosynthesis	0.557	NaN	0.019	Ppp1cc,TNS3
D-myo-inositol (3,4,5,6)-tetrakisphosphate Biosynthesis	0.557	NaN	0.019	Ppp1cc,TNS3
Rac Signaling	0.557	NaN	0.019	JUN,IRS1
PI3K/AKT Signaling	0.563	NaN	0.0192	PPP2R1B,SOS1
Role of Osteoblasts, Osteoclasts and Chondrocytes in Rheumatoid Arthritis	0.565	NaN	0.0163	JUN,IRS1,TAB2
Inhibition of Angiogenesis by TSP1	0.566	NaN	0.0312	JUN,
MIF Regulation of Innate Immunity	0.566	NaN	0.0312	JUN,
GŒ±s Signaling	0.569	NaN	0.0194	GNG5,EP300
PI3K Signaling in B Lymphocytes	0.569	NaN	0.0194	JUN,IRS1
Synaptic Long Term Potentiation	0.575	NaN	0.0196	Ppp1cc,EP300
Circadian Rhythm Signaling	0.577	NaN	0.0323	EP300,
Cell Cycle Regulation by BTG Family Proteins	0.59	NaN	0.0333	PPP2R1B,
Role of IL-17F in Allergic Inflammatory Airway Diseases	0.59	NaN	0.0333	EP300,
CD28 Signaling in T Helper Cells	0.593	NaN	0.0202	JUN,IRS1
RhoA Signaling	0.593	NaN	0.0202	GNA13,ARHGEF12
Superpathway of Inositol Phosphate Compounds	0.596	NaN	0.0169	Ppp1cc,TNS3,IRS1
Corticotropin Releasing Hormone Signaling	0.599	NaN	0.0204	JUN,EP300
G Protein Signaling Mediated by Tubby	0.602	NaN	0.0345	GNG5,
Glioma Signaling	0.606	NaN	0.0206	IRS1,SOS1
Role of Tissue Factor in Cancer	0.606	NaN	0.0206	GNA13,IRS1
Integrin Signaling	0.609	NaN	0.0172	IRS1,SOS1,RHOU
4-1BB Signaling in T Lymphocytes	0.615	NaN	0.0357	JUN,
IL-17A Signaling in Fibroblasts	0.615	NaN	0.0357	JUN,
Role of NANOG in Mammalian Embryonic Stem Cell Pluripotency	0.619	NaN	0.0211	IRS1,SOS1
Fc Epsilon RI Signaling	0.625	NaN	0.0213	IRS1,SOS1
Dermatan Sulfate Biosynthesis (Late Stages)	0.629	NaN	0.037	DSE,
Role of JAK2 in Hormone-like Cytokine Signaling	0.629	NaN	0.037	IRS1,
TNFR2 Signaling	0.643	NaN	0.0385	JUN,
Chronic Myeloid Leukemia Signaling	0.646	NaN	0.022	IRS1,SOS1
Antiproliferative Role of TOB in T Cell Signaling	0.658	NaN	0.04	TWSG1,
Role of RIG1-like Receptors in Antiviral Innate Immunity	0.658	NaN	0.04	EP300,
Paxillin Signaling	0.66	NaN	0.0225	IRS1,SOS1
CDK5 Signaling	0.667	NaN	0.0227	Ppp1cc,PPP2R1B
mTOR Signaling	0.669	NaN	0.0185	IRS1,PPP2R1B,RHOU
Oncostatin M Signaling	0.674	NaN	0.0417	SOS1,
RAR Activation	0.679	NaN	0.0187	JUN,ARID2,EP300
FAK Signaling	0.697	NaN	0.0238	IRS1,SOS1
Phagosome Formation	0.697	NaN	0.0238	IRS1,RHOU
VEGF Signaling	0.697	NaN	0.0238	IRS1,SOS1
Mouse Embryonic Stem Cell Pluripotency	0.705	NaN	0.0241	IRS1,SOS1
PAK Signaling	0.705	NaN	0.0241	IRS1,SOS1
UVA-Induced MAPK Signaling	0.713	NaN	0.0244	JUN,IRS1
Natural Killer Cell Signaling	0.721	NaN	0.0247	IRS1,SOS1
3-phosphoinositide Biosynthesis	0.723	NaN	0.0197	Ppp1cc,TNS3,IRS1
Superpathway of Methionine Degradation	0.726	NaN	0.0476	SUOX,
Reelin Signaling in Neurons	0.73	NaN	0.025	ARHGEF12,IRS1
Acute Myeloid Leukemia Signaling	0.738	NaN	0.0253	IRS1,SOS1
IL-17A Signaling in Gastric Cells	0.745	NaN	0.05	JUN,
NF-Œ∫B Signaling	0.752	NaN	0.0204	EP300,IRS1,TAB2
LPS-stimulated MAPK Signaling	0.755	NaN	0.026	JUN,IRS1
HIPPO signaling	0.782	NaN	0.027	Ppp1cc,PPP2R1B
Wnt/Œ≤-catenin Signaling	0.789	NaN	0.0213	JUN,EP300,PPP2R1B
VEGF Family Ligand-Receptor Interactions	0.791	NaN	0.0274	IRS1,SOS1
GŒ±q Signaling	0.796	NaN	0.0214	GNG5,IRS1,RHOU
Dopamine-DARPP32 Feedback in cAMP Signaling	0.809	NaN	0.0217	Ppp1cc,EP300,PPP2R1B
GADD45 Signaling	0.809	NaN	0.0588	GADD45B,
CTLA4 Signaling in Cytotoxic T Lymphocytes	0.82	NaN	0.0286	IRS1,PPP2R1B
HER-2 Signaling in Breast Cancer	0.82	NaN	0.0286	IRS1,SOS1
IL-4 Signaling	0.82	NaN	0.0286	IRS1,SOS1
VDR/RXR Activation	0.82	NaN	0.0286	EP300,NCOA2
Tight Junction Signaling	0.829	NaN	0.0222	JUN,YKT6,PPP2R1B
Non-Small Cell Lung Cancer Signaling	0.83	NaN	0.029	IRS1,SOS1
Angiopoietin Signaling	0.84	NaN	0.0294	IRS1,SOS1
CD40 Signaling	0.84	NaN	0.0294	JUN,IRS1
Dopamine Receptor Signaling	0.84	NaN	0.0294	Ppp1cc,PPP2R1B
Antiproliferative Role of Somatostatin Receptor 2	0.85	NaN	0.0299	GNG5,IRS1
Ephrin B Signaling	0.85	NaN	0.0299	GNA13,GNG5
IL-17 Signaling	0.85	NaN	0.0299	JUN,IRS1
Aldosterone Signaling in Epithelial Cells	0.857	NaN	0.0229	IRS1,DNAJC14,SOS1
Glioblastoma Multiforme Signaling	0.857	NaN	0.0229	IRS1,SOS1,RHOU
GM-CSF Signaling	0.861	NaN	0.0303	IRS1,SOS1
Systemic Lupus Erythematosus Signaling	0.878	NaN	0.0234	JUN,IRS1,SOS1
BMP signaling pathway	0.882	NaN	0.0312	JUN,SOS1
Myc Mediated Apoptosis Signaling	0.882	NaN	0.0312	IRS1,SOS1
Regulation of IL-2 Expression in Activated and Anergic T Lymphocytes	0.882	NaN	0.0312	JUN,SOS1
ErbB4 Signaling	0.905	NaN	0.0323	IRS1,SOS1
Toll-like Receptor Signaling	0.905	NaN	0.0323	JUN,TAB2
Glioma Invasiveness Signaling	0.916	NaN	0.0328	IRS1,RHOU
NAD Salvage Pathway II	0.918	NaN	0.0769	NT5E,
Purine Nucleotides Degradation II (Aerobic)	0.918	NaN	0.0769	NT5E,
Insulin Receptor Signaling	0.939	NaN	0.025	Ppp1cc,IRS1,SOS1
UVB-Induced MAPK Signaling	0.94	NaN	0.0339	JUN,IRS1
CCR5 Signaling in Macrophages	0.952	NaN	0.0345	JUN,GNG5
Endometrial Cancer Signaling	0.952	NaN	0.0345	IRS1,SOS1
Lymphotoxin Œ≤ Receptor Signaling	0.952	NaN	0.0345	EP300,IRS1
Cardiac Œ≤-adrenergic Signaling	0.955	NaN	0.0254	Ppp1cc,GNG5,PPP2R1B
ERK5 Signaling	0.965	NaN	0.0351	GNA13,EP300
Hypoxia Signaling in the Cardiovascular System	0.965	NaN	0.0351	JUN,EP300
Chondroitin Sulfate Degradation (Metazoa)	0.986	NaN	0.0909	MGEA5,
Dermatan Sulfate Degradation (Metazoa)	0.986	NaN	0.0909	MGEA5,
GNRH Signaling	0.989	NaN	0.0263	JUN,EP300,SOS1
G-Protein Coupled Receptor Signaling	1	NaN	0.0201	HTR1B,EP300,IRS1,SOS1,CHRM2
HMGB1 Signaling	1.01	NaN	0.027	JUN,IRS1,RHOU
IL-6 Signaling	1.01	NaN	0.027	JUN,IRS1,SOS1
PCP pathway	1.02	NaN	0.0377	JUN,CTHRC1
Adenosine Nucleotides Degradation II	1.03	NaN	0.1	NT5E,
Urate Biosynthesis/Inosine 5'-phosphate Degradation	1.03	NaN	0.1	NT5E,
Vitamin-C Transport	1.03	NaN	0.1	SLC2A3,
Renin-Angiotensin Signaling	1.03	NaN	0.0275	JUN,IRS1,SOS1
p70S6K Signaling	1.03	NaN	0.0275	IRS1,PPP2R1B,SOS1
CNTF Signaling	1.05	NaN	0.0392	IRS1,SOS1
IL-12 Signaling and Production in Macrophages	1.05	NaN	0.028	JUN,EP300,IRS1
Role of NFAT in Cardiac Hypertrophy	1.05	NaN	0.0234	GNG5,EP300,IRS1,SOS1
GŒ±12/13 Signaling	1.06	NaN	0.0283	JUN,GNA13,IRS1
Guanosine Nucleotides Degradation III	1.07	NaN	0.111	NT5E,
Estrogen Receptor Signaling	1.08	NaN	0.0288	EP300,NCOA2,SOS1
AMPK Signaling	1.08	NaN	0.024	ARID2,EP300,IRS1,PPP2R1B
Semaphorin Signaling in Neurons	1.09	NaN	0.0417	ARHGEF12,RHOU
EIF2 Signaling	1.1	NaN	0.0242	Ppp1cc,PPP1R15A,IRS1,SOS1
Sphingosine-1-phosphate Signaling	1.1	NaN	0.0294	GNA13,IRS1,RHOU
Actin Nucleation by ARP-WASP Complex	1.11	NaN	0.0426	SOS1,RHOU
Assembly of RNA Polymerase III Complex	1.12	NaN	0.125	BDP1,
Granzyme A Signaling	1.12	NaN	0.125	EP300,
FcŒ≥RIIB Signaling in B Lymphocytes	1.12	NaN	0.0435	IRS1,SOS1
NRF2-mediated Oxidative Stress Response	1.14	NaN	0.0252	JUN,EP300,IRS1,DNAJC14
PKCŒ∏ Signaling in T Lymphocytes	1.15	NaN	0.0309	JUN,IRS1,SOS1
HGF Signaling	1.16	NaN	0.0312	JUN,IRS1,SOS1
IGF-1 Signaling	1.16	NaN	0.0312	JUN,IRS1,SOS1
Telomerase Signaling	1.17	NaN	0.0316	IRS1,PPP2R1B,SOS1
Ephrin Receptor Signaling	1.17	NaN	0.0258	GNA13,GNG5,EP300,SOS1
p38 MAPK Signaling	1.19	NaN	0.0323	EP300,MKNK2,TAB2
Endothelin-1 Signaling	1.2	NaN	0.0263	JUN,GNA13,IRS1,SOS1
Production of Nitric Oxide and Reactive Oxygen Species in Macrophages	1.22	NaN	0.0268	JUN,IRS1,PPP2R1B,RHOU
B Cell Receptor Signaling	1.23	NaN	0.027	JUN,EP300,IRS1,SOS1
PPARŒ±/RXRŒ± Activation	1.26	NaN	0.0276	JUN,EP300,IRS1,SOS1
Colorectal Cancer Metastasis Signaling	1.28	NaN	0.0244	JUN,GNG5,IRS1,SOS1,RHOU
RANK Signaling in Osteoclasts	1.29	NaN	0.0353	JUN,IRS1,TAB2
TR/RXR Activation	1.29	NaN	0.0353	EP300,IRS1,NCOA2
ErbB Signaling	1.3	NaN	0.0357	JUN,IRS1,SOS1
Melanocyte Development and Pigmentation Signaling	1.31	NaN	0.0361	EP300,IRS1,SOS1
Prostate Cancer Signaling	1.31	NaN	0.0361	EP300,IRS1,SOS1
T Cell Receptor Signaling	1.34	NaN	0.037	JUN,IRS1,SOS1
Ceramide Signaling	1.35	NaN	0.0375	JUN,IRS1,PPP2R1B
G Beta Gamma Signaling	1.35	NaN	0.0375	GNA13,GNG5,SOS1
PPAR Signaling	1.37	NaN	0.038	JUN,EP300,SOS1
Relaxin Signaling	1.37	NaN	0.0301	JUN,GNA13,GNG5,IRS1
Tec Kinase Signaling	1.37	NaN	0.0301	GNA13,GNG5,IRS1,RHOU
FGF Signaling	1.38	NaN	0.0385	EP300,IRS1,SOS1
PDGF Signaling	1.41	NaN	0.0395	JUN,IRS1,SOS1
TGF-Œ≤ Signaling	1.42	NaN	0.04	JUN,EP300,SOS1
IL-3 Signaling	1.47	NaN	0.0417	JUN,IRS1,SOS1
FLT3 Signaling in Hematopoietic Progenitor Cells	1.48	NaN	0.0423	EP300,IRS1,SOS1
Actin Cytoskeleton Signaling	1.49	NaN	0.0278	GNA13,ARHGEF12,TRIO,IRS1,SOS1
Regulation of eIF4 and p70S6K Signaling	1.49	NaN	0.0328	EIF4EBP2,IRS1,PPP2R1B,SOS1
JAK/Stat Signaling	1.5	NaN	0.0429	JUN,IRS1,SOS1
Axonal Guidance Signaling	1.52	NaN	0.0216	GNA13,GNG5,SRGAP3,ARHGEF12,IRS1,SOS1,ADAMTS1,FARP2
Erythropoietin Signaling	1.53	NaN	0.0441	JUN,IRS1,SOS1
GŒ±i Signaling	1.55	NaN	0.0342	HTR1B,GNG5,SOS1,CHRM2
Glucocorticoid Receptor Signaling	1.57	NaN	0.0259	JUN,ARID2,EP300,IRS1,NCOA2,SOS1
IL-8 Signaling	1.57	NaN	0.0292	JUN,GNA13,GNG5,IRS1,RHOU
Estrogen-Dependent Breast Cancer Signaling	1.58	NaN	0.0462	JUN,EP300,IRS1
GDNF Family Ligand-Receptor Interactions	1.58	NaN	0.0462	JUN,IRS1,SOS1
P2Y Purigenic Receptor Signaling Pathway	1.58	NaN	0.0351	JUN,GNG5,EP300,IRS1
Aryl Hydrocarbon Receptor Signaling	1.62	NaN	0.036	JUN,EP300,NFIB,NCOA2
Hereditary Breast Cancer Signaling	1.62	NaN	0.036	ARID2,EP300,IRS1,GADD45B
CREB Signaling in Neurons	1.64	NaN	0.0305	GNA13,GNG5,EP300,IRS1,SOS1
EGF Signaling	1.65	NaN	0.0492	JUN,IRS1,SOS1
ERK/MAPK Signaling	1.68	NaN	0.0312	EP300,MKNK2,IRS1,PPP2R1B,SOS1
ATM Signaling	1.69	NaN	0.0508	JUN,EP300,GADD45B
ErbB2-ErbB3 Signaling	1.73	NaN	0.0526	JUN,IRS1,SOS1
Thrombopoietin Signaling	1.73	NaN	0.0526	JUN,IRS1,SOS1
Huntington's Disease Signaling	1.74	NaN	0.0283	JUN,GNG5,EP300,YKT6,IRS1,SOS1
IL-2 Signaling	1.75	NaN	0.0536	JUN,IRS1,SOS1
NGF Signaling	1.77	NaN	0.04	EP300,TRIO,IRS1,SOS1
Signaling by Rho Family GTPases	1.78	NaN	0.029	JUN,GNA13,GNG5,ARHGEF12,IRS1,RHOU
ILK Signaling	1.81	NaN	0.0338	JUN,EP300,IRS1,PPP2R1B,RHOU
RhoGDI Signaling	1.85	NaN	0.0345	GNA13,GNG5,ARHGEF12,EP300,RHOU
CXCR4 Signaling	1.86	NaN	0.0347	JUN,GNA13,GNG5,IRS1,RHOU
HIF1Œ± Signaling	1.86	NaN	0.0426	JUN,SLC2A3,EP300,IRS1
Cholecystokinin/Gastrin-mediated Signaling	1.94	NaN	0.0449	JUN,GNA13,SOS1,RHOU
Sulfite Oxidation IV	2.01	NaN	1	SUOX,
IL-1 Signaling	2.01	NaN	0.0471	JUN,GNA13,GNG5,TAB2
Phospholipase C Signaling	2.03	NaN	0.0328	GNA13,GNG5,ARHGEF12,EP300,SOS1,RHOU
Breast Cancer Regulation by Stathmin1	2.07	NaN	0.0335	GNA13,GNG5,ARHGEF12,IRS1,PPP2R1B,SOS1
RAN Signaling	2.16	NaN	0.154	XPO1,TNPO1
Thrombin Signaling	2.18	NaN	0.0353	GNA13,GNG5,ARHGEF12,IRS1,SOS1,RHOU
Prolactin Signaling	2.22	NaN	0.0541	JUN,EP300,IRS1,SOS1
Renal Cell Carcinoma Signaling	2.28	NaN	0.0563	JUN,EP300,IRS1,SOS1
Neurotrophin/TRK Signaling	2.35	NaN	0.0588	JUN,EP300,IRS1,SOS1
Molecular Mechanisms of Cancer	2.41	NaN	0.0286	JUN,GNA13,BCL2L11,ARHGEF12,EP300,IRS1,TAB2,SOS1,RHOU
Cardiac Hypertrophy Signaling	2.47	NaN	0.0354	JUN,GNA13,GNG5,EP300,IRS1,SOS1,RHOU
Role of NFAT in Regulation of the Immune Response	2.54	NaN	0.042	JUN,XPO1,GNA13,GNG5,IRS1,SOS1
Androgen Signaling	2.55	NaN	0.051	JUN,GNA13,GNG5,EP300,NCOA2
p53 Signaling	2.65	NaN	0.0538	JUN,EP300,JMY,IRS1,GADD45B
SAPK/JNK Signaling	2.76	NaN	0.0568	JUN,GNA13,GNG5,IRS1,SOS1
Sumoylation Pathway	3.84	NaN	0.0741	JUN,SENP5,SENP2,EP300,SENP6,RHOU
Upstream Regulators for My Projects->Training Project->genes module lightcyan - 2017-06-19 02:55 PM
Analysis	ID	Upstream Regulator	Molecule Type	Predicted Activation State	Activation z-score	Notes	Bias Term	Bias-corrected z-score	p-value of overlap	Target molecules in dataset	Mechanistic Network
genes module lightcyan - 2017-06-19 02:55 PM		CREM	transcription regulator						0.0015	GADD45B,GPR19,MKNK2,PPP1R15A
genes module lightcyan - 2017-06-19 02:55 PM		CREB1	transcription regulator						0.00186	GADD45B,GPR19,MKNK2,PPP1R15A
genes module lightcyan - 2017-06-19 02:55 PM		ATRX	transcription regulator						0.00993	Ppp1cc
genes module lightcyan - 2017-06-19 02:55 PM		MAPK8IP3	other						0.00993	JUN
genes module lightcyan - 2017-06-19 02:55 PM		RAPGEF3	other						0.00993	BCL2L11
genes module lightcyan - 2017-06-19 02:55 PM		ATF3	transcription regulator						0.0198	JUN
genes module lightcyan - 2017-06-19 02:55 PM		DDIT3	transcription regulator						0.0198	PPP1R15A
genes module lightcyan - 2017-06-19 02:55 PM		FOS	transcription regulator						0.0198	BCL2L11
genes module lightcyan - 2017-06-19 02:55 PM		MAP3K12	kinase						0.0198	JUN
genes module lightcyan - 2017-06-19 02:55 PM		IRS2	enzyme						0.0295	IRS1
genes module lightcyan - 2017-06-19 02:55 PM		ACHE	enzyme						0.0391	CHRM2
genes module lightcyan - 2017-06-19 02:55 PM		ASIP	other						0.0391	HTR1B
genes module lightcyan - 2017-06-19 02:55 PM		ATM	kinase						0.0391	JUN
genes module lightcyan - 2017-06-19 02:55 PM		LRP1	transmembrane receptor						0.0487	SLC2A3
genes module lightcyan - 2017-06-19 02:55 PM		THOC1	transcription regulator						0.0487	BCL2L11
Diseases and Bio Functions for My Projects->Training Project->genes module lightcyan - 2017-06-19 02:55 PM
Categories	Functions	Diseases or Functions Annotation	p-Value	Predicted Activation State	Activation z-score	Notes	Bias-corrected z-score	Molecules	# Molecules
Cell-To-Cell Signaling and Interaction, Nervous System Development and Function	synaptic transmission	synaptic transmission of CA1 neuron	3.17e-05					EIF4EBP2,PPP1R15A,CHRM2	3
Cell Death and Survival, Neurological Disease, Organismal Injury and Abnormalities	apoptosis	apoptosis of neocortical neurons	0.00986					BCL2L11	1
Neurological Disease, Organismal Injury and Abnormalities	brain cyst	brain cyst	0.00986					NT5E	1
DNA Replication, Recombination, and Repair, Nucleic Acid Metabolism, Small Molecule Biochemistry	catabolism	catabolism of AMP	0.00986					NT5E	1
DNA Replication, Recombination, and Repair, Nucleic Acid Metabolism, Small Molecule Biochemistry	degradation	degradation of adenosine	0.00986					NT5E	1
Embryonic Development, Nervous System Development and Function, Organ Development, Organismal Development, Tissue Development	formation	formation of basis pontis	0.00986					NFIB	1
Nervous System Development and Function	formation	formation of facial nucleus	0.00986					TRIO	1
Nervous System Development and Function, Neurological Disease	lack	lack of phrenic nerve	0.00986					SLC5A3	1
Cell Morphology, Cellular Assembly and Organization	length	length of mitochondria	0.00986					BCL2L2	1
Organismal Injury and Abnormalities	quantity	quantity of pathological cyst	0.00986					NT5E	1
Neurological Disease	ataxia	severe ataxia	0.00986					TRIO	1
Nervous System Development and Function, Organ Morphology, Organismal Development	mass	mass of brain	0.0194					GPR85,IRS1,MBD5	3
Cellular Movement, Nervous System Development and Function	cell overmigration	cell overmigration of Purkinje cells	0.0196					GNA13	1
Developmental Disorder, Neurological Disease, Organismal Injury and Abnormalities	ectopia	ectopia of cerebellar cortex	0.0196					GNA13	1
Developmental Disorder, Neurological Disease, Organismal Injury and Abnormalities	ectopia	ectopia of cerebral cortex	0.0196					GNA13	1
DNA Replication, Recombination, and Repair, Nucleic Acid Metabolism, Small Molecule Biochemistry	hydrolysis	hydrolysis of AMP	0.0196					NT5E	1
Cellular Assembly and Organization, Cellular Function and Maintenance, Nervous System Development and Function, Tissue Morphology	quantity	quantity of thalamocortical axons	0.0196					HTR1B	1
Dermatological Diseases and Conditions, Organismal Injury and Abnormalities	spongiosis	spongiosis	0.0196					PPP1R15A	1
Cell-To-Cell Signaling and Interaction, Nervous System Development and Function	synaptic fatigue	synaptic fatigue of synapse	0.0196					SYN3	1
DNA Replication, Recombination, and Repair, Nucleic Acid Metabolism, Small Molecule Biochemistry	synthesis	synthesis of adenosine	0.0196					NT5E	1
Nervous System Development and Function, Neurological Disease, Organ Morphology, Organismal Development, Organismal Injury and Abnormalities	abnormal morphology	abnormal morphology of hippocampus	0.0284					EIF4EBP2,BCL2L11,TRIO,NFIB	4
Cellular Development, Nervous System Development and Function, Tissue Development	differentiation	differentiation of somatic motor neurons	0.0293					CLN8	1
Cell-To-Cell Signaling and Interaction, Cellular Function and Maintenance, Nervous System Development and Function	discharge	discharge of neurons	0.0293					SLC5A3	1
Cell Morphology, Cellular Development, Embryonic Development, Nervous System Development and Function, Tissue Development	patterning	patterning of thalamocortical axons	0.0293					HTR1B	1
Nervous System Development and Function	regeneration	regeneration of facial nerve	0.0293					JUN	1
Cell Morphology, Nervous System Development and Function, Neurological Disease, Tissue Morphology	abnormal morphology	abnormal morphology of sympathetic neuron	0.0388					BCL2L11	1
Cell Death and Survival	apoptosis	delay in apoptosis of neurons	0.0388					BCL2L11	1
Embryonic Development, Nervous System Development and Function, Organ Development, Organismal Development, Tissue Development	formation	formation of inferior olivary nucleus	0.0388					TRIO	1
Cell Death and Survival, Nervous System Development and Function, Tissue Morphology	loss	loss of CA1 neuron	0.0388					PPP1R15A	1
Protein Synthesis	translation	translation of protein	0.0388					PPP1R15A	1
Cell Signaling, Post-Translational Modification	tyrosine phosphorylation	tyrosine phosphorylation of protein	0.0388					SYN3	1
Behavior	aggressive behavior	aggressive behavior	0.0483					HTR1B	1
Cell Morphology, Cellular Assembly and Organization, Cellular Function and Maintenance	depolarization	depolarization of mitochondria	0.0483					BCL2L11	1
Embryonic Development, Nervous System Development and Function, Organ Development, Organ Morphology, Organismal Development, Tissue Development	morphogenesis	morphogenesis of anterior commissure	0.0483					NFIB	1
Carbohydrate Metabolism	quantity	quantity of myo-inositol	0.0483					SLC5A3	1
Networks for My Projects->Training Project->genes module lightcyan - 2017-06-19 02:55 PM
ID	Analysis	Molecules in Network	Score	Focus Molecules	Top Diseases and Functions
1	genes module lightcyan - 2017-06-19 02:55 PM	ADAM10,APP,ARC,ATP1A2,ATRX,BACE1,BCL2L11,BDNF,CAMK2A,CAMK4,CD74,CREB1,CREM,FOS,FOXO3,GADD45B,GNA13,GNAQ,GPR19,GRIN2B,HIPK1,HTR1B,IRS1,IRS2,JAK2,MKNK2,NOS1,PIK3R1,PPP1R15A,PSEN1,PSEN2,Ppp1cc,SLC38A2,TH,TIPARP	15	11	Behavior, Tissue Morphology, Neurological Disease
2	genes module lightcyan - 2017-06-19 02:55 PM	CCNG2,CDH1,CDK5,CDK5R1,CREBBP,CTNNB1,Cdc42,DLG4,EIF4EBP2,EP300,FOSB,GAP43,GPR85,GRIA1,GRIA2,GSK3B,IL1B,IL6,JUN,LIF,MAP2,MAPK10,MBP,MXI1,NCF1,NCOA2,PTGER4,PTGS2,RAC1,SRGAP3,TLR2,TLR4,TNF,TRIO,ZDHHC8	11	9	Nervous System Development and Function, Behavior, Cell Morphology
3	genes module lightcyan - 2017-06-19 02:55 PM	ARHGEF12,PLXNB1	2	1	Cellular Movement, Embryonic Development, Hair and Skin Development and Function
4	genes module lightcyan - 2017-06-19 02:55 PM	FMR1,ZNF180	2	1	Developmental Disorder, Hereditary Disorder, Neurological Disease
5	genes module lightcyan - 2017-06-19 02:55 PM	MTOR,TMCC1	2	1	Cancer, Cell Death and Survival, Cell Morphology
6	genes module lightcyan - 2017-06-19 02:55 PM	ABI1,SETX	2	1	Hereditary Disorder, Neurological Disease, Organismal Injury and Abnormalities
7	genes module lightcyan - 2017-06-19 02:55 PM	KMT2D,Tpm4	2	1	Developmental Disorder, Neurological Disease, Cellular Development
8	genes module lightcyan - 2017-06-19 02:55 PM	BCL2L2,PAX6	2	1	Cell Cycle, Cell Death and Survival, Cell Morphology
9	genes module lightcyan - 2017-06-19 02:55 PM	LRP1,SLC2A3	2	1	Cell-To-Cell Signaling and Interaction, Dermatological Diseases and Conditions, Organismal Injury and Abnormalities
10	genes module lightcyan - 2017-06-19 02:55 PM	ADORA2A,NT5E	2	1	Behavior, Neurological Disease, Gastrointestinal Disease
11	genes module lightcyan - 2017-06-19 02:55 PM	EOMES,LHX9	2	1	Cell-mediated Immune Response, Cellular Development, Cellular Function and Maintenance
12	genes module lightcyan - 2017-06-19 02:55 PM	EFNB1,NFIB	2	1	Nervous System Development and Function, Neurological Disease, Organ Morphology
13	genes module lightcyan - 2017-06-19 02:55 PM	ACHE,CHRM2	2	1	Ophthalmic Disease, Organismal Injury and Abnormalities, Behavior
Tox Lists for My Projects->Training Project->genes module lightcyan - 2017-06-19 02:55 PM
Ingenuity Toxicity Lists	-log(p-value)	Ratio	Molecules
p53 Signaling	2.63	0.0532	JUN,EP300,JMY,IRS1,GADD45B
Aryl Hydrocarbon Receptor Signaling	1.5	0.0331	JUN,EP300,NFIB,NCOA2
TGF-Œ≤ Signaling	1.39	0.039	JUN,EP300,SOS1
TR/RXR Activation	1.29	0.0353	EP300,IRS1,NCOA2
Mechanism of Gene Regulation by Peroxisome Proliferators via PPARŒ±	1.28	0.0349	JUN,EP300,SOS1
PPARŒ±/RXRŒ± Activation	1.25	0.0274	JUN,EP300,IRS1,SOS1
Decreases Transmembrane Potential of Mitochondria and Mitochondrial Membrane	1.19	0.0323	BCL2L11,IRS1,BCL2L2
Acute Renal Failure Panel (Rat)	1.05	0.0392	JUN,Tpm4
NRF2-mediated Oxidative Stress Response	0.971	0.0219	JUN,EP300,IRS1,DNAJC14
Hypoxia-Inducible Factor Signaling	0.94	0.0339	JUN,EP300
VDR/RXR Activation	0.82	0.0286	EP300,NCOA2
CAR/RXR Activation	0.765	0.0526	GADD45B
NF-Œ∫B Signaling	0.717	0.0196	EP300,IRS1,TAB2
RAR Activation	0.679	0.0187	JUN,ARID2,EP300
Anti-Apoptosis	0.643	0.0385	BCL2L2
Pro-Apoptosis	0.513	0.027	BCL2L11
Cell Cycle: G2/M DNA Damage Checkpoint Regulation	0.476	0.0244	EP300
Increases Transmembrane Potential of Mitochondria and Mitochondrial Membrane	0.459	0.0233	BCL2L11
Oxidative Stress	0.421	0.0208	JUN
Xenobiotic Metabolism Signaling	0.363	0.0123	EP300,IRS1,PPP2R1B
Liver Necrosis/Cell Death	0.356	0.0121	JUN,BCL2L11,GADD45B
LPS/IL-1 Mediated Inhibition of RXR Function	0.297	0.0117	JUN,XPO1
Cardiac Hypertrophy	0.256	0.0102	JUN,EP300,NT5E
Increases Liver Hyperplasia/Hyperproliferation	0.217	0.0106	JUN
Hepatic Cholestasis	0	0.00769	JUN
Increases Renal Proliferation	0	0.00813	JUN
Cardiac Necrosis/Cell Death	0	0.0083	BCL2L11,PPP1R15A
Liver Proliferation	0	0.00474	JUN
Renal Necrosis/Cell Death	0	0.00875	GNA13,BCL2L11,PPP1R15A,IRS1
Cardiac Fibrosis	0	0.00559	HTR1B
Analysis Ready Molecules for My Projects->Training Project->genes module lightcyan - 2017-06-19 02:55 PM
ID	Symbol
Aaed1	AAED1
Adamts1	ADAMTS1
Ahctf1	AHCTF1
Alkbh5	ALKBH5
Ankrd17	ANKRD17
Arhgef12	ARHGEF12
Arid2	ARID2
Atg14	ATG14
Bcl2l11	BCL2L11
Bcl2l2	BCL2L2
Bdp1	BDP1
Bptf	BPTF
Camsap1	CAMSAP1
Ccng2	CCNG2
Chd9	CHD9
Chrm2	CHRM2
Cln8	CLN8
Crebl2	CREBL2
Cthrc1	CTHRC1
Dcaf5	DCAF5
Ddx19b	DDX19B
Desi2	DESI2
Dixdc1	DIXDC1
Dnajc14	DNAJC14
Dph2	DPH2
Dse	DSE
Eif4ebp2	EIF4EBP2
Ep300	EP300
Fam134c	FAM134C
Farp2	FARP2
Gadd45b	GADD45B
Galnt7	GALNT7
Gna13	GNA13
Gng5	GNG5
Gpr135	GPR135
Gpr161	GPR161
Gpr176	GPR176
Gpr19	GPR19
Gpr85	GPR85
Hipk1	HIPK1
Htr1b	HTR1B
Ipo8	IPO8
Irs1	IRS1
Jakmip2	JAKMIP2
Jmy	JMY
Jun	JUN
Kazn	KAZN
AI314180	KIAA0368
Kif3b	KIF3B
Klhl42	KLHL42
Lhx9	LHX9
Mamld1	Mamld1
Mbd5	MBD5
Mfap3	MFAP3
Mgea5	MGEA5
Mief1	MIEF1
Mknk2	MKNK2
Mxi1	MXI1
N4bp1	N4BP1
Ncoa2	NCOA2
Nfib	NFIB
Nipbl	NIPBL
Nop9	NOP9
Nt5e	NT5E
Nup50	NUP50
Osbpl6	OSBPL6
Paxip1	Paxip1
Peli2	PELI2
Plekhf1	PLEKHF1
Ppp1cc	Ppp1cc
Ppp1r15a	PPP1R15A
Ppp2r1b	PPP2R1B
Ppp4r4	PPP4R4
Prdm2	PRDM2
Pum1	PUM1
Rabgef1	RABGEF1
Rbm41	RBM41
Rhou	RHOU
Rmnd5a	RMND5A
Senp2	SENP2
Senp5	SENP5
Senp6	SENP6
Sesn1	SESN1
Setx	SETX
Sfmbt1	SFMBT1
Sipa1l3	SIPA1L3
Slc2a3	SLC2A3
Slc38a2	SLC38A2
Slc39a14	SLC39A14
Slc5a3	SLC5A3
Smg7	SMG7
Sos1	SOS1
Spats2	SPATS2
Spopl	SPOPL
Srgap3	SRGAP3
Suox	SUOX
Syn3	SYN3
Tab2	TAB2
Tapt1	TAPT1
Tceanc2	TCEANC2
Tmcc1	TMCC1
Tmed8	TMED8
Tmem57	TMEM57
Tnpo1	TNPO1
Tnrc6b	TNRC6B
Tns3	TNS3
Tpm4	Tpm4
Trim56	TRIM56
Trio	TRIO
Twsg1	TWSG1
Ubap1	UBAP1
Upf2	UPF2
Usp47	USP47
Utp3	UTP3
Xpo1	XPO1
Xpo7	XPO7
Ykt6	YKT6
Zhx3	ZHX3
Zfp180	ZNF180
Zfp9	ZNF25
Zfp280b	ZNF280B
Zufsp	ZUFSP
