# Supplementary material for: The influence of adolescent nicotine exposure on ethanol intake and brain gene expression
Source: PLoS One. 2018 Jun 18;13(6):e0198935. doi: 10.1371/journal.pone.0198935 (PMC6005571; doi:10.1371/journal.pone.0198935)
Supplement: S17 Table — (XLSX) [file pone.0198935.s017.xlsx]

## Sheet: Sheet1
S17 Table. IPA Functional overrepresentation of Midnightblue module.
¬© 2000-2018 QIAGEN. All rights reserved.
Analysis Details for My Projects->Training Project->genes module midnightblue - 2017-06-19 03:32 PM
Workspace	My Projects
Project	Training Project
Analysis	genes module midnightblue - 2017-06-19 03:32 PM
Date	Mon Jun 19 12:32:26 PDT 2017
Analysis ID	15069605
Analysis Settings
Cutoff before duplicate resolution	TRUE
Reference set	Ingenuity Knowledge Base (Genes Only)
Relationship to include	Direct and Indirect
Includes Endogenous Chemicals	Yes
Optional Analyses	My Pathways My List
Filter Summary
Consider only molecules and/or relationships where
(species = Mouse) AND
(confidence = Experimentally Observed) AND
(tissues = White Matter OR Putamen OR Sciatic Nerve OR Cerebral Cortex OR Cerebral Ventricles OR Thalamus OR Parietal Lobe OR Gray Matter OR Corpus Callosum OR Brain OR Striatum OR Hippocampus OR Trigeminal Ganglion OR Other Nervous System OR Pituitary Gland OR Nervous System not otherwise specified OR Brainstem OR Olfactory Bulb OR Ventricular Zone OR Hypothalamus OR Medulla Oblongata OR Substan…
(mol. types = biologic drug OR chemical - endogenous mammalian OR chemical - endogenous non-mammalian OR chemical - kinase inhibitor OR chemical - other OR chemical - protease inhibitor OR chemical drug OR chemical reagent OR chemical toxicant OR complex OR cytokine OR disease OR enzyme OR function OR G-protein coupled receptor OR group OR growth factor OR ion channel OR kinase OR ligand-dependen…
Canonical Pathways for My Projects->Training Project->genes module midnightblue - 2017-06-19 03:32 PM
Ingenuity Canonical Pathways	-log(p-value)	zScore	Ratio	Molecules
3-phosphoinositide Biosynthesis	0	NaN	0.00658	MTMR4,
3-phosphoinositide Degradation	0	NaN	0.00862	MTMR4,
AMPK Signaling	0	NaN	0.00599	ADRA1A,
Actin Cytoskeleton Signaling	0	NaN	0.00556	CSK,
Acute Phase Response Signaling	0	NaN	0.00794	HMOX1,
Axonal Guidance Signaling	0	NaN	0.00539	EFNB1,EFNA2
Breast Cancer Regulation by Stathmin1	0	NaN	0.00559	ADCY9,
CREB Signaling in Neurons	0	NaN	0.0061	ADCY9,
CXCR4 Signaling	0	NaN	0.00694	ADCY9,
Cardiac Œ≤-adrenergic Signaling	0	NaN	0.00847	ADCY9,
Colorectal Cancer Metastasis Signaling	0	NaN	0.00488	ADCY9,
D-myo-inositol-5-phosphate Metabolism	0	NaN	0.00862	MTMR4,
Dopamine-DARPP32 Feedback in cAMP Signaling	0	NaN	0.00725	ADCY9,
ERK/MAPK Signaling	0	NaN	0.00625	RAPGEF1,
G-Protein Coupled Receptor Signaling	0	NaN	0.00803	ADRA1A,ADCY9
Gap Junction Signaling	0	NaN	0.00694	ADCY9,
Germ Cell-Sertoli Cell Junction Signaling	0	NaN	0.0069	MAP3K13,
GŒ±i Signaling	0	NaN	0.00855	ADCY9,
Hepatic Cholestasis	0	NaN	0.00775	ADCY9,
IL-6 Signaling	0	NaN	0.00901	MAP4K4,
Insulin Receptor Signaling	0	NaN	0.00833	RAPGEF1,
Integrin Signaling	0	NaN	0.00575	RAPGEF1,
LPS/IL-1 Mediated Inhibition of RXR Function	0	NaN	0.00645	ALAS1,
NF-Œ∫B Signaling	0	NaN	0.0068	MAP4K4,
Ovarian Cancer Signaling	0	NaN	0.00833	TFDP1,
P2Y Purigenic Receptor Signaling Pathway	0	NaN	0.00877	ADCY9,
Production of Nitric Oxide and Reactive Oxygen Species in Macrophages	0	NaN	0.00671	MAP3K13,
Protein Kinase A Signaling	0	NaN	0.00346	ADCY9,
Protein Ubiquitination Pathway	0	NaN	0.00505	VHL,
Regulation of eIF4 and p70S6K Signaling	0	NaN	0.0082	PABPC1,
Relaxin Signaling	0	NaN	0.00752	ADCY9,
Renin-Angiotensin Signaling	0	NaN	0.00917	ADCY9,
Role of Macrophages, Fibroblasts and Endothelial Cells in Rheumatoid Arthritis	0	NaN	0.00415	TRAF4,
Role of NFAT in Cardiac Hypertrophy	0	NaN	0.00585	ADCY9,
Sertoli Cell-Sertoli Cell Junction Signaling	0	NaN	0.00704	MAP3K13,
Signaling by Rho Family GTPases	0	NaN	0.00483	CLIP1,
Superpathway of Inositol Phosphate Compounds	0	NaN	0.00565	MTMR4,
Thrombin Signaling	0	NaN	0.00588	ADCY9,
Wnt/Œ≤-catenin Signaling	0	NaN	0.00709	KREMEN1,
cAMP-mediated signaling	0	NaN	0.00495	ADCY9,
eNOS Signaling	0	NaN	0.00787	ADCY9,
mTOR Signaling	0	NaN	0.00617	HMOX1,
D-myo-inositol (1,4,5,6)-Tetrakisphosphate Biosynthesis	0.202	NaN	0.00952	MTMR4,
D-myo-inositol (3,4,5,6)-tetrakisphosphate Biosynthesis	0.202	NaN	0.00952	MTMR4,
Rac Signaling	0.202	NaN	0.00952	ELK4,
GŒ±s Signaling	0.206	NaN	0.00971	ADCY9,
CD28 Signaling in T Helper Cells	0.217	NaN	0.0101	CSK,
Corticotropin Releasing Hormone Signaling	0.219	NaN	0.0102	ADCY9,
Glioma Signaling	0.222	NaN	0.0103	TFDP1,
PKCŒ∏ Signaling in T Lymphocytes	0.222	NaN	0.0103	MAP3K13,
Role of Tissue Factor in Cancer	0.222	NaN	0.0103	CYR61,
IGF-1 Signaling	0.225	NaN	0.0104	CYR61,
iCOS-iCOSL Signaling in T Helper Cells	0.228	NaN	0.0105	CSK,
HIF1Œ± Signaling	0.231	NaN	0.0106	VHL,
Cellular Effects of Sildenafil (Viagra)	0.234	NaN	0.0108	ADCY9,
p38 MAPK Signaling	0.234	NaN	0.0108	HMGN1,
p53 Signaling	0.234	NaN	0.0108	CCND2,
Xenobiotic Metabolism Signaling	0.235	NaN	0.00962	HMOX1,MAP3K13
Chronic Myeloid Leukemia Signaling	0.24	NaN	0.011	TFDP1,
Cdc42 Signaling	0.246	NaN	0.0112	CLIP1,
Paxillin Signaling	0.246	NaN	0.0112	CSK,
IL-1 Signaling	0.259	NaN	0.0118	ADCY9,
RANK Signaling in Osteoclasts	0.259	NaN	0.0118	MAP3K13,
FAK Signaling	0.262	NaN	0.0119	CSK,
Gustation Pathway	0.265	NaN	0.012	ADCY9,
Melanocyte Development and Pigmentation Signaling	0.265	NaN	0.012	ADCY9,
Mouse Embryonic Stem Cell Pluripotency	0.265	NaN	0.012	ID3,
Prostate Cancer Signaling	0.265	NaN	0.012	TFDP1,
UVA-Induced MAPK Signaling	0.269	NaN	0.0122	PARP1,
T Cell Receptor Signaling	0.272	NaN	0.0123	CSK,
PPAR Signaling	0.28	NaN	0.0127	MAP4K4,
Phospholipase C Signaling	0.29	NaN	0.0109	HMOX1,ADCY9
FcŒ≥ Receptor-mediated Phagocytosis in Macrophages and Monocytes	0.299	NaN	0.0135	HMOX1,
Antioxidant Action of Vitamin C	0.308	NaN	0.0139	HMOX1,
IL-3 Signaling	0.308	NaN	0.0139	RAPGEF1,
Leptin Signaling in Obesity	0.308	NaN	0.0139	ADCY9,
GPCR-Mediated Nutrient Sensing in Enteroendocrine Cells	0.316	NaN	0.0143	ADCY9,
Non-Small Cell Lung Cancer Signaling	0.321	NaN	0.0145	TFDP1,
Bladder Cancer Signaling	0.325	NaN	0.0147	TFDP1,
Dopamine Receptor Signaling	0.325	NaN	0.0147	ADCY9,
Ephrin B Signaling	0.33	NaN	0.0149	EFNB1,
EIF2 Signaling	0.339	NaN	0.0121	PTBP1,PABPC1
NRF2-mediated Oxidative Stress Response	0.357	NaN	0.0126	MAFK,HMOX1
GABA Receptor Signaling	0.37	NaN	0.0169	ADCY9,
GPCR-Mediated Integration of Enteroendocrine Signaling Exemplified by an L Cell	0.376	NaN	0.0172	ADCY9,
Lymphotoxin Œ≤ Receptor Signaling	0.376	NaN	0.0172	TRAF4,
Endothelin-1 Signaling	0.38	NaN	0.0132	HMOX1,ADCY9
ERK5 Signaling	0.382	NaN	0.0175	ELK4,
Hypoxia Signaling in the Cardiovascular System	0.382	NaN	0.0175	VHL,
Remodeling of Epithelial Adherens Junctions	0.382	NaN	0.0175	CLIP1,
B Cell Receptor Signaling	0.394	NaN	0.0135	CSK,MAP3K13
PPARŒ±/RXRŒ± Activation	0.404	NaN	0.0138	MAP4K4,ADCY9
PCP pathway	0.406	NaN	0.0189	EFNB1,
Ephrin A Signaling	0.419	NaN	0.0196	EFNA2,
PXR/RXR Activation	0.432	NaN	0.0204	ALAS1,
CD27 Signaling in Lymphocytes	0.478	NaN	0.0233	MAP3K13,
Phospholipases	0.522	NaN	0.0263	HMOX1,
Role of Oct4 in Mammalian Embryonic Stem Cell Pluripotency	0.522	NaN	0.0263	PARP1,
Serotonin Receptor Signaling	0.522	NaN	0.0263	ADCY9,
Epithelial Adherens Junction Signaling	0.534	NaN	0.0174	CLIP1,RAPGEF1
GNRH Signaling	0.54	NaN	0.0175	MAP3K13,ADCY9
Cardiac Hypertrophy Signaling	0.549	NaN	0.0152	MAP3K13,ADRA1A,ADCY9
Aryl Hydrocarbon Receptor Signaling	0.555	NaN	0.018	CCND2,TFDP1
Triacylglycerol Biosynthesis	0.574	NaN	0.0303	LPIN2,
Estrogen Receptor Signaling	0.595	NaN	0.0192	MED13L,RBFOX2
Sphingosine-1-phosphate Signaling	0.607	NaN	0.0196	ASAH1,ADCY9
Pancreatic Adenocarcinoma Signaling	0.613	NaN	0.0198	TFDP1,HMOX1
NGF Signaling	0.62	NaN	0.02	TRAF4,MAP3K13
HGF Signaling	0.645	NaN	0.0208	RAPGEF1,MAP3K13
IL-8 Signaling	0.667	NaN	0.0175	MAP4K4,CCND2,HMOX1
Antiproliferative Role of TOB in T Cell Signaling	0.679	NaN	0.04	PABPC1,
CDK5 Signaling	0.701	NaN	0.0227	FOSB,ADCY9
SAPK/JNK Signaling	0.701	NaN	0.0227	MAP4K4,MAP3K13
RAR Activation	0.724	NaN	0.0187	PARP1,CSK,ADCY9
Estrogen-mediated S-phase Entry	0.747	NaN	0.0476	TFDP1,
Molecular Mechanisms of Cancer	0.763	NaN	0.0159	CFLAR,CCND2,RAPGEF1,TFDP1,ADCY9
Apoptosis Signaling	0.773	NaN	0.0253	PARP1,MAP4K4
Œ±-Adrenergic Signaling	0.782	NaN	0.0256	ADRA1A,ADCY9
PEDF Signaling	0.808	NaN	0.0267	TCF12,CFLAR
Small Cell Lung Cancer Signaling	0.808	NaN	0.0267	TRAF4,TFDP1
GADD45 Signaling	0.831	NaN	0.0588	CCND2,
GŒ±q Signaling	0.844	NaN	0.0214	CSK,HMOX1,ADRA1A
Renal Cell Carcinoma Signaling	0.846	NaN	0.0282	VHL,RAPGEF1
Granzyme B Signaling	0.909	NaN	0.0714	PARP1,
Ubiquinol-10 Biosynthesis (Eukaryotic)	0.909	NaN	0.0714	CYP26B1,
Cyclins and Cell Cycle Regulation	0.931	NaN	0.0317	CCND2,TFDP1
Toll-like Receptor Signaling	0.942	NaN	0.0323	MAP4K4,TRAF4
Cell Cycle: G1/S Checkpoint Regulation	1.04	NaN	0.037	CCND2,TFDP1
IL-10 Signaling	1.04	NaN	0.037	MAP4K4,HMOX1
DNA Double-Strand Break Repair by Non-Homologous End Joining	1.05	NaN	0.1	PARP1,
Histidine Degradation VI	1.05	NaN	0.1	CYP26B1,
BER pathway	1.09	NaN	0.111	PARP1,
Pregnenolone Biosynthesis	1.09	NaN	0.111	CYP26B1,
Choline Biosynthesis III	1.14	NaN	0.125	HMOX1,
Heme Biosynthesis II	1.14	NaN	0.125	ALAS1,
Phosphatidylethanolamine Biosynthesis II	1.2	NaN	0.143	CHKA,
Sphingosine and Sphingosine-1-phosphate Metabolism	1.2	NaN	0.143	ASAH1,
Ephrin Receptor Signaling	1.24	NaN	0.0258	MAP4K4,EFNB1,RAPGEF1,EFNA2
Ceramide Degradation	1.34	NaN	0.2	ASAH1,
Creatine-phosphate Biosynthesis	1.34	NaN	0.2	MAP4K4,
Phosphatidylcholine Biosynthesis I	1.34	NaN	0.2	CHKA,
Tetrapyrrole Biosynthesis II	1.43	NaN	0.25	ALAS1,
Retinoic acid Mediated Apoptosis Signaling	1.45	NaN	0.0625	PARP1,CFLAR
Death Receptor Signaling	1.48	NaN	0.04	PARP1,MAP4K4,CFLAR
Heme Degradation	1.56	NaN	0.333	HMOX1,
Thymine Degradation	1.73	NaN	0.5	DPYD,
Uracil Degradation II (Reductive)	1.73	NaN	0.5	DPYD,
Upstream Regulators for My Projects->Training Project->genes module midnightblue - 2017-06-19 03:32 PM
Analysis	ID	Upstream Regulator	Molecule Type	Predicted Activation State	Activation z-score	Notes	Bias Term	Bias-corrected z-score	p-value of overlap	Target molecules in dataset	Mechanistic Network
genes module midnightblue - 2017-06-19 03:32 PM		ADCY5	enzyme						0.00088	ADCY9,FOSB
genes module midnightblue - 2017-06-19 03:32 PM		BMPR1B	kinase						0.00951	ID3
genes module midnightblue - 2017-06-19 03:32 PM		CNGA2	ion channel						0.00951	CYP26B1
genes module midnightblue - 2017-06-19 03:32 PM		HIST1H4C	other						0.00951	FOSB
genes module midnightblue - 2017-06-19 03:32 PM		HUWE1	transcription regulator						0.00951	CCND2
genes module midnightblue - 2017-06-19 03:32 PM		NFIB	transcription regulator						0.00951	EFNB1
genes module midnightblue - 2017-06-19 03:32 PM		TTL	enzyme						0.00951	CLIP1
genes module midnightblue - 2017-06-19 03:32 PM		BMPR1A	kinase						0.0189	ID3
genes module midnightblue - 2017-06-19 03:32 PM		HMGN1	transcription regulator						0.0189	FOSB
genes module midnightblue - 2017-06-19 03:32 PM		PKNOX1	transcription regulator						0.0283	PBX2
genes module midnightblue - 2017-06-19 03:32 PM		ATM	kinase						0.0375	HMOX1
genes module midnightblue - 2017-06-19 03:32 PM		NFIA	transcription regulator						0.0375	EFNB1
genes module midnightblue - 2017-06-19 03:32 PM		SATB2	transcription regulator						0.0467	AUTS2
genes module midnightblue - 2017-06-19 03:32 PM		TSC1	other						0.0467	HMOX1
Diseases and Bio Functions for My Projects->Training Project->genes module midnightblue - 2017-06-19 03:32 PM
Categories	Functions	Diseases or Functions Annotation	p-Value	Predicted Activation State	Activation z-score	Notes	Bias-corrected z-score	Molecules	# Molecules
Cancer, Neurological Disease, Organismal Injury and Abnormalities	brain glioma formation	brain glioma formation	0.00234					CCND2,HMGN1	2
Cancer, Neurological Disease, Organismal Injury and Abnormalities	brain tumor	brain tumor	0.00244					PARP1,CCND2,HMGN1	3
Cellular Development, Nervous System Development and Function, Tissue Development	differentiation	differentiation of olfactory receptor neurons	0.00935					CYP26B1	1
Cell-To-Cell Signaling and Interaction, Nervous System Development and Function	hyperactivation	hyperactivation of neurons	0.00935					SLC24A4	1
Cellular Assembly and Organization, Cellular Movement, Nervous System Development and Function	migration	migration of axons	0.00935					EFNB1	1
Nervous System Development and Function, Tissue Morphology	quantity	quantity of stellate interneurons	0.00935					CCND2	1
Cell Morphology, Cellular Assembly and Organization, Cellular Development, Cellular Function and Maintenance, Cellular Growth and Proliferation, Nervous System Development and Function, Organismal Development, Tissue Development	development	development of retinothalamic projections	0.0186					EFNA2	1
Cell Morphology, Cellular Assembly and Organization, Cellular Development, Cellular Function and Maintenance, Cellular Growth and Proliferation, Nervous System Development and Function, Organismal Development, Tissue Development	formation	formation of ipsilateral projection of retinal ganglion cell	0.0186					EFNB1	1
Neurological Disease, Organismal Injury and Abnormalities	lesioning	lesioning of cerebral cortex	0.0186					CFLAR	1
Cellular Movement, Hematological System Development and Function, Immune Cell Trafficking, Inflammatory Response, Nervous System Development and Function	migration	migration of microglia	0.0186					PARP1	1
Behavior, Nervous System Development and Function	startle response	startle response	0.0186					FOSB	1
Nervous System Development and Function	activation	activation of superior colliculus	0.0278					EFNA2	1
Cellular Compromise	damage	damage of mitochondria	0.0278					HMOX1	1
Cell Morphology, Cellular Assembly and Organization, Cellular Development, Cellular Function and Maintenance, Cellular Growth and Proliferation, Nervous System Development and Function, Organismal Development, Tissue Development	development	development of motor axons	0.0278					EFNA2	1
Amino Acid Metabolism	quantity	quantity of amino acids	0.0338					ELAVL3,EFNA2	2
Cardiovascular Disease, Neurological Disease, Organismal Injury and Abnormalities	cerebral ischemia	cerebral ischemia	0.0369					PARP1	1
Cell-To-Cell Signaling and Interaction, Nervous System Development and Function	firing	firing of Purkinje cells	0.0369					RBFOX2	1
Nervous System Development and Function, Neurological Disease, Organ Morphology, Organismal Development, Organismal Injury and Abnormalities	lack	lack of Purkinje's layer of cerebellum	0.0369					CCND2	1
Gene Expression	transactivation	transactivation of RNA	0.0369					ID3	1
Developmental Disorder, Neurological Disease, Organismal Injury and Abnormalities	developmental delay	developmental delay of brain	0.0459					PEX5	1
Networks for My Projects->Training Project->genes module midnightblue - 2017-06-19 03:32 PM
ID	Analysis	Molecules in Network	Score	Focus Molecules	Top Diseases and Functions
1	genes module midnightblue - 2017-06-19 03:32 PM	AATK,ANKRD13A,BDNF,CAMK4,CAP1,CASP9,CCND2,CHKA,Cabp1,EEF2,EFNA2,EFNA5,FMR1,FXR1,FXR2,GAB1,HUWE1,ID3,ITPR1,KIF1A,LGALS1,MAG,MAP4K4,NOS1,OTUD7B,PAX6,PLAT,REEP3,RFFL,SERPINE2,TCF7L2,VHL,ZFPM1,mir-124,mir-9	15	11	Nervous System Development and Function, Organ Morphology, Organismal Development
2	genes module midnightblue - 2017-06-19 03:32 PM	ACOT7,ADCY5,ADCY9,CLIP1,CYFIP1,CYR61,DCTN1,EIF4E,FOSB,HMGN1,IQGAP1,MAFK,MAPK1,MKNK1,PABPC1,PAFAH1B1,PTBP1,RAC1	12	8	Cell Cycle, Embryonic Development, Hair and Skin Development and Function
3	genes module midnightblue - 2017-06-19 03:32 PM	CNGA2,CYP26B1	2	1	Cell Cycle, Cellular Development, Connective Tissue Disorders
4	genes module midnightblue - 2017-06-19 03:32 PM	CRKL,RAPGEF1	2	1	Cellular Movement, Hematological System Development and Function, Immune Cell Trafficking
5	genes module midnightblue - 2017-06-19 03:32 PM	CSK,LAMA2	2	1	Cell Morphology, Cellular Development, Cellular Function and Maintenance
6	genes module midnightblue - 2017-06-19 03:32 PM	ADRA1A,KMT2A	2	1	Cell Cycle, Cancer, Organismal Injury and Abnormalities
7	genes module midnightblue - 2017-06-19 03:32 PM	AUTS2,SATB2	2	1	Developmental Disorder, Hereditary Disorder, Neurological Disease
8	genes module midnightblue - 2017-06-19 03:32 PM	PBX2,PKNOX1	2	1	Connective Tissue Disorders, Developmental Disorder, Embryonic Development
9	genes module midnightblue - 2017-06-19 03:32 PM	RBFOX2,SCN8A	2	1	Cell-To-Cell Signaling and Interaction, Molecular Transport, Nervous System Development and Function
10	genes module midnightblue - 2017-06-19 03:32 PM	ATM,HMOX1,TSC1	2	1	Cancer, Dermatological Diseases and Conditions, Developmental Disorder
11	genes module midnightblue - 2017-06-19 03:32 PM	CREB1,CREM,MYCBP2,SIAH2	1	1	Embryonic Development, Nervous System Development and Function, Organ Development
12	genes module midnightblue - 2017-06-19 03:32 PM	CFLAR,NTRK2,OSMR,TNFRSF1A	1	1	Cellular Development, Cellular Growth and Proliferation, Digestive System Development and Function
13	genes module midnightblue - 2017-06-19 03:32 PM	EFNB1,EGR3,NFIA,NFIB,TIAM1	1	1	Nervous System Development and Function, Neurological Disease, Organ Morphology
14	genes module midnightblue - 2017-06-19 03:32 PM	HDAC2,ICAM1,IL1B,IL6,NOS2,PARP1,POU2F1,PTGS2,SMARCA4,SP1,STAT1,TNF,VCAM1,YY1	1	1	Connective Tissue Disorders, Immunological Disease, Inflammatory Disease
Tox Lists for My Projects->Training Project->genes module midnightblue - 2017-06-19 03:32 PM
Ingenuity Toxicity Lists	-log(p-value)	Ratio	Molecules
Cardiac Necrosis/Cell Death	1.59	0.0249	PARP1,CYR61,CSK,TFDP1,HMOX1,ADRA1A
Cytochrome P450 Panel - Substrate is a Vitamin (Human)	1.43	0.25	CYP26B1
Protection from Hypoxia-induced Renal Ischemic Injury (Rat)	1.43	0.25	HMOX1
Cytochrome P450 Panel - Substrate is a Vitamin (Mouse)	1.34	0.2	CYP26B1
Cytochrome P450 Panel - Substrate is a Vitamin (Rat)	1.34	0.2	CYP26B1
Cell Cycle: G1/S Checkpoint Regulation	1.02	0.0357	CCND2,TFDP1
Increases Depolarization of Mitochondria and Mitochondrial Membrane	0.939	0.0769	CYR61
Long-term Renal Injury Anti-oxidative Response Panel (Rat)	0.855	0.0625	HMOX1
Positive Acute Phase Response Proteins	0.808	0.0556	HMOX1
RAR Activation	0.724	0.0187	PARP1,CSK,ADCY9
Renal Necrosis/Cell Death	0.592	0.0131	PARP1,TCF12,CFLAR,DPYD,STK35,HMOX1
Aryl Hydrocarbon Receptor Signaling	0.505	0.0165	CCND2,TFDP1
Increases Renal Proliferation	0.495	0.0163	CHKA,TFDP1
Increases Cardiac Proliferation	0.486	0.0238	HMOX1
Increases Transmembrane Potential of Mitochondria and Mitochondrial Membrane	0.478	0.0233	CFLAR
PXR/RXR Activation	0.432	0.0204	ALAS1
Acute Renal Failure Panel (Rat)	0.419	0.0196	HMOX1
PPARŒ±/RXRŒ± Activation	0.401	0.0137	MAP4K4,ADCY9
Increases Liver Hepatitis	0.399	0.0185	CYR61
Hypoxia-Inducible Factor Signaling	0.37	0.0169	VHL
Increases Renal Damage	0.299	0.0135	PARP1
NRF2-mediated Oxidative Stress Response	0.29	0.0109	MAFK,HMOX1
Cardiac Hypertrophy	0.285	0.0102	PARP1,PBX2,ADRA1A
Increases Liver Steatosis	0.276	0.0125	HMOX1
Decreases Transmembrane Potential of Mitochondria and Mitochondrial Membrane	0.234	0.0108	PARP1
p53 Signaling	0.231	0.0106	CCND2
LPS/IL-1 Mediated Inhibition of RXR Function	0	0.00585	ALAS1
NF-Œ∫B Signaling	0	0.00654	MAP4K4
Xenobiotic Metabolism Signaling	0	0.0082	HMOX1,MAP3K13
Hepatic Cholestasis	0	0.00769	ADCY9
Liver Necrosis/Cell Death	0	0.0081	CFLAR,HMOX1
Liver Proliferation	0	0.00474	CFLAR
Cardiac Fibrosis	0	0.00559	HMOX1
Analysis Ready Molecules for My Projects->Training Project->genes module midnightblue - 2017-06-19 03:32 PM
ID	Symbol
Abhd14a	ABHD14A
Adcy9	ADCY9
Adra1a	ADRA1A
Alas1	ALAS1
Ankrd11	ANKRD11
Ankrd13a	ANKRD13A
Arid5b	ARID5B
Armcx4	ARMCX4
Asah1	ASAH1
Atxn1l	ATXN1L
Auts2	AUTS2
Brsk2	BRSK2
Cabp1	Cabp1
Ccnd2	CCND2
Cep83	CEP83
Cflar	CFLAR
Chd2	CHD2
Chka	CHKA
Clip1	CLIP1
Coprs	COPRS
Creld1	CRELD1
Csk	CSK
Ctu1	CTU1
Cyp26b1	CYP26B1
Cyr61	CYR61
Dbndd1	DBNDD1
Dpyd	DPYD
Efna2	EFNA2
Efnb1	EFNB1
Elavl3	ELAVL3
Elk4	ELK4
Exosc6	EXOSC6
Fam110a	FAM110A
Fam118a	FAM118A
Fam222b	FAM222B
Fam53c	FAM53C
Fosb	FOSB
Foxj2	FOXJ2
Frmd5	FRMD5
Fxr2	FXR2
Hmgn1	HMGN1
Hmox1	HMOX1
Id3	ID3
Irgq	IRGQ
Jade2	JADE2
Kremen1	KREMEN1
Lpin2	LPIN2
Mafk	MAFK
Map3k13	MAP3K13
Map4k4	MAP4K4
Med13l	MED13L
Mfsd11	MFSD11
Mfsd6	MFSD6
Mogs	MOGS
Mtmr4	MTMR4
N4bp2	N4BP2
Narf	NARF
Nkd2	NKD2
Otud3	OTUD3
Otud7b	OTUD7B
Pabpc1	PABPC1
Papd7	PAPD7
Parp1	PARP1
Patl1	PATL1
Pbx2	PBX2
Pex11a	PEX11A
Pex5	PEX5
Phf21a	PHF21A
Phtf1	PHTF1
Phtf2	PHTF2
Plagl2	PLAGL2
Prr14l	PRR14L
Prrx1	PRRX1
Ptbp1	PTBP1
R3hcc1l	R3HCC1L
Rapgef1	RAPGEF1
Rassf8	RASSF8
Raver2	RAVER2
Rbfox2	RBFOX2
Reep3	REEP3
Rhbdl3	RHBDL3
Rit1	RIT1
Rnf34	RNF34
Rnpep	RNPEP
Sf1	Sf1
Siah2	SIAH2
Slc24a4	SLC24A4
Slc35b1	SLC35B1
Slc35c1	SLC35C1
Slc9a2	SLC9A2
Spef1	SPEF1
Spire2	SPIRE2
St5	ST5
St6galnac3	ST6GALNAC3
Stard13	STARD13
Stard7	STARD7
Stk35	STK35
Stk40	STK40
Tax1bp3	TAX1BP3
Tcf12	TCF12
Tfdp1	TFDP1
Traf4	TRAF4
Trappc8	TRAPPC8
Ttbk1	TTBK1
Vgll4	VGLL4
Vhl	VHL
Wdr48	WDR48
Zcchc14	ZCCHC14
Zdhhc7	ZDHHC7
Zfyve1	ZFYVE1
Zfp236	ZNF236
Zfp516	ZNF516
Znfx1	ZNFX1
Zswim4	ZSWIM4
