# Supplementary material for: The influence of adolescent nicotine exposure on ethanol intake and brain gene expression
Source: PLoS One. 2018 Jun 18;13(6):e0198935. doi: 10.1371/journal.pone.0198935 (PMC6005571; doi:10.1371/journal.pone.0198935)
Supplement: S18 Table — (XLSX) [file pone.0198935.s018.xlsx]

## Sheet: Sheet1
S18 Table. IPA Functional overrepresentation of Paleturquoise module.
¬© 2000-2018 QIAGEN. All rights reserved.
Analysis Details for My Projects->Training Project->genes module paleturquoise - 2017-06-19 02:44 PM
Workspace	My Projects
Project	Training Project
Analysis	genes module paleturquoise - 2017-06-19 02:44 PM
Date	Mon Jun 19 11:44:28 PDT 2017
Analysis ID	15069414
Analysis Settings
Cutoff before duplicate resolution	TRUE
Reference set	Ingenuity Knowledge Base (Genes Only)
Relationship to include	Direct and Indirect
Includes Endogenous Chemicals	Yes
Optional Analyses	My Pathways My List
Filter Summary
Consider only molecules and/or relationships where
(species = Mouse) AND
(confidence = Experimentally Observed) AND
(tissues = White Matter OR Putamen OR Sciatic Nerve OR Cerebral Cortex OR Cerebral Ventricles OR Thalamus OR Parietal Lobe OR Gray Matter OR Corpus Callosum OR Brain OR Striatum OR Hippocampus OR Trigeminal Ganglion OR Other Nervous System OR Pituitary Gland OR Nervous System not otherwise specified OR Brainstem OR Olfactory Bulb OR Ventricular Zone OR Hypothalamus OR Medulla Oblongata OR Substan…
(mol. types = biologic drug OR chemical - endogenous mammalian OR chemical - endogenous non-mammalian OR chemical - kinase inhibitor OR chemical - other OR chemical - protease inhibitor OR chemical drug OR chemical reagent OR chemical toxicant OR complex OR cytokine OR disease OR enzyme OR function OR G-protein coupled receptor OR group OR growth factor OR ion channel OR kinase OR ligand-dependen…
Canonical Pathways for My Projects->Training Project->genes module paleturquoise - 2017-06-19 02:44 PM
Ingenuity Canonical Pathways	-log(p-value)	zScore	Ratio	Molecules
Protein Ubiquitination Pathway	0	NaN	0.00505	TRAF6,
RAR Activation	0	NaN	0.00625	TGFB3,
cAMP-mediated signaling	0	NaN	0.00495	ADORA1,
Hepatic Fibrosis / Hepatic Stellate Cell Activation	0.212	NaN	0.0068	TGFB3,
RhoGDI Signaling	0.216	NaN	0.0069	LIMK1,
Dopamine-DARPP32 Feedback in cAMP Signaling	0.229	NaN	0.00725	CSNK1D,
Mitochondrial Dysfunction	0.231	NaN	0.0073	FURIN,
GŒ±i Signaling	0.276	NaN	0.00855	ADORA1,
D-myo-inositol-5-phosphate Metabolism	0.278	NaN	0.00862	PTPN11,
Epithelial Adherens Junction Signaling	0.281	NaN	0.0087	EPN2,
Aryl Hydrocarbon Receptor Signaling	0.291	NaN	0.00901	TGFB3,
D-myo-inositol (1,4,5,6)-Tetrakisphosphate Biosynthesis	0.308	NaN	0.00952	PTPN11,
D-myo-inositol (3,4,5,6)-tetrakisphosphate Biosynthesis	0.308	NaN	0.00952	PTPN11,
PI3K Signaling in B Lymphocytes	0.314	NaN	0.00971	IRS2,
Cellular Effects of Sildenafil (Viagra)	0.346	NaN	0.0108	MPRIP,
CDK5 Signaling	0.364	NaN	0.0114	MAPK4,
IL-1 Signaling	0.375	NaN	0.0118	TRAF6,
Sumoylation Pathway	0.391	NaN	0.0123	CEBPA,
PPAR Signaling	0.399	NaN	0.0127	TRAF6,
Death Receptor Signaling	0.417	NaN	0.0133	LIMK1,
HIPPO signaling	0.421	NaN	0.0135	CSNK1D,
Antioxidant Action of Vitamin C	0.43	NaN	0.0139	GLRX,
STAT3 Pathway	0.455	NaN	0.0149	SOCS7,
Regulation of IL-2 Expression in Activated and Anergic T Lymphocytes	0.471	NaN	0.0156	TGFB3,
Toll-like Receptor Signaling	0.483	NaN	0.0161	TRAF6,
Phospholipase C Signaling	0.484	NaN	0.0109	HDAC5,MPRIP
ATM Signaling	0.5	NaN	0.0169	GADD45A,
Superpathway of Inositol Phosphate Compounds	0.504	NaN	0.0113	IRS2,PTPN11
ERK5 Signaling	0.513	NaN	0.0175	PTPN11,
Hypoxia Signaling in the Cardiovascular System	0.513	NaN	0.0175	CSNK1D,
Role of BRCA1 in DNA Damage Response	0.513	NaN	0.0175	GADD45A,
IL-10 Signaling	0.532	NaN	0.0185	TRAF6,
Basal Cell Carcinoma Signaling	0.539	NaN	0.0189	AXIN1,
Caveolar-mediated Endocytosis Signaling	0.539	NaN	0.0189	ITSN1,
EIF2 Signaling	0.545	NaN	0.0121	IRS2,PTPN11
CREB Signaling in Neurons	0.549	NaN	0.0122	IRS2,PTPN11
Protein Kinase A Signaling	0.549	NaN	0.0104	TGFB3,PTPN11,MTMR3
mTOR Signaling	0.556	NaN	0.0123	IRS2,PTPN11
ERK/MAPK Signaling	0.563	NaN	0.0125	IRS2,PTPN11
NRF2-mediated Oxidative Stress Response	0.567	NaN	0.0126	IRS2,PTPN11
Semaphorin Signaling in Neurons	0.576	NaN	0.0208	LIMK1,
Clathrin-mediated Endocytosis Signaling	0.579	NaN	0.0128	IRS2,PTPN11
Amyloid Processing	0.583	NaN	0.0213	CSNK1D,
Unfolded protein response	0.591	NaN	0.0217	CEBPA,
3-phosphoinositide Biosynthesis	0.595	NaN	0.0132	IRS2,PTPN11
Production of Nitric Oxide and Reactive Oxygen Species in Macrophages	0.607	NaN	0.0134	IRS2,PTPN11
ILK Signaling	0.611	NaN	0.0135	IRS2,PTPN11
Activation of IRF by Cytosolic Pattern Recognition Receptors	0.617	NaN	0.0233	TRAF6,
PPARŒ±/RXRŒ± Activation	0.624	NaN	0.0138	TGFB3,TRAF6
CXCR4 Signaling	0.628	NaN	0.0139	IRS2,PTPN11
Calcium Signaling	0.628	NaN	0.0139	HDAC5,SLC8B1
Wnt/Ca+ pathway	0.644	NaN	0.025	AXIN1,
GŒ±q Signaling	0.646	NaN	0.0143	IRS2,PTPN11
Cell Cycle: G2/M DNA Damage Checkpoint Regulation	0.654	NaN	0.0256	GADD45A,
iNOS Signaling	0.654	NaN	0.0256	TRAF6,
Tight Junction Signaling	0.67	NaN	0.0148	TGFB3,CEBPA
G-Protein Coupled Receptor Signaling	0.67	NaN	0.012	IRS2,PTPN11,ADORA1
Relaxin Signaling	0.679	NaN	0.015	IRS2,PTPN11
Tec Kinase Signaling	0.679	NaN	0.015	IRS2,PTPN11
Th1 and Th2 Activation Pathway	0.679	NaN	0.015	IRS2,PTPN11
B Cell Activating Factor Signaling	0.685	NaN	0.0278	TRAF6,
Aldosterone Signaling in Epithelial Cells	0.689	NaN	0.0153	IRS2,PTPN11
Hepatic Cholestasis	0.699	NaN	0.0155	TGFB3,TRAF6
Systemic Lupus Erythematosus Signaling	0.704	NaN	0.0156	IRS2,PTPN11
April Mediated Signaling	0.707	NaN	0.0294	TRAF6,
Role of PKR in Interferon Induction and Antiviral Response	0.707	NaN	0.0294	TRAF6,
eNOS Signaling	0.709	NaN	0.0157	IRS2,PTPN11
Regulation of eIF4 and p70S6K Signaling	0.736	NaN	0.0164	IRS2,PTPN11
Circadian Rhythm Signaling	0.743	NaN	0.0323	CSNK1D,
Insulin Receptor Signaling	0.747	NaN	0.0167	IRS2,PTPN11
Role of IL-17F in Allergic Inflammatory Airway Diseases	0.756	NaN	0.0333	TRAF6,
3-phosphoinositide Degradation	0.77	NaN	0.0172	PTPN11,MTMR3
P2Y Purigenic Receptor Signaling Pathway	0.781	NaN	0.0175	IRS2,PTPN11
IL-17A Signaling in Fibroblasts	0.783	NaN	0.0357	TRAF6,
Renin-Angiotensin Signaling	0.812	NaN	0.0183	IRS2,PTPN11
p70S6K Signaling	0.812	NaN	0.0183	IRS2,PTPN11
Triacylglycerol Degradation	0.813	NaN	0.0385	NDST1,
fMLP Signaling in Neutrophils	0.818	NaN	0.0185	IRS2,PTPN11
14-3-3-mediated Signaling	0.825	NaN	0.0187	IRS2,PTPN11
Th2 Pathway	0.825	NaN	0.0187	IRS2,PTPN11
Antiproliferative Role of TOB in T Cell Signaling	0.828	NaN	0.04	TGFB3,
Role of RIG1-like Receptors in Antiviral Innate Immunity	0.828	NaN	0.04	TRAF6,
GŒ±12/13 Signaling	0.831	NaN	0.0189	IRS2,PTPN11
Signaling by Rho Family GTPases	0.833	NaN	0.0145	IRS2,PTPN11,LIMK1
Molecular Mechanisms of Cancer	0.845	NaN	0.0127	TGFB3,IRS2,PTPN11,AXIN1
Sphingosine-1-phosphate Signaling	0.858	NaN	0.0196	IRS2,PTPN11
Amyotrophic Lateral Sclerosis Signaling	0.865	NaN	0.0198	IRS2,PTPN11
Cardiac Hypertrophy Signaling	0.874	NaN	0.0152	TGFB3,IRS2,PTPN11
CD28 Signaling in T Helper Cells	0.879	NaN	0.0202	IRS2,PTPN11
Neuropathic Pain Signaling In Dorsal Horn Neurons	0.879	NaN	0.0202	IRS2,PTPN11
RhoA Signaling	0.879	NaN	0.0202	LIMK1,MPRIP
Antigen Presentation Pathway	0.88	NaN	0.0455	TAPBP,
Nitric Oxide Signaling in the Cardiovascular System	0.886	NaN	0.0204	IRS2,PTPN11
Glioma Signaling	0.893	NaN	0.0206	IRS2,PTPN11
PKCŒ∏ Signaling in T Lymphocytes	0.893	NaN	0.0206	IRS2,PTPN11
Role of JAK family kinases in IL-6-type Cytokine Signaling	0.899	NaN	0.0476	PTPN11,
HGF Signaling	0.9	NaN	0.0208	IRS2,PTPN11
Th1 Pathway	0.908	NaN	0.0211	IRS2,PTPN11
iCOS-iCOSL Signaling in T Helper Cells	0.908	NaN	0.0211	IRS2,PTPN11
Fc Epsilon RI Signaling	0.915	NaN	0.0213	IRS2,PTPN11
p38 MAPK Signaling	0.923	NaN	0.0215	TGFB3,TRAF6
Cdc42 Signaling	0.954	NaN	0.0225	LIMK1,MPRIP
Paxillin Signaling	0.954	NaN	0.0225	IRS2,PTPN11
Breast Cancer Regulation by Stathmin1	0.97	NaN	0.0168	IRS2,PTPN11,LIMK1
GADD45 Signaling	0.985	NaN	0.0588	GADD45A,
TR/RXR Activation	0.988	NaN	0.0235	IRS2,PTPN11
ErbB Signaling	0.996	NaN	0.0238	IRS2,PTPN11
FAK Signaling	0.996	NaN	0.0238	IRS2,PTPN11
Phagosome Formation	0.996	NaN	0.0238	IRS2,PTPN11
Type I Diabetes Mellitus Signaling	0.996	NaN	0.0238	SOCS7,TRAF6
VEGF Signaling	0.996	NaN	0.0238	IRS2,PTPN11
Integrin Signaling	0.998	NaN	0.0172	IRS2,PTPN11,MPRIP
Melanocyte Development and Pigmentation Signaling	1	NaN	0.0241	IRS2,PTPN11
Prostate Cancer Signaling	1	NaN	0.0241	IRS2,PTPN11
UVA-Induced MAPK Signaling	1.01	NaN	0.0244	IRS2,PTPN11
Thrombin Signaling	1.02	NaN	0.0176	IRS2,PTPN11,MPRIP
Natural Killer Cell Signaling	1.02	NaN	0.0247	IRS2,PTPN11
T Cell Receptor Signaling	1.02	NaN	0.0247	IRS2,PTPN11
Ceramide Signaling	1.03	NaN	0.025	IRS2,PTPN11
Reelin Signaling in Neurons	1.03	NaN	0.025	IRS2,PTPN11
FGF Signaling	1.05	NaN	0.0256	IRS2,PTPN11
Axonal Guidance Signaling	1.05	NaN	0.0135	IRS2,ITSN1,PTPN11,LIMK1,RASSF5
LPS-stimulated MAPK Signaling	1.06	NaN	0.026	IRS2,PTPN11
PDGF Signaling	1.07	NaN	0.0263	IRS2,PTPN11
Neuregulin Signaling	1.08	NaN	0.0267	PTPN11,RNF41
PEDF Signaling	1.08	NaN	0.0267	IRS2,PTPN11
TGF-Œ≤ Signaling	1.08	NaN	0.0267	TGFB3,TRAF6
Leukocyte Extravasation Signaling	1.08	NaN	0.0187	IRS2,PTPN11,RASSF5
VEGF Family Ligand-Receptor Interactions	1.1	NaN	0.0274	IRS2,PTPN11
IL-3 Signaling	1.11	NaN	0.0278	IRS2,PTPN11
Leptin Signaling in Obesity	1.11	NaN	0.0278	IRS2,PTPN11
NF-Œ∫B Activation by Viruses	1.11	NaN	0.0278	IRS2,PTPN11
LPS/IL-1 Mediated Inhibition of RXR Function	1.11	NaN	0.0194	HS6ST1,NDST1,TRAF6
FLT3 Signaling in Hematopoietic Progenitor Cells	1.12	NaN	0.0282	IRS2,PTPN11
Renal Cell Carcinoma Signaling	1.12	NaN	0.0282	IRS2,PTPN11
Salvage Pathways of Pyrimidine Ribonucleotides	1.12	NaN	0.0282	CSNK1D,LIMK1
CTLA4 Signaling in Cytotoxic T Lymphocytes	1.13	NaN	0.0286	IRS2,PTPN11
HER-2 Signaling in Breast Cancer	1.13	NaN	0.0286	IRS2,PTPN11
IL-4 Signaling	1.13	NaN	0.0286	IRS2,PTPN11
VDR/RXR Activation	1.13	NaN	0.0286	GADD45A,CEBPA
Endothelin-1 Signaling	1.13	NaN	0.0197	MAPK4,IRS2,PTPN11
Factors Promoting Cardiogenesis in Vertebrates	1.14	NaN	0.029	TGFB3,AXIN1
Regulation of Actin-based Motility by Rho	1.14	NaN	0.029	LIMK1,MPRIP
Angiopoietin Signaling	1.15	NaN	0.0294	IRS2,PTPN11
Erythropoietin Signaling	1.15	NaN	0.0294	IRS2,PTPN11
Neurotrophin/TRK Signaling	1.15	NaN	0.0294	IRS2,PTPN11
B Cell Receptor Signaling	1.16	NaN	0.0203	IRS2,PTPN11,RASSF5
Antiproliferative Role of Somatostatin Receptor 2	1.16	NaN	0.0299	IRS2,PTPN11
Macropinocytosis Signaling	1.16	NaN	0.0299	IRS2,PTPN11
NF-Œ∫B Signaling	1.17	NaN	0.0204	IRS2,PTPN11,TRAF6
GM-CSF Signaling	1.18	NaN	0.0303	IRS2,PTPN11
Estrogen-Dependent Breast Cancer Signaling	1.19	NaN	0.0308	IRS2,PTPN11
GDNF Family Ligand-Receptor Interactions	1.19	NaN	0.0308	IRS2,PTPN11
Gap Junction Signaling	1.19	NaN	0.0208	CSNK1D,IRS2,PTPN11
Role of NFAT in Regulation of the Immune Response	1.2	NaN	0.021	CSNK1D,IRS2,PTPN11
Myc Mediated Apoptosis Signaling	1.2	NaN	0.0312	IRS2,PTPN11
Sertoli Cell-Sertoli Cell Junction Signaling	1.2	NaN	0.0211	TGFB3,EPN2,AXIN1
Vitamin-C Transport	1.21	NaN	0.1	GLRX,
Cyclins and Cell Cycle Regulation	1.21	NaN	0.0317	HDAC5,TGFB3
ErbB4 Signaling	1.22	NaN	0.0323	IRS2,PTPN11
IL-15 Signaling	1.22	NaN	0.0323	IRS2,PTPN11
EGF Signaling	1.24	NaN	0.0328	IRS2,PTPN11
Glioma Invasiveness Signaling	1.24	NaN	0.0328	IRS2,PTPN11
BER pathway	1.25	NaN	0.111	OGG1,
Role of JAK1 and JAK3 in Œ≥c Cytokine Signaling	1.26	NaN	0.0339	IRS2,PTPN11
UVB-Induced MAPK Signaling	1.26	NaN	0.0339	IRS2,PTPN11
Chemokine Signaling	1.27	NaN	0.0345	LIMK1,MPRIP
Glioblastoma Multiforme Signaling	1.29	NaN	0.0229	IRS2,PTPN11,AXIN1
ErbB2-ErbB3 Signaling	1.29	NaN	0.0351	IRS2,PTPN11
Thrombopoietin Signaling	1.29	NaN	0.0351	IRS2,PTPN11
IL-2 Signaling	1.3	NaN	0.0357	IRS2,PTPN11
Pyridoxal 5'-phosphate Salvage Pathway	1.3	NaN	0.0357	CSNK1D,LIMK1
Acute Phase Response Signaling	1.33	NaN	0.0238	SOCS7,PTPN11,TRAF6
Huntington's Disease Signaling	1.33	NaN	0.0189	HDAC5,IRS2,PTPN11,PACSIN1
Cell Cycle: G1/S Checkpoint Regulation	1.33	NaN	0.037	HDAC5,TGFB3
Role of IL-17A in Arthritis	1.33	NaN	0.037	IRS2,PTPN11
Dendritic Cell Maturation	1.34	NaN	0.024	IRS2,PTPN11,TRAF6
Role of PI3K/AKT Signaling in the Pathogenesis of Influenza	1.34	NaN	0.0377	IRS2,PTPN11
Colorectal Cancer Metastasis Signaling	1.37	NaN	0.0195	TGFB3,IRS2,PTPN11,AXIN1
CNTF Signaling	1.38	NaN	0.0392	IRS2,PTPN11
Ovarian Cancer Signaling	1.38	NaN	0.025	IRS2,PTPN11,AXIN1
Melanoma Signaling	1.39	NaN	0.04	IRS2,PTPN11
Role of Wnt/GSK-3Œ≤ Signaling in the Pathogenesis of Influenza	1.42	NaN	0.0417	CSNK1D,AXIN1
MSP-RON Signaling Pathway	1.44	NaN	0.0426	IRS2,PTPN11
FcŒ≥RIIB Signaling in B Lymphocytes	1.46	NaN	0.0435	IRS2,PTPN11
HMGB1 Signaling	1.47	NaN	0.027	TGFB3,IRS2,PTPN11
IL-6 Signaling	1.47	NaN	0.027	IRS2,PTPN11,TRAF6
Docosahexaenoic Acid (DHA) Signaling	1.47	NaN	0.0444	IRS2,PTPN11
Adipogenesis pathway	1.48	NaN	0.0273	HDAC5,SAP30L,CEBPA
Type II Diabetes Mellitus Signaling	1.48	NaN	0.0273	SOCS7,IRS2,PTPN11
CMP-N-acetylneuraminate Biosynthesis I (Eukaryotes)	1.5	NaN	0.2	NANS,
Role of Osteoblasts, Osteoclasts and Chondrocytes in Rheumatoid Arthritis	1.52	NaN	0.0217	IRS2,PTPN11,AXIN1,TRAF6
Rac Signaling	1.53	NaN	0.0286	IRS2,PTPN11,LIMK1
Heparan Sulfate Biosynthesis	1.55	NaN	0.0488	HS6ST1,NDST1
Actin Cytoskeleton Signaling	1.55	NaN	0.0222	IRS2,PTPN11,LIMK1,MPRIP
Pancreatic Adenocarcinoma Signaling	1.57	NaN	0.0297	TGFB3,IRS2,PTPN11
NGF Signaling	1.58	NaN	0.03	IRS2,PTPN11,TRAF6
Glutathione Redox Reactions II	1.6	NaN	0.25	GLRX,
Dermatan Sulfate Biosynthesis	1.61	NaN	0.0526	HS6ST1,NDST1
Role of Tissue Factor in Cancer	1.62	NaN	0.0309	IRS2,PTPN11,LIMK1
IL-8 Signaling	1.62	NaN	0.0234	IRS2,PTPN11,LIMK1,TRAF6
Role of NFAT in Cardiac Hypertrophy	1.62	NaN	0.0234	HDAC5,TGFB3,IRS2,PTPN11
IGF-1 Signaling	1.63	NaN	0.0312	SOCS7,IRS2,PTPN11
Chondroitin Sulfate Biosynthesis	1.63	NaN	0.0541	HS6ST1,NDST1
Role of NANOG in Mammalian Embryonic Stem Cell Pluripotency	1.64	NaN	0.0316	IRS2,PTPN11,AXIN1
Telomerase Signaling	1.64	NaN	0.0316	HDAC5,IRS2,PTPN11
AMPK Signaling	1.65	NaN	0.024	TBC1D1,IRS2,PFKFB3,PTPN11
Heparan Sulfate Biosynthesis (Late Stages)	1.65	NaN	0.0556	HS6ST1,NDST1
IL-9 Signaling	1.68	NaN	0.0571	IRS2,PTPN11
Role of p14/p19ARF in Tumor Suppression	1.68	NaN	0.0571	IRS2,PTPN11
Role of Macrophages, Fibroblasts and Endothelial Cells in Rheumatoid Arthritis	1.72	NaN	0.0207	IRS2,PTPN11,AXIN1,CEBPA,TRAF6
SAPK/JNK Signaling	1.73	NaN	0.0341	IRS2,PTPN11,GADD45A
Ephrin Receptor Signaling	1.76	NaN	0.0258	ITSN1,PTPN11,LIMK1,AXIN1
RANK Signaling in Osteoclasts	1.77	NaN	0.0353	IRS2,PTPN11,TRAF6
Regulation of the Epithelial-Mesenchymal Transition Pathway	1.77	NaN	0.026	TGFB3,IRS2,PTPN11,AXIN1
Chondroitin Sulfate Biosynthesis (Late Stages)	1.78	NaN	0.0645	HS6ST1,NDST1
Notch Signaling	1.78	NaN	0.0645	DTX1,FURIN
Glucocorticoid Receptor Signaling	1.78	NaN	0.0216	TGFB3,IRS2,PTPN11,CEBPA,TRAF6
Mouse Embryonic Stem Cell Pluripotency	1.79	NaN	0.0361	IRS2,PTPN11,AXIN1
PAK Signaling	1.79	NaN	0.0361	IRS2,PTPN11,LIMK1
Virus Entry via Endocytic Pathways	1.82	NaN	0.037	IRS2,ITSN1,PTPN11
Acute Myeloid Leukemia Signaling	1.85	NaN	0.038	IRS2,PTPN11,CEBPA
Dermatan Sulfate Biosynthesis (Late Stages)	1.89	NaN	0.0741	HS6ST1,NDST1
Ascorbate Recycling (Cytosolic)	1.89	NaN	0.5	GLRX,
Wnt/Œ≤-catenin Signaling	1.9	NaN	0.0284	CSNK1D,SOX18,TGFB3,AXIN1
Small Cell Lung Cancer Signaling	1.91	NaN	0.04	IRS2,PTPN11,TRAF6
Prolactin Signaling	1.93	NaN	0.0405	SOCS7,IRS2,PTPN11
Xenobiotic Metabolism Signaling	1.97	NaN	0.024	HDAC5,IRS2,PTPN11,HS6ST1,NDST1
JAK/Stat Signaling	1.99	NaN	0.0429	SOCS7,IRS2,PTPN11
Non-Small Cell Lung Cancer Signaling	2.01	NaN	0.0435	IRS2,PTPN11,RASSF5
CD40 Signaling	2.03	NaN	0.0441	IRS2,PTPN11,TRAF6
Ephrin B Signaling	2.05	NaN	0.0448	ITSN1,LIMK1,AXIN1
IL-17 Signaling	2.05	NaN	0.0448	IRS2,PTPN11,TRAF6
IL-17A Signaling in Airway Cells	2.18	NaN	0.05	IRS2,PTPN11,TRAF6
Human Embryonic Stem Cell Pluripotency	2.22	NaN	0.0351	TGFB3,IRS2,PTPN11,AXIN1
Endometrial Cancer Signaling	2.22	NaN	0.0517	IRS2,PTPN11,AXIN1
Lymphotoxin Œ≤ Receptor Signaling	2.22	NaN	0.0517	IRS2,PTPN11,TRAF6
Hereditary Breast Cancer Signaling	2.26	NaN	0.036	HDAC5,IRS2,PTPN11,GADD45A
CCR3 Signaling in Eosinophils	2.28	NaN	0.0367	IRS2,PTPN11,LIMK1,MPRIP
IL-12 Signaling and Production in Macrophages	2.31	NaN	0.0374	TGFB3,IRS2,PTPN11,TRAF6
Role of Pattern Recognition Receptors in Recognition of Bacteria and Viruses	2.34	NaN	0.0381	TGFB3,IRS2,PTPN11,TRAF6
Ephrin A Signaling	2.38	NaN	0.0588	IRS2,PTPN11,LIMK1
HIF1Œ± Signaling	2.51	NaN	0.0426	MAPK4,IRS2,PTPN11,EGLN2
p53 Signaling	2.53	NaN	0.043	CSNK1D,IRS2,PTPN11,GADD45A
Chronic Myeloid Leukemia Signaling	2.57	NaN	0.044	HDAC5,TGFB3,IRS2,PTPN11
Growth Hormone Signaling	3.01	NaN	0.058	SOCS7,IRS2,PTPN11,CEBPA
Germ Cell-Sertoli Cell Junction Signaling	3.49	NaN	0.0414	TGFB3,IRS2,EPN2,PTPN11,LIMK1,AXIN1
Role of JAK2 in Hormone-like Cytokine Signaling	4.61	NaN	0.148	SOCS7,SH2B3,IRS2,PTPN11
Upstream Regulators for My Projects->Training Project->genes module paleturquoise - 2017-06-19 02:44 PM
Analysis	ID	Upstream Regulator	Molecule Type	Predicted Activation State	Activation z-score	Notes	Bias Term	Bias-corrected z-score	p-value of overlap	Target molecules in dataset	Mechanistic Network
genes module paleturquoise - 2017-06-19 02:44 PM		mir-124	microrna						0.0192	TRAF6
genes module paleturquoise - 2017-06-19 02:44 PM		NFKB1	transcription regulator						0.0255	ADORA1
genes module paleturquoise - 2017-06-19 02:44 PM		RFX3	transcription regulator						0.0255	FOXJ1
Diseases and Bio Functions for My Projects->Training Project->genes module paleturquoise - 2017-06-19 02:44 PM
Categories	Functions	Diseases or Functions Annotation	p-Value	Predicted Activation State	Activation z-score	Notes	Bias-corrected z-score	Molecules	# Molecules
Nervous System Development and Function, Neurological Disease, Organ Morphology, Organismal Development, Organismal Injury and Abnormalities	abnormal morphology	abnormal morphology of subcommissural organ	0.0064					SOCS7	1
Cell Death and Survival	apoptosis	apoptosis of bipolar cells	0.0064					PTPN11	1
Cell Death and Survival	apoptosis	apoptosis of optic nerve	0.0064					PTPN11	1
Neurological Disease, Organismal Injury and Abnormalities	disorganization	disorganization of subcommissural organ	0.0064					SOCS7	1
Nutritional Disease	early-onset obesity	early-onset obesity	0.0064					PTPN11	1
Carbohydrate Metabolism	quantity	quantity of N-acetylglucosamine	0.0064					HS6ST1	1
Digestive System Development and Function, Gastrointestinal Disease, Hepatic System Development and Function, Hepatic System Disease, Inflammatory Disease, Inflammatory Response, Metabolic Disease, Organ Development, Organismal Injury and Abnormalities	steatohepatitis	steatohepatitis	0.0064					PTPN11	1
Cellular Assembly and Organization, Nervous System Development and Function	recycling	recycling of synaptic vesicles	0.00713					ITSN1,PACSIN1	2
Cell Morphology	shape change	shape change of axons	0.00938					NUAK1,PACSIN1,AXIN1	3
Lipid Metabolism, Molecular Transport, Small Molecule Biochemistry	concentration	concentration of triacylglycerol	0.0128					PTPN11	1
Cellular Compromise	depletion	depletion of neuroglia	0.0128					HS6ST1	1
Carbohydrate Metabolism, Small Molecule Biochemistry	disappearance	disappearance of D-glucose	0.0128					IRS2	1
Cell-To-Cell Signaling and Interaction, Cellular Growth and Proliferation, Nervous System Development and Function	excitation	excitation of magnocellular neurons	0.0128					TRPV4	1
Cellular Development, Cellular Growth and Proliferation, Nervous System Development and Function, Tissue Development	formation	formation of Bergmann glia	0.0128					PTPN11	1
Nervous System Development and Function	non-rapid eye movement sleep	non-rapid eye movement sleep	0.0128					ADORA1	1
Cellular Assembly and Organization, Nervous System Development and Function, Tissue Morphology	quantity	quantity of postsynaptic density	0.0128					PACSIN1	1
Cellular Function and Maintenance	respiration	respiration of neurons	0.0128					SLC25A12	1
Nervous System Development and Function	spreading depression	spreading depression of hippocampus	0.0128					ADORA1	1
Carbohydrate Metabolism, Small Molecule Biochemistry	synthesis	synthesis of D-glucose	0.0128					IRS2	1
Nervous System Development and Function	waking	waking	0.0128					ADORA1	1
Carbohydrate Metabolism	quantity	quantity of carbohydrate	0.0128					PTPN11,HS6ST1	2
Cell Morphology	shape change	shape change of neurites	0.0178					ITSN1,NUAK1,LIMK1,PACSIN1,AXIN1	5
Behavior	appetite	appetite	0.0191					IRS2	1
Endocrine System Disorders, Gastrointestinal Disease, Metabolic Disease, Organismal Injury and Abnormalities	diabetes mellitus	diabetes mellitus	0.0191					IRS2	1
Nervous System Development and Function, Organ Morphology	dilation	dilation of cerebral ventricles	0.0191					SOCS7	1
Endocrine System Disorders, Hematological Disease, Metabolic Disease	hyperglycemia	hyperglycemia	0.0191					IRS2	1
Endocrine System Disorders, Gastrointestinal Disease, Metabolic Disease, Organismal Injury and Abnormalities	hyperinsulinism	hyperinsulinism	0.0191					IRS2	1
Cellular Movement	movement	movement of growth cone	0.0191					LIMK1	1
Cellular Assembly and Organization, Nervous System Development and Function	replenishment	replenishment of synaptic vesicles	0.0191					ITSN1	1
Cell Morphology, Cellular Assembly and Organization, Nervous System Development and Function, Tissue Morphology	size	size of postsynaptic density	0.0191					PACSIN1	1
Nervous System Development and Function, Neurological Disease, Organ Morphology, Organismal Development, Organismal Injury and Abnormalities	abnormal morphology	abnormal morphology of commissure	0.021					SOCS7,NDST1	2
Nutritional Disease	obesity	obesity	0.0221					IRS2,PTPN11	2
Cell-To-Cell Signaling and Interaction, Nervous System Development and Function	activation	activation of CA1 neuron	0.0254					PACSIN1	1
Organismal Development	fat body mass	fat body mass	0.0254					IRS2	1
Organismal Development	lean body mass	lean body mass	0.0254					IRS2	1
Embryonic Development, Nervous System Development and Function, Organ Development, Organismal Development, Tissue Development	neurogenesis	neurogenesis of olfactory bulb	0.0254					FOXJ1	1
Gene Expression	transcription	transcription of RNA	0.0254					CEBPA	1
Nervous System Development and Function, Neurological Disease, Organ Morphology, Organismal Development, Organismal Injury and Abnormalities	abnormal morphology	abnormal morphology of mesencephalon	0.0308					SOCS7,NDST1	2
Endocrine System Development and Function, Endocrine System Disorders, Organ Morphology, Organismal Development, Organismal Injury and Abnormalities, Reproductive System Disease	abnormal morphology	abnormal morphology of intermediate lobe of the pituitary gland	0.0316					IRS2	1
Cell Morphology, Cellular Assembly and Organization, Cellular Development, Cellular Function and Maintenance, Cellular Growth and Proliferation, Nervous System Development and Function, Organismal Development, Tissue Development	axonogenesis	axonogenesis	0.0368					NUAK1,PTPN11,PACSIN1,AXIN1	4
Carbohydrate Metabolism, Molecular Transport, Small Molecule Biochemistry	concentration	concentration of D-glucose	0.0378					PTPN11	1
Nervous System Development and Function, Neurological Disease, Organ Morphology, Organismal Development, Organismal Injury and Abnormalities	lack	lack of olfactory bulb	0.0378					NDST1	1
Cellular Development, Cellular Growth and Proliferation, Nervous System Development and Function, Tissue Development	myelination	myelination of Schwann cells	0.0378					PTPN11	1
Cell-To-Cell Signaling and Interaction, Drug Metabolism, Molecular Transport, Small Molecule Biochemistry	release	release of norepinephrine	0.044					ADORA1	1
Cell Morphology, Cellular Assembly and Organization, Cellular Development, Cellular Function and Maintenance, Cellular Growth and Proliferation, Embryonic Development, Nervous System Development and Function, Organismal Development, Tissue Development	branching	branching of axons	0.0452					NUAK1,PACSIN1	2
Tox Functions for My Projects->Training Project->genes module paleturquoise - 2017-06-19 02:44 PM
Categories	Functions	Diseases or Functions Annotation	p-Value	Predicted Activation State	Activation z-score	Notes	Bias-corrected z-score	Molecules	# Molecules
Liver Inflammation/Hepatitis, Liver Steatosis	steatohepatitis	steatohepatitis	0.0064					PTPN11	1
Networks for My Projects->Training Project->genes module paleturquoise - 2017-06-19 02:44 PM
ID	Analysis	Molecules in Network	Score	Focus Molecules	Top Diseases and Functions
1	genes module paleturquoise - 2017-06-19 02:44 PM	ADORA1,AMER2,AXIN1,BCL2L11,BDNF,CAMK4,CASP1,CDK5,DBP,DRD3,DUSP1,F2R,F2RL1,FOS,GADD45A,GDF11,GNAO1,GNB5,HS6ST1,HTT,IFNG,KIF1A,MAPK8IP2,P2RY1,PAK1,PFKFB3,PSEN1,RGS4,S100A9,SIRT1,SPRY2,TGFBR1,TIPARP,TRAF6,TRPV4	13	9	Organismal Survival, Behavior, Cell Death and Survival
2	genes module paleturquoise - 2017-06-19 02:44 PM	ADCYAP1,AGAP1,ARC,CAMK2A,CTNNB1,DLG4,FMR1,GRIA1,GRIN1,IRS2,JAK2,KCND2,LEP,MAPK4,MMP9,PLAT,PRKACA,PTPN11,STAT3,SYNGAP1	5	4	Cell-To-Cell Signaling and Interaction, Nervous System Development and Function, Cell Death and Survival
3	genes module paleturquoise - 2017-06-19 02:44 PM	FOXJ1,LHX2,RFX3	2	1	Cardiovascular Disease, Congenital Heart Anomaly, Developmental Disorder
4	genes module paleturquoise - 2017-06-19 02:44 PM	CREB3L1,IDH1,ZFHX3	2	1	Cancer, Cardiovascular Disease, Connective Tissue Disorders
5	genes module paleturquoise - 2017-06-19 02:44 PM	LIMK1,RHOB,RNF6,RTN4	2	1	Cell Morphology, Cellular Assembly and Organization, Cellular Function and Maintenance
6	genes module paleturquoise - 2017-06-19 02:44 PM	CDKN1A,HDAC4,HDAC5,MYCBP2,NR2E1,PTEN	1	1	Cellular Growth and Proliferation, Connective Tissue Development and Function, Nutritional Disease
7	genes module paleturquoise - 2017-06-19 02:44 PM	DNM1,DNM2,DNM3,MAPT,PACSIN1,PICK1	1	1	Cellular Assembly and Organization, Nervous System Development and Function, Cell Morphology
My Lists for My Projects->Training Project->genes module paleturquoise - 2017-06-19 02:44 PM
My Lists	-log(p-value)	Ratio	Molecules
Tox Lists for My Projects->Training Project->genes module paleturquoise - 2017-06-19 02:44 PM
Ingenuity Toxicity Lists	-log(p-value)	Ratio	Molecules
p53 Signaling	2.51	0.0426	CSNK1D,IRS2,PTPN11,GADD45A
Xenobiotic Metabolism Signaling	1.7	0.0205	HDAC5,IRS2,PTPN11,HS6ST1,NDST1
Cell Cycle: G1/S Checkpoint Regulation	1.3	0.0357	HDAC5,TGFB3
Primary Glomerulonephritis Biomarker Panel (Human)	1.25	0.111	IER3
VDR/RXR Activation	1.13	0.0286	GADD45A,CEBPA
NF-Œ∫B Signaling	1.13	0.0196	IRS2,PTPN11,TRAF6
TGF-Œ≤ Signaling	1.06	0.026	TGFB3,TRAF6
Increases Bradycardia	1.04	0.0667	ADORA1
LPS/IL-1 Mediated Inhibition of RXR Function	1.01	0.0175	HS6ST1,NDST1,TRAF6
TR/RXR Activation	0.988	0.0235	IRS2,PTPN11
Biogenesis of Mitochondria	0.962	0.0556	CEBPA
Cardiac Hypertrophy	0.927	0.0137	HDAC5,IER3,PTPN11,ADORA1
Reversible Glomerulonephritis Biomarker Panel (Rat)	0.919	0.05	NDST1
Renal Proximal Tubule Toxicity Biomarker Panel (Rat)	0.88	0.0455	ADORA1
Hepatic Stellate Cell Activation	0.743	0.0323	TGFB3
Hepatic Cholestasis	0.694	0.0154	TGFB3,TRAF6
Increases Cardiac Dilation	0.685	0.0278	ADORA1
Cell Cycle: G2/M DNA Damage Checkpoint Regulation	0.635	0.0244	GADD45A
PPARŒ±/RXRŒ± Activation	0.62	0.0137	TGFB3,TRAF6
Hypoxia-Inducible Factor Signaling	0.5	0.0169	CSNK1D
NRF2-mediated Oxidative Stress Response	0.484	0.0109	IRS2,PTPN11
Increases Liver Steatosis	0.395	0.0125	MAF1
Mechanism of Gene Regulation by Peroxisome Proliferators via PPARŒ±	0.371	0.0116	TRAF6
Hepatic Fibrosis	0.356	0.0111	TGFB3
Aryl Hydrocarbon Receptor Signaling	0.266	0.00826	TGFB3
Renal Necrosis/Cell Death	0.248	0.00656	IER3,RASSF5,ADORA1
Mitochondrial Dysfunction	0.231	0.0073	FURIN
RAR Activation	0	0.00625	TGFB3
Cardiac Necrosis/Cell Death	0	0.00415	PTPN11
Liver Necrosis/Cell Death	0	0.00405	IER3
Liver Proliferation	0	0.00474	CEBPA
Cardiac Fibrosis	0	0.00559	ADORA1
Analysis Ready Molecules for My Projects->Training Project->genes module paleturquoise - 2017-06-19 02:44 PM
ID	Symbol
Adora1	ADORA1
Agap1	AGAP1
Amer2	AMER2
Axin1	AXIN1
Bloc1s3	BLOC1S3
Cebpa	CEBPA
Coro2a	CORO2A
Creb3l1	CREB3L1
Crlf3	CRLF3
Csnk1d	CSNK1D
Dcaf8	DCAF8
Dcbld1	DCBLD1
Dstyk	DSTYK
Dtx1	DTX1
E130308A19Rik	E130308A19Rik
Egln2	EGLN2
Epn2	EPN2
Fam181b	FAM181B
Fbxo21	FBXO21
Foxj1	FOXJ1
Furin	FURIN
Gadd45a	GADD45A
Gdf11	GDF11
Gfod1	GFOD1
Glrx	GLRX
Golm1	GOLM1
Hdac5	HDAC5
Hmg20a	HMG20A
Hs6st1	HS6ST1
Ier3	IER3
Ints3	INTS3
Irs2	IRS2
Itsn1	ITSN1
C77080	KIAA1522
L3mbtl3	L3MBTL3
Limk1	LIMK1
Lrfn3	LRFN3
Maf1	MAF1
Mapk4	MAPK4
Mfhas1	MFHAS1
Mprip	MPRIP
Mtmr3	MTMR3
Nans	NANS
Ndst1	NDST1
Nuak1	NUAK1
Ogfod2	OGFOD2
Ogg1	OGG1
Pacsin1	PACSIN1
Pfkfb3	PFKFB3
Pgpep1	PGPEP1
Ppp1r21	PPP1R21
Pqlc1	PQLC1
Ptpn11	PTPN11
Rassf5	RASSF5
Rnf113a2	RNF113A
Rnf41	RNF41
Sap30l	SAP30L
Sh2b3	SH2B3
Slc25a12	SLC25A12
Slc25a29	SLC25A29
Slc45a4	SLC45A4
Slc8b1	SLC8B1
Socs7	SOCS7
Sox18	SOX18
Tapbp	TAPBP
Tbc1d1	TBC1D1
Tbc1d10b	TBC1D10B
Tbc1d20	TBC1D20
Tgfb3	TGFB3
Tmem121	TMEM121
Tmem177	TMEM177
Traf6	TRAF6
Trpv4	TRPV4
Ube2z	UBE2Z
Wdtc1	WDTC1
Zc3h10	ZC3H10
Zc3h7b	ZC3H7B
