# Supplementary material for: The influence of adolescent nicotine exposure on ethanol intake and brain gene expression
Source: PLoS One. 2018 Jun 18;13(6):e0198935. doi: 10.1371/journal.pone.0198935 (PMC6005571; doi:10.1371/journal.pone.0198935)
Supplement: S19 Table — (XLSX) [file pone.0198935.s019.xlsx]

## Sheet: Sheet1
S19 Table. IPA Functional overrepresentation of Palevioletred3 module.
¬© 2000-2018 QIAGEN. All rights reserved.
Analysis Details for My Projects->Training Project->genes module palevioletred3 - 2017-06-19 04:11 PM
Workspace	My Projects
Project	Training Project
Analysis	genes module palevioletred3 - 2017-06-19 04:11 PM
Date	Mon Jun 19 13:11:14 PDT 2017
Analysis ID	15069766
Analysis Settings
Cutoff before duplicate resolution	TRUE
Reference set	Ingenuity Knowledge Base (Genes Only)
Relationship to include	Direct and Indirect
Includes Endogenous Chemicals	Yes
Optional Analyses	My Pathways My List
Filter Summary
Consider only molecules and/or relationships where
(species = Mouse) AND
(confidence = Experimentally Observed) AND
(tissues = White Matter OR Putamen OR Sciatic Nerve OR Cerebral Cortex OR Cerebral Ventricles OR Thalamus OR Parietal Lobe OR Gray Matter OR Corpus Callosum OR Brain OR Striatum OR Hippocampus OR Trigeminal Ganglion OR Other Nervous System OR Pituitary Gland OR Nervous System not otherwise specified OR Brainstem OR Olfactory Bulb OR Ventricular Zone OR Hypothalamus OR Medulla Oblongata OR Substan…
(mol. types = biologic drug OR chemical - endogenous mammalian OR chemical - endogenous non-mammalian OR chemical - kinase inhibitor OR chemical - other OR chemical - protease inhibitor OR chemical drug OR chemical reagent OR chemical toxicant OR complex OR cytokine OR disease OR enzyme OR function OR G-protein coupled receptor OR group OR growth factor OR ion channel OR kinase OR ligand-dependen…
Canonical Pathways for My Projects->Training Project->genes module palevioletred3 - 2017-06-19 04:11 PM
Ingenuity Canonical Pathways	-log(p-value)	zScore	Ratio	Molecules
Axonal Guidance Signaling	0	NaN	0.0027	ARHGEF7,
Molecular Mechanisms of Cancer	0.2	NaN	0.00317	ARHGEF7,
Glucocorticoid Receptor Signaling	0.285	NaN	0.00431	POLR2L,
Huntington's Disease Signaling	0.312	NaN	0.00472	POLR2L,
Signaling by Rho Family GTPases	0.32	NaN	0.00483	ARHGEF7,
Phospholipase C Signaling	0.359	NaN	0.00546	ARHGEF7,
Actin Cytoskeleton Signaling	0.364	NaN	0.00556	ARHGEF7,
Breast Cancer Regulation by Stathmin1	0.366	NaN	0.00559	ARHGEF7,
Integrin Signaling	0.375	NaN	0.00575	ARHGEF7,
AMPK Signaling	0.389	NaN	0.00599	STK11,
CREB Signaling in Neurons	0.395	NaN	0.0061	POLR2L,
mTOR Signaling	0.399	NaN	0.00617	STK11,
Leukocyte Extravasation Signaling	0.403	NaN	0.00625	CYBA,
RAR Activation	0.403	NaN	0.00625	PML,
Clathrin-mediated Endocytosis Signaling	0.412	NaN	0.00641	LDLRAP1,
Production of Nitric Oxide and Reactive Oxygen Species in Macrophages	0.427	NaN	0.00671	CYBA,
RhoGDI Signaling	0.437	NaN	0.0069	ARHGEF7,
Hereditary Breast Cancer Signaling	0.532	NaN	0.00901	POLR2L,
14-3-3-mediated Signaling	0.545	NaN	0.00935	STK11,
Estrogen Receptor Signaling	0.556	NaN	0.00962	POLR2L,
Androgen Signaling	0.578	NaN	0.0102	POLR2L,
p53 Signaling	0.597	NaN	0.0108	PML,
Paxillin Signaling	0.614	NaN	0.0112	ARHGEF7,
FAK Signaling	0.636	NaN	0.0119	ARHGEF7,
Gustation Pathway	0.64	NaN	0.012	PANX1,
PAK Signaling	0.64	NaN	0.012	ARHGEF7,
Sumoylation Pathway	0.65	NaN	0.0123	PML,
Acute Myeloid Leukemia Signaling	0.659	NaN	0.0127	PML,
Agrin Interactions at Neuromuscular Junction	0.78	NaN	0.0172	ARHGEF7,
Assembly of RNA Polymerase II Complex	0.973	NaN	0.0278	POLR2L,
Notch Signaling	1.03	NaN	0.0323	MAML3,
Nucleotide Excision Repair Pathway	1.09	NaN	0.037	POLR2L,
Inflammasome pathway	1.34	NaN	0.0667	PANX1,
Ketogenesis	1.61	NaN	0.125	HMGCL,
Leucine Degradation I	1.61	NaN	0.125	HMGCL,
Upstream Regulators for My Projects->Training Project->genes module palevioletred3 - 2017-06-19 04:11 PM
Analysis	ID	Upstream Regulator	Molecule Type	Predicted Activation State	Activation z-score	Notes	Bias Term	Bias-corrected z-score	p-value of overlap	Target molecules in dataset
genes module palevioletred3 - 2017-06-19 04:11 PM		EGR1	transcription regulator						0.0214	STIM1
genes module palevioletred3 - 2017-06-19 04:11 PM		C3	peptidase						0.0394	Rbfox3
Diseases and Bio Functions for My Projects->Training Project->genes module palevioletred3 - 2017-06-19 04:11 PM
Categories	Functions	Diseases or Functions Annotation	p-Value	Predicted Activation State	Activation z-score	Notes	Bias-corrected z-score	Molecules	# Molecules
Cell Morphology, Cellular Assembly and Organization, Cellular Development, Cellular Function and Maintenance, Cellular Growth and Proliferation, Embryonic Development, Nervous System Development and Function, Organismal Development, Tissue Development	outgrowth	delay in initiation of outgrowth of dendrites	0.00312					DAB2IP	1
Nervous System Development and Function, Tissue Morphology	density	density of climbing fiber	0.00312					DAB2IP	1
Nervous System Development and Function, Tissue Morphology	density	density of parallel fiber	0.00312					DAB2IP	1
Cell Morphology	polarity	polarity of cortical neurons	0.00312					STK11	1
Cell-To-Cell Signaling and Interaction	loss	loss of inner hair cell synaptic ribbon	0.00622					STK11	1
Cell Morphology, Cellular Function and Maintenance	permeability	permeability of astrocytes	0.00622					PANX1	1
Cellular Function and Maintenance	movement	movement of centrosome	0.00932					STK11	1
Molecular Transport, Small Molecule Biochemistry	release	release of histamine	0.00932					PANX1	1
Energy Production, Molecular Transport, Nucleic Acid Metabolism, Small Molecule Biochemistry	release	release of ATP	0.0124					PANX1	1
Cell Death and Survival	cell death	cell death of enteric neurons	0.0186					PANX1	1
Cellular Assembly and Organization, Cellular Function and Maintenance	stabilization	stabilization of microtubules	0.0216					STK11	1
Cell Death and Survival, Nervous System Development and Function, Tissue Morphology	loss	loss of outer hair cells	0.0247					STK11	1
Neurological Disease, Organismal Injury and Abnormalities	brain lesion	brain lesion	0.0251					PANX1,STIM1	2
Cardiovascular Disease, Neurological Disease, Organismal Injury and Abnormalities	infarction	infarction of brain	0.0338					STIM1	1
Cardiovascular Disease, Organismal Injury and Abnormalities	infarction	Infarction	0.0387					PANX1,STIM1	2
Networks for My Projects->Training Project->genes module palevioletred3 - 2017-06-19 04:11 PM
ID	Analysis	Molecules in Network	Score	Focus Molecules	Top Diseases and Functions
1	genes module palevioletred3 - 2017-06-19 04:11 PM	LDLRAP1,TCF7L2	2	1	Cell-To-Cell Signaling and Interaction, Developmental Disorder, Digestive System Development and Function
2	genes module palevioletred3 - 2017-06-19 04:11 PM	IFNG,PANX1	2	1	Molecular Transport, Protein Trafficking, Cell Morphology
3	genes module palevioletred3 - 2017-06-19 04:11 PM	FAM160A2,PAX6	2	1	Cell Cycle, Cell Morphology, Cellular Assembly and Organization
4	genes module palevioletred3 - 2017-06-19 04:11 PM	EGR1,STIM1	2	1	Cell Signaling, Cellular Function and Maintenance, Molecular Transport
5	genes module palevioletred3 - 2017-06-19 04:11 PM	GSK3B,STK11	2	1	Cellular Function and Maintenance, Gastrointestinal Disease, Organismal Injury and Abnormalities
6	genes module palevioletred3 - 2017-06-19 04:11 PM	C3,Rbfox3	2	1	Cancer, Cell Death and Survival, Developmental Disorder
7	genes module palevioletred3 - 2017-06-19 04:11 PM	ADORA2A,ARHGEF7,HTT,PRKCG	2	1	Cell-To-Cell Signaling and Interaction, Drug Metabolism, Molecular Transport
Tox Lists for My Projects->Training Project->genes module palevioletred3 - 2017-06-19 04:11 PM
Ingenuity Toxicity Lists	-log(p-value)	Ratio	Molecules
Long-term Renal Injury Pro-oxidative Response Panel (Rat)	1.51	0.1	CYBA
Pro-Apoptosis	0.962	0.027	DEDD
p53 Signaling	0.593	0.0106	PML
RAR Activation	0.403	0.00625	PML
Liver Proliferation	0.314	0.00474	PML
Analysis Ready Molecules for My Projects->Training Project->genes module palevioletred3 - 2017-06-19 04:11 PM
ID	Symbol
Abcb10	ABCB10
Arhgef7	ARHGEF7
Cbfa2t3	CBFA2T3
Cdk2ap2	CDK2AP2
Cyba	CYBA
Cyhr1	CYHR1
Dab2ip	DAB2IP
Dedd	DEDD
Dpp9	DPP9
Fam160a2	FAM160A2
Fam78b	FAM78B
Gpr68	GPR68
Gpr75	GPR75
Hmgcl	HMGCL
Ldlrap1	LDLRAP1
Maml3	MAML3
Nipal3	NIPAL3
Panx1	PANX1
Patz1	PATZ1
Pml	PML
Polr2l	POLR2L
Ppp6r2	PPP6R2
Rbfox3	Rbfox3
Rwdd2a	RWDD2A
Samd14	SAMD14
Serinc2	SERINC2
Slc37a3	SLC37A3
Slc9a3r2	SLC9A3R2
Snx21	SNX21
Stim1	STIM1
Stk11	STK11
Tacc2	TACC2
Tmem184b	TMEM184B
Tmem62	TMEM62
Tpst1	TPST1
Trabd	TRABD
Tunar	Tunar
Ubac1	UBAC1
