# Supplementary material for: The influence of adolescent nicotine exposure on ethanol intake and brain gene expression
Source: PLoS One. 2018 Jun 18;13(6):e0198935. doi: 10.1371/journal.pone.0198935 (PMC6005571; doi:10.1371/journal.pone.0198935)
Supplement: S20 Table — (XLSX) [file pone.0198935.s020.xlsx]

## Sheet: Sheet1
S20 Table. IPA Functional overrepresentation of Powderblue module.
¬© 2000-2018 QIAGEN. All rights reserved.
Analysis Details for My Projects->Training Project->genes module powderblue - 2017-06-19 02:08 PM
Workspace	My Projects
Project	Training Project
Analysis	genes module powderblue - 2017-06-19 02:08 PM
Date	Mon Jun 19 11:08:54 PDT 2017
Analysis ID	15069281
Analysis Settings
Cutoff before duplicate resolution	TRUE
Reference set	Ingenuity Knowledge Base (Genes Only)
Relationship to include	Direct and Indirect
Includes Endogenous Chemicals	Yes
Optional Analyses	My Pathways My List
Filter Summary
Consider only molecules and/or relationships where
(species = Mouse) AND
(confidence = Experimentally Observed) AND
(tissues = White Matter OR Putamen OR Sciatic Nerve OR Cerebral Cortex OR Cerebral Ventricles OR Thalamus OR Parietal Lobe OR Gray Matter OR Corpus Callosum OR Brain OR Striatum OR Hippocampus OR Trigeminal Ganglion OR Other Nervous System OR Pituitary Gland OR Nervous System not otherwise specified OR Brainstem OR Olfactory Bulb OR Ventricular Zone OR Hypothalamus OR Medulla Oblongata OR Substan…
(mol. types = biologic drug OR chemical - endogenous mammalian OR chemical - endogenous non-mammalian OR chemical - kinase inhibitor OR chemical - other OR chemical - protease inhibitor OR chemical drug OR chemical reagent OR chemical toxicant OR complex OR cytokine OR disease OR enzyme OR function OR G-protein coupled receptor OR group OR growth factor OR ion channel OR kinase OR ligand-dependen…
Canonical Pathways for My Projects->Training Project->genes module powderblue - 2017-06-19 02:08 PM
Ingenuity Canonical Pathways	-log(p-value)	zScore	Ratio	Molecules
Molecular Mechanisms of Cancer	0.416	NaN	0.00317	BAD,
Protein Kinase A Signaling	0.446	NaN	0.00346	BAD,
Colorectal Cancer Metastasis Signaling	0.57	NaN	0.00488	BAD,
Role of Osteoblasts, Osteoclasts and Chondrocytes in Rheumatoid Arthritis	0.61	NaN	0.00543	BAD,
ERK/MAPK Signaling	0.664	NaN	0.00625	BAD,
B Cell Receptor Signaling	0.694	NaN	0.00676	BAD,
Insulin Receptor Signaling	0.777	NaN	0.00833	BAD,
p70S6K Signaling	0.815	NaN	0.00917	BAD,
14-3-3-mediated Signaling	0.822	NaN	0.00935	BAD,
PTEN Signaling	0.826	NaN	0.00943	BAD,
Estrogen Receptor Signaling	0.834	NaN	0.00962	MED15,
PI3K/AKT Signaling	0.834	NaN	0.00962	BAD,
Pancreatic Adenocarcinoma Signaling	0.846	NaN	0.0099	BAD,
IGF-1 Signaling	0.866	NaN	0.0104	BAD,
iCOS-iCOSL Signaling in T Helper Cells	0.87	NaN	0.0105	BAD,
Chronic Myeloid Leukemia Signaling	0.888	NaN	0.011	BAD,
VEGF Signaling	0.921	NaN	0.0119	BAD,
Prostate Cancer Signaling	0.925	NaN	0.012	BAD,
Ceramide Signaling	0.941	NaN	0.0125	BAD,
Acute Myeloid Leukemia Signaling	0.946	NaN	0.0127	BAD,
Apoptosis Signaling	0.946	NaN	0.0127	BAD,
Neuregulin Signaling	0.967	NaN	0.0133	BAD,
TGF-Œ≤ Signaling	0.967	NaN	0.0133	TFE3,
IL-3 Signaling	0.984	NaN	0.0139	BAD,
FLT3 Signaling in Hematopoietic Progenitor Cells	0.99	NaN	0.0141	BAD,
HER-2 Signaling in Breast Cancer	0.995	NaN	0.0143	BAD,
Non-Small Cell Lung Cancer Signaling	1	NaN	0.0145	BAD,
Angiopoietin Signaling	1.01	NaN	0.0147	BAD,
Myc Mediated Apoptosis Signaling	1.03	NaN	0.0156	BAD,
UVB-Induced MAPK Signaling	1.07	NaN	0.0169	BAD,
Endometrial Cancer Signaling	1.07	NaN	0.0172	BAD,
ERK5 Signaling	1.08	NaN	0.0175	BAD,
ErbB2-ErbB3 Signaling	1.08	NaN	0.0175	BAD,
Melanoma Signaling	1.14	NaN	0.02	BAD,
Docosahexaenoic Acid (DHA) Signaling	1.18	NaN	0.0222	BAD,
Role of Oct4 in Mammalian Embryonic Stem Cell Pluripotency	1.25	NaN	0.0263	CCNF,
Role of p14/p19ARF in Tumor Suppression	1.29	NaN	0.0286	UBTF,
Assembly of RNA Polymerase I Complex	1.98	NaN	0.143	UBTF,
Diseases and Bio Functions for My Projects->Training Project->genes module powderblue - 2017-06-19 02:08 PM
Categories	Functions	Diseases or Functions Annotation	p-Value	Predicted Activation State	Activation z-score	Notes	Bias-corrected z-score	Molecules	# Molecules
Carbohydrate Metabolism, Small Molecule Biochemistry	metabolism	metabolism of D-glucose	0.00303					BAD	1
Cell-To-Cell Signaling and Interaction, Nervous System Development and Function	activation	activation of ganglion cells	0.00454					NLGN2	1
Cell Death and Survival, Cell-To-Cell Signaling and Interaction, Cellular Compromise, Neurological Disease, Tissue Morphology	degeneration	degeneration of synapse	0.00605					UNC119	1
Developmental Disorder, Neurological Disease, Organismal Injury and Abnormalities	developmental delay	developmental delay of brain	0.00756					CCNF	1
Nervous System Development and Function, Neurological Disease	abnormal morphology	abnormal morphology of ventral root	0.0151					GAN	1
Cell Morphology, Cellular Movement, Nervous System Development and Function	innervation	innervation of motor neurons	0.021					GAN	1
Developmental Disorder, Neurological Disease, Organismal Injury and Abnormalities	hypoplasia	hypoplasia of forebrain	0.024					CCNF	1
Cell-To-Cell Signaling and Interaction, Nervous System Development and Function	long term depression	long term depression of hippocampal CA1 region	0.024					BAD	1
Cell Morphology, Nervous System Development and Function, Neurological Disease, Tissue Morphology	abnormal morphology	abnormal morphology of myelin sheath	0.0489					GAN	1
Networks for My Projects->Training Project->genes module powderblue - 2017-06-19 02:08 PM
ID	Analysis	Molecules in Network	Score	Focus Molecules	Top Diseases and Functions
1	genes module powderblue - 2017-06-19 02:08 PM	BDNF,TBC1D8	3	1	Amino Acid Metabolism, Auditory Disease, Auditory and Vestibular System Development and Function
2	genes module powderblue - 2017-06-19 02:08 PM	NLGN2,SIRT1,ZFYVE27	3	1	Respiratory Disease, Hereditary Disorder, Neurological Disease
3	genes module powderblue - 2017-06-19 02:08 PM	BAD,CASP3,THRB,YWHAE,YWHAZ	2	1	Cellular Development, Cellular Growth and Proliferation, Cell Morphology
Tox Lists for My Projects->Training Project->genes module powderblue - 2017-06-19 02:08 PM
Ingenuity Toxicity Lists	-log(p-value)	Ratio	Molecules
Renal Ischemic Resistance Panel (Rat)	1.98	0.143	CCNF
Pro-Apoptosis	1.26	0.027	BAD
TGF-Œ≤ Signaling	0.956	0.013	TFE3
Increases Liver Steatosis	0.941	0.0125	SIK3
Liver Necrosis/Cell Death	0.501	0.00405	BAD
Renal Necrosis/Cell Death	0.295	0.00219	BAD
Analysis Ready Molecules for My Projects->Training Project->genes module powderblue - 2017-06-19 02:08 PM
ID	Symbol
Bad	BAD
Ccnf	CCNF
Clasp1	CLASP1
Cul4a	CUL4A
Foxk1	FOXK1
Gan	GAN
Gpr162	GPR162
Med15	MED15
Neu1	NEU1
Nlgn2	NLGN2
Sik3	SIK3
Slc39a3	SLC39A3
Tbc1d8	TBC1D8
Tfe3	TFE3
Tnfaip1	TNFAIP1
Tnpo2	TNPO2
Ubtf	UBTF
Unc119	UNC119
