# Supplementary material for: The influence of adolescent nicotine exposure on ethanol intake and brain gene expression
Source: PLoS One. 2018 Jun 18;13(6):e0198935. doi: 10.1371/journal.pone.0198935 (PMC6005571; doi:10.1371/journal.pone.0198935)
Supplement: S21 Table — (XLSX) [file pone.0198935.s021.xlsx]

## Sheet: Sheet1
S21 Table. IPA Functional overrepresentation of Salmon module.
¬© 2000-2018 QIAGEN. All rights reserved.
Analysis Details for My Projects->Training Project->genes module salmon - 2017-06-19 01:30 PM
Workspace	My Projects
Project	Training Project
Analysis	genes module salmon - 2017-06-19 01:30 PM
Date	Mon Jun 19 10:30:57 PDT 2017
Analysis ID	15069067
Analysis Settings
Cutoff before duplicate resolution	TRUE
Reference set	Ingenuity Knowledge Base (Genes Only)
Relationship to include	Direct and Indirect
Includes Endogenous Chemicals	Yes
Optional Analyses	My Pathways My List
Filter Summary
Consider only molecules and/or relationships where
(species = Mouse) AND
(confidence = Experimentally Observed) AND
(tissues = White Matter OR Putamen OR Sciatic Nerve OR Cerebral Cortex OR Cerebral Ventricles OR Thalamus OR Parietal Lobe OR Gray Matter OR Corpus Callosum OR Brain OR Striatum OR Hippocampus OR Trigeminal Ganglion OR Other Nervous System OR Pituitary Gland OR Nervous System not otherwise specified OR Brainstem OR Olfactory Bulb OR Ventricular Zone OR Hypothalamus OR Medulla Oblongata OR Substan…
(mol. types = biologic drug OR chemical - endogenous mammalian OR chemical - endogenous non-mammalian OR chemical - kinase inhibitor OR chemical - other OR chemical - protease inhibitor OR chemical drug OR chemical reagent OR chemical toxicant OR complex OR cytokine OR disease OR enzyme OR function OR G-protein coupled receptor OR group OR growth factor OR ion channel OR kinase OR ligand-dependen…
Canonical Pathways for My Projects->Training Project->genes module salmon - 2017-06-19 01:30 PM
Ingenuity Canonical Pathways	-log(p-value)	zScore	Ratio	Molecules
Actin Cytoskeleton Signaling	0	NaN	0.00556	CYFIP1,
Acute Phase Response Signaling	0	NaN	0.00794	CRABP2,
Androgen Signaling	0	NaN	0.0102	POLR2B,
Aryl Hydrocarbon Receptor Signaling	0	NaN	0.00901	ALDH1A2,
Breast Cancer Regulation by Stathmin1	0	NaN	0.00559	PPP1R7,
CREB Signaling in Neurons	0	NaN	0.0061	POLR2B,
Calcium Signaling	0	NaN	0.00694	HDAC2,
Cardiac Œ≤-adrenergic Signaling	0	NaN	0.00847	PPP1R7,
Clathrin-mediated Endocytosis Signaling	0	NaN	0.00641	Ubb,
Dopamine-DARPP32 Feedback in cAMP Signaling	0	NaN	0.00725	PPP1R7,
ERK/MAPK Signaling	0	NaN	0.00625	PPP1R7,
Germ Cell-Sertoli Cell Junction Signaling	0	NaN	0.0069	MTMR2,
Glioma Signaling	0	NaN	0.0103	PA2G4,
HMGB1 Signaling	0	NaN	0.00901	HAT1,
Hepatic Cholestasis	0	NaN	0.00775	ABCB1,
Insulin Receptor Signaling	0	NaN	0.00833	PPP1R7,
Mitochondrial Dysfunction	0	NaN	0.0073	NDUFA9,
Molecular Mechanisms of Cancer	0	NaN	0.00952	HAT1,PA2G4,NBN
NF-Œ∫B Signaling	0	NaN	0.0068	HDAC2,
Ovarian Cancer Signaling	0	NaN	0.00833	PA2G4,
Pancreatic Adenocarcinoma Signaling	0	NaN	0.0099	PA2G4,
Phospholipase C Signaling	0	NaN	0.00546	HDAC2,
Production of Nitric Oxide and Reactive Oxygen Species in Macrophages	0	NaN	0.00671	PPP1R7,
Protein Kinase A Signaling	0	NaN	0.00692	PPP1R7,ANAPC10
Rac Signaling	0	NaN	0.00952	CYFIP1,
Role of NFAT in Cardiac Hypertrophy	0	NaN	0.00585	HDAC2,
Role of Osteoblasts, Osteoclasts and Chondrocytes in Rheumatoid Arthritis	0	NaN	0.00543	COL1A1,
Sertoli Cell-Sertoli Cell Junction Signaling	0	NaN	0.00704	MTMR2,
Signaling by Rho Family GTPases	0	NaN	0.00483	CYFIP1,
Sphingosine-1-phosphate Signaling	0	NaN	0.0098	ACER2,
Synaptic Long Term Potentiation	0	NaN	0.0098	PPP1R7,
Telomerase Signaling	0	NaN	0.0105	HDAC2,
Wnt/Œ≤-catenin Signaling	0	NaN	0.00709	Ubb,
Xenobiotic Metabolism Signaling	0	NaN	0.00962	ABCB1,ALDH1A2
eNOS Signaling	0	NaN	0.00787	HSPA9,
p53 Signaling	0	NaN	0.0108	GNL3,
CDK5 Signaling	0.206	NaN	0.0114	PPP1R7,
Oxidative Phosphorylation	0.222	NaN	0.012	NDUFA9,
Prostate Cancer Signaling	0.222	NaN	0.012	PA2G4,
Sumoylation Pathway	0.228	NaN	0.0123	HDAC2,
Neuregulin Signaling	0.249	NaN	0.0133	DCN,
Small Cell Lung Cancer Signaling	0.249	NaN	0.0133	PA2G4,
HIPPO signaling	0.253	NaN	0.0135	PPP1R7,
Renal Cell Carcinoma Signaling	0.265	NaN	0.0141	Ubb,
Non-Small Cell Lung Cancer Signaling	0.273	NaN	0.0145	PA2G4,
Bladder Cancer Signaling	0.277	NaN	0.0147	PA2G4,
Dopamine Receptor Signaling	0.277	NaN	0.0147	PPP1R7,
RAR Activation	0.279	NaN	0.0125	ALDH1A2,CRABP2
NRF2-mediated Oxidative Stress Response	0.282	NaN	0.0126	DNAJC8,DNAJC10
LPS/IL-1 Mediated Inhibition of RXR Function	0.294	NaN	0.0129	ABCB1,ALDH1A2
Toll-like Receptor Signaling	0.305	NaN	0.0161	Ubb,
Hepatic Fibrosis / Hepatic Stellate Cell Activation	0.318	NaN	0.0136	COL1A2,COL1A1
ATM Signaling	0.32	NaN	0.0169	NBN,
GABA Receptor Signaling	0.32	NaN	0.0169	Ubb,
Remodeling of Epithelial Adherens Junctions	0.331	NaN	0.0175	EXOC2,
Role of BRCA1 in DNA Damage Response	0.331	NaN	0.0175	NBN,
Caveolar-mediated Endocytosis Signaling	0.354	NaN	0.0189	COPB2,
PXR/RXR Activation	0.379	NaN	0.0204	ABCB1,
Calcium-induced T Lymphocyte Apoptosis	0.393	NaN	0.0213	HDAC2,
Cancer Drug Resistance By Drug Efflux	0.393	NaN	0.0213	ABCB1,
Dendritic Cell Maturation	0.399	NaN	0.016	COL1A2,COL1A1
Unfolded protein response	0.4	NaN	0.0217	HSPA9,
Mitotic Roles of Polo-Like Kinase	0.415	NaN	0.0227	ANAPC10,
Nur77 Signaling in T Lymphocytes	0.456	NaN	0.0256	HDAC2,
IL-6 Signaling	0.464	NaN	0.018	ABCB1,COL1A1
Adipogenesis pathway	0.469	NaN	0.0182	HDAC2,HAT1
Serotonin Degradation	0.485	NaN	0.0278	ALDH1A2,
Superpathway of Inositol Phosphate Compounds	0.514	NaN	0.0169	PPP1R7,SET,MTMR2
Retinoic acid Mediated Apoptosis Signaling	0.527	NaN	0.0312	CRABP2,
Transcriptional Regulatory Network in Embryonic Stem Cells	0.527	NaN	0.0312	SET,
Pyrimidine Ribonucleotides De Novo Biosynthesis	0.576	NaN	0.0357	RECQL,
Pyrimidine Ribonucleotides Interconversion	0.576	NaN	0.0357	RECQL,
Chronic Myeloid Leukemia Signaling	0.58	NaN	0.022	HDAC2,PA2G4
Nucleotide Excision Repair Pathway	0.589	NaN	0.037	POLR2B,
tRNA Charging	0.589	NaN	0.037	TARS,
Cdc42 Signaling	0.594	NaN	0.0225	EXOC2,EXOC3
Glucocorticoid Receptor Signaling	0.603	NaN	0.0172	POLR2B,HSPA9,TAF9,GTF2F2
Noradrenaline and Adrenaline Degradation	0.634	NaN	0.0417	ALDH1A2,
3-phosphoinositide Biosynthesis	0.634	NaN	0.0197	PPP1R7,SET,MTMR2
Atherosclerosis Signaling	0.645	NaN	0.0244	COL1A2,COL1A1
Ethanol Degradation II	0.704	NaN	0.05	ALDH1A2,
Retinoate Biosynthesis I	0.704	NaN	0.05	ALDH1A2,
Dopamine Degradation	0.724	NaN	0.0526	ALDH1A2,
DNA Methylation and Transcriptional Repression Signaling	0.767	NaN	0.0588	HDAC2,
Tryptophan Degradation X (Mammalian, via Tryptamine)	0.791	NaN	0.0625	ALDH1A2,
Ethanol Degradation IV	0.817	NaN	0.0667	ALDH1A2,
Fatty Acid Œ±-oxidation	0.817	NaN	0.0667	ALDH1A2,
Cyclins and Cell Cycle Regulation	0.82	NaN	0.0317	HDAC2,PA2G4
3-phosphoinositide Degradation	0.872	NaN	0.0259	PPP1R7,SET,MTMR2
D-myo-inositol-5-phosphate Metabolism	0.872	NaN	0.0259	PPP1R7,SET,MTMR2
Putrescine Degradation III	0.875	NaN	0.0769	ALDH1A2,
Cysteine Biosynthesis III (mammalia)	0.907	NaN	0.0833	PRMT3,
DNA Double-Strand Break Repair by Homologous Recombination	0.907	NaN	0.0833	NBN,
DNA damage-induced 14-3-3œÉ Signaling	0.907	NaN	0.0833	HUS1,
Histamine Degradation	0.907	NaN	0.0833	ALDH1A2,
Oxidative Ethanol Degradation III	0.907	NaN	0.0833	ALDH1A2,
Telomere Extension by Telomerase	0.907	NaN	0.0833	NBN,
Methionine Degradation I (to Homocysteine)	0.943	NaN	0.0909	PRMT3,
Valine Degradation I	0.943	NaN	0.0909	HIBCH,
D-myo-inositol (1,4,5,6)-Tetrakisphosphate Biosynthesis	0.966	NaN	0.0286	PPP1R7,SET,MTMR2
D-myo-inositol (3,4,5,6)-tetrakisphosphate Biosynthesis	0.966	NaN	0.0286	PPP1R7,SET,MTMR2
DNA Double-Strand Break Repair by Non-Homologous End Joining	0.982	NaN	0.1	NBN,
Granzyme A Signaling	1.07	NaN	0.125	SET,
Huntington's Disease Signaling	1.08	NaN	0.0236	POLR2B,IFT57,HSPA9,HDAC2,Ubb
Sphingosine and Sphingosine-1-phosphate Metabolism	1.13	NaN	0.143	ACER2,
Role of CHK Proteins in Cell Cycle Checkpoint Control	1.15	NaN	0.05	HUS1,NBN
Assembly of RNA Polymerase II Complex	1.23	NaN	0.0556	POLR2B,TAF9
Aldosterone Signaling in Epithelial Cells	1.25	NaN	0.0305	DNAJC8,HSPA9,DNAJC10,DNAJC2
Ceramide Degradation	1.27	NaN	0.2	ACER2,
2-oxobutanoate Degradation I	1.37	NaN	0.25	MUT,
Hereditary Breast Cancer Signaling	1.47	NaN	0.036	POLR2B,HDAC2,Ubb,NBN
Methylmalonyl Pathway	1.49	NaN	0.333	MUT,
PRPP Biosynthesis I	1.49	NaN	0.333	PRPS2,
Superpathway of Methionine Degradation	1.66	NaN	0.0952	MUT,PRMT3
Cell Cycle: G1/S Checkpoint Regulation	1.67	NaN	0.0556	GNL3,HDAC2,PA2G4
Intrinsic Prothrombin Activation Pathway	1.7	NaN	0.1	COL1A2,COL1A1
Estrogen Receptor Signaling	2.25	NaN	0.0481	POLR2B,THRAP3,TAF9,GTF2F2,MED30
Protein Ubiquitination Pathway	3.49	NaN	0.0455	DNAJC8,HSPA9,PSMA4,Ubb,DNAJC10,DNAJC2,PSMD10,PSMD5,ANAPC10
Upstream Regulators for My Projects->Training Project->genes module salmon - 2017-06-19 01:30 PM
Analysis	ID	Upstream Regulator	Molecule Type	Predicted Activation State	Activation z-score	Notes	Bias Term	Bias-corrected z-score	p-value of overlap	Target molecules in dataset	Mechanistic Network
genes module salmon - 2017-06-19 01:30 PM		RFX3	transcription regulator						0.0453	DYNC2LI1
Diseases and Bio Functions for My Projects->Training Project->genes module salmon - 2017-06-19 01:30 PM
Categories	Functions	Diseases or Functions Annotation	p-Value	Predicted Activation State	Activation z-score	Notes	Bias-corrected z-score	Molecules	# Molecules
Drug Metabolism, Lipid Metabolism, Small Molecule Biochemistry, Vitamin and Mineral Metabolism	synthesis	synthesis of tretinoin	0.011					ALDH1A2	1
Drug Metabolism, Endocrine System Development and Function, Lipid Metabolism, Molecular Transport, Small Molecule Biochemistry	uptake	uptake of dexamethasone	0.011					ABCB1	1
Small Molecule Biochemistry	uptake	uptake of fexofenadine	0.011					ABCB1	1
Drug Metabolism, Endocrine System Development and Function, Lipid Metabolism, Molecular Transport, Small Molecule Biochemistry	uptake	uptake of hydrocortisone	0.011					ABCB1	1
Carbohydrate Metabolism, Drug Metabolism, Small Molecule Biochemistry	accumulation	accumulation of ivermectin	0.0218					ABCB1	1
Cell Death and Survival, Embryonic Development	apoptosis	apoptosis of neural crest cells	0.0218					ALDH1A2	1
Cell Morphology, Cellular Function and Maintenance, DNA Replication, Recombination, and Repair	double-stranded DNA break repair	double-stranded DNA break repair of cells	0.0218					NBN	1
Tissue Development	formation	formation of white matter	0.0218					NBN	1
Cell Morphology, Cellular Function and Maintenance	repair	repair of neurons	0.0218					NBN	1
Cellular Assembly and Organization, Nervous System Development and Function	outfolding	outfolding of myelin sheath	0.0325					MTMR2	1
Drug Metabolism, Molecular Transport, Small Molecule Biochemistry	transport	transport of topotecan	0.0325					ABCB1	1
Cell-To-Cell Signaling and Interaction, Cellular Assembly and Organization, Cellular Development, Cellular Function and Maintenance, Cellular Growth and Proliferation, Nervous System Development and Function, Tissue Development	maturation	maturation of excitatory synapses	0.0431					HDAC2	1
Nervous System Development and Function, Tissue Morphology	quantity	quantity of Schwann cell precursors	0.0431					HDAC2	1
Networks for My Projects->Training Project->genes module salmon - 2017-06-19 01:30 PM
ID	Analysis	Molecules in Network	Score	Focus Molecules	Top Diseases and Functions
1	genes module salmon - 2017-06-19 01:30 PM	ACTB,ALDH1A2,COPB2,CYFIP1,DDX1,EXOC1,EXOC2,EXOC3,EXOC4,EXOC6,EXOC8,HNRNPAB,HSPA9,KIF5C,MAFB,NCAM1,PABPC1,PURA,RARA,RPS5,SYNCRIP,YWHAZ,ZFYVE27	13	8	RNA Post-Transcriptional Modification, Cardiovascular System Development and Function, Embryonic Development
2	genes module salmon - 2017-06-19 01:30 PM	PRMT3,SIRT1	2	1	Cancer, Carbohydrate Metabolism, Cell Cycle
3	genes module salmon - 2017-06-19 01:30 PM	CTR9,SLC6A3	2	1	Cell-To-Cell Signaling and Interaction, Drug Metabolism, Molecular Transport
4	genes module salmon - 2017-06-19 01:30 PM	Ubb,ZFHX3	2	1	Cell Cycle, Cellular Development, Cellular Growth and Proliferation
5	genes module salmon - 2017-06-19 01:30 PM	KLK3,SERPINB6	2	1	Auditory Disease, Hereditary Disorder, Neurological Disease
6	genes module salmon - 2017-06-19 01:30 PM	DHX9,ZIC2	2	1	Connective Tissue Disorders, Developmental Disorder, Gastrointestinal Disease
7	genes module salmon - 2017-06-19 01:30 PM	MTMR2,TCF7L2	2	1	Cell-To-Cell Signaling and Interaction, Developmental Disorder, Digestive System Development and Function
8	genes module salmon - 2017-06-19 01:30 PM	DYNC2LI1,RFX3	2	1	Cell Morphology, Organ Morphology, Organismal Development
9	genes module salmon - 2017-06-19 01:30 PM	ABCB1,ABCD2,ABCG2	2	1	Drug Metabolism, Molecular Transport, Small Molecule Biochemistry
10	genes module salmon - 2017-06-19 01:30 PM	AP3D1,BLOC1S6,PI4K2A,VAMP7	2	1	Developmental Disorder, Hereditary Disorder, Metabolic Disease
11	genes module salmon - 2017-06-19 01:30 PM	ESR1,HDAC2,PARP1,PAX3,SIN3B,SMN1/SMN2,SOX10	1	1	Cell Death and Survival, Organismal Injury and Abnormalities, Tissue Morphology
Tox Lists for My Projects->Training Project->genes module salmon - 2017-06-19 01:30 PM
Ingenuity Toxicity Lists	-log(p-value)	Ratio	Molecules
Cell Cycle: G1/S Checkpoint Regulation	1.63	0.0536	GNL3,HDAC2,PA2G4
Fatty Acid Metabolism	1.32	0.0405	ALDH1A2,ACAD11,ACAD9
Irreversible Glomerulonephritis Biomarker Panel (Rat)	1.13	0.143	COL1A1
Hepatic Fibrosis	1.12	0.0333	DCN,COL1A2,COL1A1
Glutathione Depletion - CYP Induction and Reactive Metabolites	1.07	0.125	ABCB1
Primary Glomerulonephritis Biomarker Panel (Human)	1.03	0.111	COL1A1
Recovery from Ischemic Acute Renal Failure (Rat)	0.907	0.0833	COL1A1
CAR/RXR Activation	0.724	0.0526	ABCB1
Persistent Renal Ischemia-Reperfusion Injury (Mouse)	0.634	0.0417	COL1A1
Decreases Depolarization of Mitochondria and Mitochondrial Membrane	0.589	0.037	COL1A1
Increases Cardiac Proliferation	0.431	0.0238	GNL3
Increases Renal Proliferation	0.408	0.0163	MED28,NCL
Oxidative Stress	0.386	0.0208	PRDX4
PXR/RXR Activation	0.379	0.0204	ABCB1
Acute Renal Failure Panel (Rat)	0.366	0.0196	COL1A1
RAR Activation	0.279	0.0125	ALDH1A2,CRABP2
LPS/IL-1 Mediated Inhibition of RXR Function	0.251	0.0117	ABCB1,ALDH1A2
Aryl Hydrocarbon Receptor Signaling	0	0.00826	ALDH1A2
NF-Œ∫B Signaling	0	0.00654	HDAC2
NRF2-mediated Oxidative Stress Response	0	0.0109	DNAJC8,DNAJC10
Xenobiotic Metabolism Signaling	0	0.0082	ABCB1,ALDH1A2
p53 Signaling	0	0.0106	GNL3
Hepatic Cholestasis	0	0.00769	ABCB1
Mitochondrial Dysfunction	0	0.0073	NDUFA9
Cardiac Necrosis/Cell Death	0	0.0083	HDAC2,NCL
Liver Necrosis/Cell Death	0	0.00405	NCL
Cardiac Hypertrophy	0	0.00683	HDAC2,ACAD9
Liver Proliferation	0	0.00474	COL1A1
Increases Liver Hyperplasia/Hyperproliferation	0	0.0106	HDAC2
Renal Necrosis/Cell Death	0	0.00219	DCN
Analysis Ready Molecules for My Projects->Training Project->genes module salmon - 2017-06-19 01:30 PM
ID	Symbol
Abcb1a	ABCB1
Acad11	ACAD11
Acad9	ACAD9
Acer2	ACER2
Zfp825	AI987944 (includes others)
Aldh1a2	ALDH1A2
Anapc10	ANAPC10
Apmap	APMAP
Armc8	ARMC8
Armcx5	ARMCX5
Ate1	ATE1
Bbs7	BBS7
Bloc1s6	BLOC1S6
Bphl	BPHL
Btf3	BTF3
BC005624	C9orf78
Cbr4	CBR4
Ccdc59	CCDC59
Cep83os	Cep83os
Cog4	COG4
Coil	COIL
Col1a1	COL1A1
Col1a2	COL1A2
Copb2	COPB2
Coq7	COQ7
Cpped1	CPPED1
Crabp2	CRABP2
Cryz	CRYZ
Ctr9	CTR9
Cyfip1	CYFIP1
Dcn	DCN
Ddx1	DDX1
Ddx10	DDX10
Ddx21	DDX21
Dhx29	DHX29
Dhx9	DHX9
Dmrtc1a	Dmrtc1a
Dnajc10	DNAJC10
Dnajc2	DNAJC2
Dnajc8	DNAJC8
Dync2li1	DYNC2LI1
Emc2	EMC2
Exoc2	EXOC2
Exoc3	EXOC3
Fahd1	FAHD1
Fam136a	FAM136A
Fbxl4	FBXL4
Fip1l1	Fip1l1
Frg1	FRG1
Gar1	Gar1
Glyr1	GLYR1
Gnl3	GNL3
Gnl3l	GNL3L
Gtf2f2	GTF2F2
Gtpbp4	GTPBP4
Gtpbp8	GTPBP8
Hat1	HAT1
Hdac2	HDAC2
Hibch	HIBCH
Hnrnpab	HNRNPAB
Hspa9	HSPA9
Htatsf1	HTATSF1
Hus1	HUS1
Ift57	IFT57
Ift81	IFT81
Kcnk13	KCNK13
Klhdc9	KLHDC9
Larp7	LARP7
Lyrm2	LYRM2
Mageh1	MAGEH1
Med28	MED28
Med30	MED30
Mettl14	METTL14
Micu2	MICU2
Mmachc	MMACHC
Mpv17	MPV17
Mrps18c	MRPS18C
Mtmr2	MTMR2
Mto1	MTO1
Mut	MUT
Nap1l4	NAP1L4
Nbn	NBN
Ncl	NCL
Ndufa9	NDUFA9
Nolc1	Nolc1
Nr2c2ap	NR2C2AP
Omg	OMG
Ovol2	OVOL2
Pa2g4	PA2G4
Pcdhb14	Pcdhb14
Phyhipl	PHYHIPL
Plek	PLEK
Polr2b	POLR2B
Ppp1r7	PPP1R7
Ppp2r3c	PPP2R3C
Prdx4	PRDX4
Prmt3	PRMT3
Prmt6	PRMT6
Prps2	PRPS2
Psma4	PSMA4
Psmd10	PSMD10
Psmd5	PSMD5
Pwp1	PWP1
Rabl3	RABL3
Recql	RECQL
Rnase4	RNASE4
Rnf145	RNF145
Rnf7	RNF7
Rpap2	RPAP2
Rpap3	RPAP3
Rpf2	RPF2
Rpp38	RPP38
Rsph3b	RSPH3
Rsrc2	Rsrc2
Scaf8	SCAF8
Scaper	SCAPER
Scfd1	SCFD1
Sec23b	SEC23B
Sec23ip	SEC23IP
Serpinb6a	SERPINB6
Set	SET
Sf3b2	SF3B2
Smu1	SMU1
Snx2	SNX2
Spcs1	SPCS1
Stambp	STAMBP
Supt16	SUPT16H
Taf9	TAF9
Tars	TARS
Thrap3	THRAP3
Thumpd3	THUMPD3
Tmem199	TMEM199
Tsn	TSN
Uba5	UBA5
Ubb	Ubb
Zfand1	ZFAND1
Zfp1	ZFP1
Zfp143	ZNF143
Zfp235	ZNF235
Zfp617	ZNF878
