# Supplementary material for: The influence of adolescent nicotine exposure on ethanol intake and brain gene expression
Source: PLoS One. 2018 Jun 18;13(6):e0198935. doi: 10.1371/journal.pone.0198935 (PMC6005571; doi:10.1371/journal.pone.0198935)
Supplement: S22 Table — (XLSX) [file pone.0198935.s022.xlsx]

## Sheet: Sheet1
S22 Table. IPA Functional overrepresentation of Steelblue module.
¬© 2000-2018 QIAGEN. All rights reserved.
Analysis Details for My Projects->Training Project->genes module steelblue - 2017-06-19 02:17 PM
Workspace	My Projects
Project	Training Project
Analysis	genes module steelblue - 2017-06-19 02:17 PM
Date	Mon Jun 19 11:17:43 PDT 2017
Analysis ID	15069324
Analysis Settings
Cutoff before duplicate resolution	TRUE
Reference set	Ingenuity Knowledge Base (Genes Only)
Relationship to include	Direct and Indirect
Includes Endogenous Chemicals	Yes
Optional Analyses	My Pathways My List
Filter Summary
Consider only molecules and/or relationships where
(species = Mouse) AND
(confidence = Experimentally Observed) AND
(tissues = White Matter OR Putamen OR Sciatic Nerve OR Cerebral Cortex OR Cerebral Ventricles OR Thalamus OR Parietal Lobe OR Gray Matter OR Corpus Callosum OR Brain OR Striatum OR Hippocampus OR Trigeminal Ganglion OR Other Nervous System OR Pituitary Gland OR Nervous System not otherwise specified OR Brainstem OR Olfactory Bulb OR Ventricular Zone OR Hypothalamus OR Medulla Oblongata OR Substan…
(mol. types = biologic drug OR chemical - endogenous mammalian OR chemical - endogenous non-mammalian OR chemical - kinase inhibitor OR chemical - other OR chemical - protease inhibitor OR chemical drug OR chemical reagent OR chemical toxicant OR complex OR cytokine OR disease OR enzyme OR function OR G-protein coupled receptor OR group OR growth factor OR ion channel OR kinase OR ligand-dependen…
Canonical Pathways for My Projects->Training Project->genes module steelblue - 2017-06-19 02:17 PM
Ingenuity Canonical Pathways	-log(p-value)	zScore	Ratio	Molecules
Axonal Guidance Signaling	0	NaN	0.0027	AKT2,
Breast Cancer Regulation by Stathmin1	0	NaN	0.00559	ARHGEF4,
G-Protein Coupled Receptor Signaling	0	NaN	0.00402	AKT2,
Huntington's Disease Signaling	0	NaN	0.00472	AKT2,
Phospholipase C Signaling	0	NaN	0.00546	ARHGEF4,
Protein Kinase A Signaling	0	NaN	0.00346	PTPRB,
Role of Macrophages, Fibroblasts and Endothelial Cells in Rheumatoid Arthritis	0	NaN	0.00415	AKT2,
Role of Osteoblasts, Osteoclasts and Chondrocytes in Rheumatoid Arthritis	0	NaN	0.00543	AKT2,
Role of NFAT in Cardiac Hypertrophy	0.198	NaN	0.00585	AKT2,
CREB Signaling in Neurons	0.209	NaN	0.0061	AKT2,
ERK/MAPK Signaling	0.215	NaN	0.00625	EIF4EBP1,
Ephrin Receptor Signaling	0.224	NaN	0.00645	AKT2,
LPS/IL-1 Mediated Inhibition of RXR Function	0.224	NaN	0.00645	FABP3,
Regulation of the Epithelial-Mesenchymal Transition Pathway	0.226	NaN	0.00649	AKT2,
B Cell Receptor Signaling	0.236	NaN	0.00676	AKT2,
Hepatic Fibrosis / Hepatic Stellate Cell Activation	0.238	NaN	0.0068	ACTA2,
NF-Œ∫B Signaling	0.238	NaN	0.0068	AKT2,
CXCR4 Signaling	0.244	NaN	0.00694	AKT2,
Calcium Signaling	0.244	NaN	0.00694	ACTA2,
Role of NFAT in Regulation of the Immune Response	0.246	NaN	0.00699	AKT2,
Wnt/Œ≤-catenin Signaling	0.25	NaN	0.00709	AKT2,
GŒ±q Signaling	0.252	NaN	0.00714	AKT2,
Mitochondrial Dysfunction	0.258	NaN	0.0073	ATP5C1,
Molecular Mechanisms of Cancer	0.259	NaN	0.00635	ARHGEF4,AKT2
Relaxin Signaling	0.266	NaN	0.00752	AKT2,
Aldosterone Signaling in Epithelial Cells	0.271	NaN	0.00763	DNAJC30,
Glioblastoma Multiforme Signaling	0.271	NaN	0.00763	AKT2,
Systemic Lupus Erythematosus Signaling	0.278	NaN	0.00781	AKT2,
eNOS Signaling	0.28	NaN	0.00787	AKT2,
Dendritic Cell Maturation	0.285	NaN	0.008	AKT2,
Ovarian Cancer Signaling	0.297	NaN	0.00833	AKT2,
Human Embryonic Stem Cell Pluripotency	0.312	NaN	0.00877	AKT2,
P2Y Purigenic Receptor Signaling Pathway	0.312	NaN	0.00877	AKT2,
HMGB1 Signaling	0.321	NaN	0.00901	AKT2,
IL-6 Signaling	0.321	NaN	0.00901	AKT2,
Type II Diabetes Mellitus Signaling	0.323	NaN	0.00909	AKT2,
p70S6K Signaling	0.326	NaN	0.00917	AKT2,
14-3-3-mediated Signaling	0.332	NaN	0.00935	AKT2,
GŒ±12/13 Signaling	0.335	NaN	0.00943	AKT2,
PTEN Signaling	0.335	NaN	0.00943	AKT2,
PI3K Signaling in B Lymphocytes	0.344	NaN	0.00971	AKT2,
Sphingosine-1-phosphate Signaling	0.347	NaN	0.0098	AKT2,
Pancreatic Adenocarcinoma Signaling	0.35	NaN	0.0099	AKT2,
NGF Signaling	0.353	NaN	0.01	AKT2,
CD28 Signaling in T Helper Cells	0.357	NaN	0.0101	AKT2,
Nitric Oxide Signaling in the Cardiovascular System	0.36	NaN	0.0102	AKT2,
Glioma Signaling	0.363	NaN	0.0103	AKT2,
Role of Tissue Factor in Cancer	0.363	NaN	0.0103	AKT2,
HGF Signaling	0.367	NaN	0.0104	AKT2,
IGF-1 Signaling	0.367	NaN	0.0104	AKT2,
Role of NANOG in Mammalian Embryonic Stem Cell Pluripotency	0.37	NaN	0.0105	AKT2,
Telomerase Signaling	0.37	NaN	0.0105	AKT2,
iCOS-iCOSL Signaling in T Helper Cells	0.37	NaN	0.0105	AKT2,
Fc Epsilon RI Signaling	0.374	NaN	0.0106	AKT2,
HIF1Œ± Signaling	0.374	NaN	0.0106	AKT2,
p53 Signaling	0.377	NaN	0.0108	AKT2,
Chronic Myeloid Leukemia Signaling	0.384	NaN	0.011	AKT2,
RANK Signaling in Osteoclasts	0.407	NaN	0.0118	AKT2,
Phagosome Formation	0.411	NaN	0.0119	VTN,
Mouse Embryonic Stem Cell Pluripotency	0.415	NaN	0.012	AKT2,
Oxidative Phosphorylation	0.415	NaN	0.012	ATP5C1,
PAK Signaling	0.415	NaN	0.012	PAK1IP1,
Prostate Cancer Signaling	0.415	NaN	0.012	AKT2,
Atherosclerosis Signaling	0.419	NaN	0.0122	RBP4,
Natural Killer Cell Signaling	0.423	NaN	0.0123	AKT2,
Ceramide Signaling	0.427	NaN	0.0125	AKT2,
G Beta Gamma Signaling	0.427	NaN	0.0125	AKT2,
Reelin Signaling in Neurons	0.427	NaN	0.0125	ARHGEF4,
FGF Signaling	0.436	NaN	0.0128	AKT2,
Neuregulin Signaling	0.45	NaN	0.0133	AKT2,
PEDF Signaling	0.45	NaN	0.0133	AKT2,
Small Cell Lung Cancer Signaling	0.45	NaN	0.0133	AKT2,
VEGF Family Ligand-Receptor Interactions	0.459	NaN	0.0137	AKT2,
IL-3 Signaling	0.464	NaN	0.0139	AKT2,
Leptin Signaling in Obesity	0.464	NaN	0.0139	AKT2,
NF-Œ∫B Activation by Viruses	0.464	NaN	0.0139	AKT2,
Renal Cell Carcinoma Signaling	0.469	NaN	0.0141	AKT2,
Salvage Pathways of Pyrimidine Ribonucleotides	0.469	NaN	0.0141	AKT2,
CTLA4 Signaling in Cytotoxic T Lymphocytes	0.474	NaN	0.0143	AKT2,
HER-2 Signaling in Breast Cancer	0.474	NaN	0.0143	AKT2,
IL-4 Signaling	0.474	NaN	0.0143	AKT2,
JAK/Stat Signaling	0.474	NaN	0.0143	AKT2,
Colorectal Cancer Metastasis Signaling	0.475	NaN	0.00976	AKT2,MSH3
Non-Small Cell Lung Cancer Signaling	0.479	NaN	0.0145	AKT2,
Angiopoietin Signaling	0.484	NaN	0.0147	AKT2,
Erythropoietin Signaling	0.484	NaN	0.0147	AKT2,
IL-17 Signaling	0.489	NaN	0.0149	AKT2,
Protein Ubiquitination Pathway	0.495	NaN	0.0101	DNAJC30,PSMA6
GM-CSF Signaling	0.495	NaN	0.0152	AKT2,
Estrogen-Dependent Breast Cancer Signaling	0.5	NaN	0.0154	AKT2,
Myc Mediated Apoptosis Signaling	0.506	NaN	0.0156	AKT2,
IL-15 Signaling	0.517	NaN	0.0161	AKT2,
EGF Signaling	0.523	NaN	0.0164	AKT2,
Glioma Invasiveness Signaling	0.523	NaN	0.0164	VTN,
IL-17A Signaling in Airway Cells	0.529	NaN	0.0167	AKT2,
Role of MAPK Signaling in the Pathogenesis of Influenza	0.535	NaN	0.0169	AKT2,
UVB-Induced MAPK Signaling	0.535	NaN	0.0169	EIF4EBP1,
Endometrial Cancer Signaling	0.541	NaN	0.0172	AKT2,
Lymphotoxin Œ≤ Receptor Signaling	0.541	NaN	0.0172	AKT2,
IL-2 Signaling	0.554	NaN	0.0179	AKT2,
Pyridoxal 5'-phosphate Salvage Pathway	0.554	NaN	0.0179	AKT2,
Cell Cycle: G1/S Checkpoint Regulation	0.568	NaN	0.0185	PAK1IP1,
Role of PI3K/AKT Signaling in the Pathogenesis of Influenza	0.575	NaN	0.0189	AKT2,
IL-8 Signaling	0.582	NaN	0.0117	EIF4EBP1,AKT2
Thrombin Signaling	0.585	NaN	0.0118	ARHGEF4,AKT2
Melanoma Signaling	0.596	NaN	0.02	AKT2,
Eicosanoid Signaling	0.604	NaN	0.0204	PTGES2,
PXR/RXR Activation	0.604	NaN	0.0204	AKT2,
Amyloid Processing	0.62	NaN	0.0213	AKT2,
Cancer Drug Resistance By Drug Efflux	0.62	NaN	0.0213	AKT2,
Leukocyte Extravasation Signaling	0.623	NaN	0.0125	ACTB,ACTA2
NRF2-mediated Oxidative Stress Response	0.627	NaN	0.0126	ACTB,ACTA2
TREM1 Signaling	0.628	NaN	0.0217	AKT2,
Unfolded protein response	0.628	NaN	0.0217	OS9,
Docosahexaenoic Acid (DHA) Signaling	0.636	NaN	0.0222	AKT2,
Production of Nitric Oxide and Reactive Oxygen Species in Macrophages	0.668	NaN	0.0134	RBP4,AKT2
Germ Cell-Sertoli Cell Junction Signaling	0.686	NaN	0.0138	ACTB,ACTA2
Role of p14/p19ARF in Tumor Suppression	0.733	NaN	0.0286	NPM3,
Tec Kinase Signaling	0.743	NaN	0.015	ACTB,ACTA2
Inhibition of Angiogenesis by TSP1	0.769	NaN	0.0312	AKT2,
Acute Phase Response Signaling	0.779	NaN	0.0159	RBP4,AKT2
Insulin Receptor Signaling	0.812	NaN	0.0167	EIF4EBP1,AKT2
Glucocorticoid Receptor Signaling	0.818	NaN	0.0129	ACTB,AKT2,SMARCB1
Pyrimidine Ribonucleotides De Novo Biosynthesis	0.822	NaN	0.0357	CTPS1,
Pyrimidine Ribonucleotides Interconversion	0.822	NaN	0.0357	CTPS1,
Agranulocyte Adhesion and Diapedesis	0.885	NaN	0.0185	ACTB,ACTA2
IL-12 Signaling and Production in Macrophages	0.892	NaN	0.0187	RBP4,AKT2
PI3K/AKT Signaling	0.912	NaN	0.0192	EIF4EBP1,AKT2
Signaling by Rho Family GTPases	0.924	NaN	0.0145	ACTB,ACTA2,ARHGEF4
RhoA Signaling	0.947	NaN	0.0202	ACTB,ACTA2
Cellular Effects of Sildenafil (Viagra)	0.993	NaN	0.0215	ACTB,ACTA2
Gluconeogenesis I	1	NaN	0.0556	ME2,
IL-22 Signaling	1	NaN	0.0556	AKT2,
Paxillin Signaling	1.02	NaN	0.0225	ACTB,ACTA2
Glutathione Redox Reactions I	1.05	NaN	0.0625	GSTZ1,
Glutathione-mediated Detoxification	1.05	NaN	0.0625	GSTZ1,
TR/RXR Activation	1.06	NaN	0.0235	ACACA,AKT2
Actin Cytoskeleton Signaling	1.06	NaN	0.0167	ACTB,ACTA2,ARHGEF4
Integrin Signaling	1.09	NaN	0.0172	ACTB,ACTA2,AKT2
Virus Entry via Endocytic Pathways	1.09	NaN	0.0247	ACTB,ACTA2
Ubiquinol-10 Biosynthesis (Eukaryotic)	1.11	NaN	0.0714	COQ2,
Acute Myeloid Leukemia Signaling	1.11	NaN	0.0253	EIF4EBP1,AKT2
Death Receptor Signaling	1.15	NaN	0.0267	ACTB,ACTA2
mTOR Signaling	1.17	NaN	0.0185	EIF3G,EIF4EBP1,AKT2
DNA damage-induced 14-3-3œÉ Signaling	1.17	NaN	0.0833	AKT2,
FLT3 Signaling in Hematopoietic Progenitor Cells	1.19	NaN	0.0282	EIF4EBP1,AKT2
Regulation of Actin-based Motility by Rho	1.22	NaN	0.029	ACTB,ACTA2
Cleavage and Polyadenylation of Pre-mRNA	1.25	NaN	0.1	CPSF3,
RhoGDI Signaling	1.28	NaN	0.0207	ACTB,ACTA2,ARHGEF4
Gap Junction Signaling	1.29	NaN	0.0208	ACTB,ACTA2,AKT2
Sertoli Cell-Sertoli Cell Junction Signaling	1.3	NaN	0.0211	ACTB,ACTA2,AKT2
Prostanoid Biosynthesis	1.34	NaN	0.125	PTGES2,
Agrin Interactions at Neuromuscular Junction	1.35	NaN	0.0345	ACTB,ACTA2
Remodeling of Epithelial Adherens Junctions	1.36	NaN	0.0351	ACTB,ACTA2
Role of BRCA1 in DNA Damage Response	1.36	NaN	0.0351	ACTB,SMARCB1
Mismatch Repair in Eukaryotes	1.4	NaN	0.143	MSH3,
Caveolar-mediated Endocytosis Signaling	1.42	NaN	0.0377	ACTB,ACTA2
Crosstalk between Dendritic Cells and Natural Killer Cells	1.47	NaN	0.04	ACTB,ACTA2
Regulation of eIF4 and p70S6K Signaling	1.47	NaN	0.0246	EIF3G,EIF4EBP1,AKT2
MSP-RON Signaling Pathway	1.52	NaN	0.0426	ACTB,ACTA2
Epithelial Adherens Junction Signaling	1.53	NaN	0.0261	ACTB,ACTA2,AKT2
Dolichyl-diphosphooligosaccharide Biosynthesis	1.54	NaN	0.2	DPM1,
Hereditary Breast Cancer Signaling	1.57	NaN	0.027	ACTB,AKT2,SMARCB1
Tyrosine Degradation I	1.76	NaN	0.333	GSTZ1,
Mechanisms of Viral Exit from Host Cells	1.78	NaN	0.0588	ACTB,ACTA2
EIF2 Signaling	1.81	NaN	0.0242	EIF3G,ACTB,ACTA2,AKT2
RAR Activation	1.86	NaN	0.025	ACTB,RBP4,AKT2,SMARCB1
Clathrin-mediated Endocytosis Signaling	1.89	NaN	0.0256	ACTB,MYO1E,RBP4,ACTA2
FAK Signaling	1.89	NaN	0.0357	ACTB,ACTA2,AKT2
VEGF Signaling	1.89	NaN	0.0357	ACTB,ACTA2,AKT2
LXR/RXR Activation	1.94	NaN	0.037	VTN,RBP4,ACACA
Biotin-carboxyl Carrier Protein Assembly	1.94	NaN	0.5	ACACA,
FXR/RXR Activation	1.96	NaN	0.038	VTN,RBP4,AKT2
ILK Signaling	1.97	NaN	0.027	ACTB,RSU1,ACTA2,AKT2
FcŒ≥ Receptor-mediated Phagocytosis in Macrophages and Monocytes	2.04	NaN	0.0405	ACTB,ACTA2,AKT2
Tight Junction Signaling	2.11	NaN	0.0296	CPSF3,ACTB,ACTA2,AKT2
AMPK Signaling	2.55	NaN	0.0299	ACTB,ACACA,EIF4EBP1,AKT2,SMARCB1
Upstream Regulators for My Projects->Training Project->genes module steelblue - 2017-06-19 02:17 PM
Analysis	ID	Upstream Regulator	Molecule Type	Predicted Activation State	Activation z-score	Notes	Bias Term	Bias-corrected z-score	p-value of overlap	Target molecules in dataset	Mechanistic Network
genes module steelblue - 2017-06-19 02:17 PM		ILK	kinase						0.00592	RSU1
Diseases and Bio Functions for My Projects->Training Project->genes module steelblue - 2017-06-19 02:17 PM
Categories	Functions	Diseases or Functions Annotation	p-Value	Predicted Activation State	Activation z-score	Notes	Bias-corrected z-score	Molecules	# Molecules
Cell Death and Survival	apoptosis	apoptosis of spiral ganglion cells	0.00581					TFB1M	1
Cell Morphology, Cellular Assembly and Organization, Cellular Development, Cellular Function and Maintenance, Cellular Growth and Proliferation	formation	formation of plasma membrane projections	0.00581					VTN	1
Auditory Disease, Neurological Disease	progressive high frequency hearing impairment	progressive high frequency hearing impairment	0.00581					ACTB	1
Carbohydrate Metabolism, Lipid Metabolism, Small Molecule Biochemistry	recruitment	recruitment of phosphatidylinositol 4,5-diphosphate	0.00581					VTN	1
Infectious Diseases	toxoplasmosis	toxoplasmosis	0.00581					GBP2	1
Infectious Diseases, Neurological Disease, Organismal Injury and Abnormalities	infection	infection of brain	0.0287					GBP2	1
Cancer, Organismal Injury and Abnormalities	incidence	incidence of tumor	0.0456					SMARCB1	1
Networks for My Projects->Training Project->genes module steelblue - 2017-06-19 02:17 PM
ID	Analysis	Molecules in Network	Score	Focus Molecules	Top Diseases and Functions
1	genes module steelblue - 2017-06-19 02:17 PM	ACTB,ADORA2A,AKT2,ARHGEF7,ATP2A2,BDNF,CAMK2A,CAMK2B,CASP1,CDK5R1,DLG4,FABP3,FOS,GABRB3,GAPDH,HPCA,HTT,MECP2,NR4A1,NTRK2,PENK,RARA,RBP4,STX1A,UBE3A,UBOX5	7	5	Hereditary Disorder, Neurological Disease, Organismal Injury and Abnormalities
2	genes module steelblue - 2017-06-19 02:17 PM	TCF7L2,TMEM141	2	1	Cell-To-Cell Signaling and Interaction, Developmental Disorder, Digestive System Development and Function
3	genes module steelblue - 2017-06-19 02:17 PM	GSTZ1,MTOR	2	1	Amino Acid Metabolism, Drug Metabolism, Small Molecule Biochemistry
4	genes module steelblue - 2017-06-19 02:17 PM	NFE2L1,PSMA6	2	1	Cellular Compromise, Gastrointestinal Disease, Hepatic System Disease
5	genes module steelblue - 2017-06-19 02:17 PM	E2F1,TFB1M	2	1	Auditory Disease, Neurological Disease, Cell Death and Survival
6	genes module steelblue - 2017-06-19 02:17 PM	EIF4EBP1,FMR1	2	1	Gene Expression, Protein Synthesis, Developmental Disorder
7	genes module steelblue - 2017-06-19 02:17 PM	KLK8,VTN	2	1	Carbohydrate Metabolism, Cardiovascular Disease, Cell Morphology
8	genes module steelblue - 2017-06-19 02:17 PM	ILK,RSU1	2	1	Cellular Development, Cellular Growth and Proliferation, Embryonic Development
9	genes module steelblue - 2017-06-19 02:17 PM	ATXN2,LCP1	2	1	Cellular Growth and Proliferation, Organismal Development, Hereditary Disorder
10	genes module steelblue - 2017-06-19 02:17 PM	ATP5C1,DLG4,ZFYVE27	2	1	Hereditary Disorder, Neurological Disease, Organismal Injury and Abnormalities
11	genes module steelblue - 2017-06-19 02:17 PM	GBP2,IFNG,PTGER4,STAT1	2	1	Cellular Growth and Proliferation, Cell Cycle, Cellular Development
Tox Lists for My Projects->Training Project->genes module steelblue - 2017-06-19 02:17 PM
Ingenuity Toxicity Lists	-log(p-value)	Ratio	Molecules
FXR/RXR Activation	1.96	0.038	VTN,RBP4,AKT2
LXR/RXR Activation	1.94	0.037	VTN,RBP4,ACACA
RAR Activation	1.86	0.025	ACTB,RBP4,AKT2,SMARCB1
TR/RXR Activation	1.06	0.0235	ACACA,AKT2
Hepatic Fibrosis	1.02	0.0222	VTN,ACTA2
PXR/RXR Activation	0.604	0.0204	AKT2
Acute Renal Failure Panel (Rat)	0.589	0.0196	ACTA2
Cell Cycle: G1/S Checkpoint Regulation	0.554	0.0179	PAK1IP1
NRF2-mediated Oxidative Stress Response	0.541	0.0109	ACTB,ACTA2
p53 Signaling	0.374	0.0106	AKT2
Increases Liver Hyperplasia/Hyperproliferation	0.374	0.0106	AKT2
Mitochondrial Dysfunction	0.258	0.0073	ATP5C1
NF-Œ∫B Signaling	0.227	0.00654	AKT2
LPS/IL-1 Mediated Inhibition of RXR Function	0.198	0.00585	FABP3
Xenobiotic Metabolism Signaling	0	0.0041	GSTZ1
Liver Necrosis/Cell Death	0	0.00405	GSTZ1
Liver Proliferation	0	0.00474	SMARCB1
Renal Necrosis/Cell Death	0	0.00438	VTN,RBP4
Analysis Ready Molecules for My Projects->Training Project->genes module steelblue - 2017-06-19 02:17 PM
ID	Symbol
Acaca	ACACA
Acta2	ACTA2
Actb	ACTB
Akt2	AKT2
Ano4	ANO4
Arhgef4	ARHGEF4
Ascc1	ASCC1
Atp5c1	ATP5C1
Bop1	BOP1
Brd2	BRD2
Cdk5rap1	CDK5RAP1
Cog5	COG5
Coq2	COQ2
Cpsf3	CPSF3
Ctps	CTPS1
Ddah1	DDAH1
Dhx8	DHX8
Dmap1	DMAP1
Dnajc30	DNAJC30
Dnttip2	DNTTIP2
Dpm1	DPM1
Eif3g	EIF3G
Eif4ebp1	EIF4EBP1
Elp2	ELP2
Fabp3	FABP3
Gbp2	GBP2
Gid8	GID8
Gpatch1	GPATCH1
Gpatch4	GPATCH4
Grwd1	GRWD1
Gstz1	GSTZ1
Lcp1	LCP1
Me2	ME2
Mipep	MIPEP
Msh3	MSH3
Myo1e	MYO1E
Naa60	NAA60
Nek6	NEK6
Nif3l1	NIF3L1
Nifk	NIFK
Nop2	NOP2
Npm3	NPM3
Os9	OS9
Pak1ip1	PAK1IP1
Pdcd2	PDCD2
Pes1	PES1
Ppil2	PPIL2
Prom1	PROM1
Psma6	PSMA6
Ptges2	PTGES2
Ptprb	PTPRB
Ptrhd1	PTRHD1
Rbp4	RBP4
Rftn1	RFTN1
Riok2	RIOK2
Rsu1	RSU1
Slc16a4	SLC16A4
Smarcb1	SMARCB1
Supv3l1	SUPV3L1
Tfb1m	TFB1M
Tm9sf4	TM9SF4
Tmem141	TMEM141
Trdmt1	TRDMT1
Ubox5	UBOX5
Vtn	VTN
Wdr1	WDR1
Xpo5	XPO5
Xrn2	XRN2
Yipf1	YIPF1
Zdhhc12	ZDHHC12
Zfp94	Zfp94
